# Supplementary material for: 3-(4-Ferrocenylphen­yl)-1-(4-nitro­benz­yl)-1H-imidazol-3-ium hexa­fluorido­phosphate
Source: IUCrdata. 2026 Mar 27;11(Pt 3):x260271. doi: 10.1107/S2414314626002713 (PMC13055988; doi:10.1107/S2414314626002713)
Supplement: Supplementary file 1 [file x-11-x260271-sup1.cif]

##############################################################################
#                                                                            #
# This CIF contains the data for a data article accepted for                 #
# publication in IUCrData. It conforms to the requirements of                #
# Notes for Authors for IUCrData, and has been                               #
# peer reviewed under the auspices of IUCrData.                              #
#                                                                            #
# Full details of the Crystallographic Information File format               #
# are given in the paper "The Crystallographic Information File (CIF):       #
# a New Standard Archive File for Crystallography" by S. R. Hall, F. H.      #
# Allen and I. D. Brown [Acta Cryst. (1991), A47, 655-685].                  #
#                                                                            #
# The current version of the core CIF dictionary is obtainable from          #
# ftp://ftp.iucr.org/pub/cif_core.dic.                                       #
#                                                                            #
# Software is freely available for graphical display of the structure(s)     #
# in this CIF. For information consult the CIF software page                 #
# http://www.iucr.org/resources/cif/software.                                #
#                                                                            #
# This file may be used for bona fide research purposes within the           #
# scientific community so long as proper attribution is given to the data    # 
# article from which it was obtained.                                        #
#                                                                            #
##############################################################################
data_I
_audit_creation_method
;
Olex2 1.5
(compiled 2025.03.04 svn.red2d20d0 for OlexSys, GUI svn.r7188)
;
_journal_date_recd_electronic     2026-03-09
_journal_date_accepted     2026-03-12
_journal_name_full     'IUCrData'
_journal_year     2026
_journal_volume     11
_journal_issue      1
_journal_page_first     0
_journal_page_last     0
_journal_paper_category     HM
_journal_paper_doi     10.1107/S2414314626002713
_journal_coeditor_code     TK4123
_publ_contact_author_name     'Halliru Ibrahim'
_publ_contact_author_address
;
Department of Chemistry, Durban University of Technology, P.O Box 1334, Durban, 4000, South Africa
;
_publ_contact_author_email     'hallirui@dut.ac.za'
_publ_contact_author_fax     ?
_publ_contact_author_phone     ?
_publ_section_title
;
3-(4-Ferrocenylphenyl)-1-(4-nitrobenzyl)-1<i>H</i>-imidazol-3-ium
hexafluoridophosphate
;
loop_
    _publ_author_name
    _publ_author_footnote
    _publ_author_address
    'Ibrahim, Halliru' .
;
Department of Chemistry, Durban University of Technology, PO Box 1334, Durban,
4000, South Africa
;
    'Zamisa, Sizwe J.' .
;
Discipline of Chemistry, University of KwaZulu-Natal, Private Bag X54001,
Westville, Durban, 4000, South Africa
;
    'Bala, Muhammad D.' .
;
Discipline of Chemistry, University of KwaZulu-Natal, Private Bag X54001,
Westville, Durban, 4000, South Africa
;
    'Ntola, Pinkie' .
;
Department of Chemistry, Durban University of Technology, PO Box 1334, Durban,
4000, South Africa
;
_publ_section_synopsis
;
In the title ferrocenylphenyl functionalized imidazolium salt, the
1-(4-ferrocenylphenyl)-3-(4-nitrobenzyl)imidazolium cation adopts a
<i>syn</i>-periplanar arrangement, with the ferrocenylphenyl substituent
tilted by 38.32(7)\% relative to the imidazolium core. In the crystal,
interionic C---H...F hydrogen bonds generate graph-set motifs
<i>R</i>^1^~2~(7) and <i>R</i>^2^~1~(4), assembling the ions into  chains that
propagate along the  <i>c-</i>axis direction.
;
_chemical_name_systematic
;
3-(4-Ferrocenylphenyl)-1-(4-nitrobenzyl)-1<i>H</i>-imidazol-3-ium
hexafluoridophosphate
;
_chemical_name_common     ?
_chemical_formula_moiety     'C26 H22 Fe N3 O2 +, F6 P -'
_chemical_formula_sum     'C26 H22 F6 Fe N3 O2 P'
_chemical_formula_iupac     '[Fe (C5 H5) (C21 H17 N3 O2)] P F6'
_chemical_formula_weight     609.28
_chemical_melting_point     ?
_space_group_crystal_system     monoclinic
_space_group_name_H-M_alt     'P 1 21/c 1'
_space_group_name_Hall     '-P 2ybc'
loop_
    _space_group_symop_operation_xyz
    'x, y, z'
    '-x, y+1/2, -z+1/2'
    '-x, -y, -z'
    'x, -y-1/2, z-1/2'
_cell_length_a     10.6952(3)
_cell_length_b     11.9279(3)
_cell_length_c     19.7519(5)
_cell_angle_alpha     90
_cell_angle_beta     104.4500(10)
_cell_angle_gamma     90
_cell_volume     2440.06(11)
_cell_formula_units_Z     4
_cell_measurement_reflns_used     7894
_cell_measurement_theta_min     2.60
_cell_measurement_theta_max     28.47
_cell_measurement_temperature     100.0
_exptl_crystal_description     block
_exptl_crystal_colour     red
_exptl_crystal_size_max     0.34
_exptl_crystal_size_mid     0.29
_exptl_crystal_size_min     0.17
_exptl_crystal_density_diffrn     1.659
_exptl_crystal_density_meas     .
_exptl_crystal_density_method     ?
_exptl_crystal_F_000     1240
_exptl_absorpt_coefficient_mu     0.762
_exptl_absorpt_correction_type     multi-scan
_exptl_absorpt_process_details
;
(SADABS; Krause <i>et al.</i>,  2015)
;
_exptl_absorpt_correction_T_min     0.6740
_exptl_absorpt_correction_T_max     0.7457
_diffrn_ambient_temperature     100.0
_diffrn_source     'microfocus sealed X-ray tube'
_diffrn_radiation_type     MoK\a
_diffrn_radiation_wavelength     0.71073
_diffrn_radiation_monochromator     'mirror optics'
_diffrn_measurement_device_type     'Bruker APEXII CCD'
_diffrn_measurement_device     'three-circle diffractometer'
_diffrn_measurement_method     '\w and \f scans'
_diffrn_detector     'Bruker APEX2 area detector'
_diffrn_detector_area_resol_mean     7.9
_diffrn_reflns_number     19608
_diffrn_reflns_av_R_equivalents     0.0262
_diffrn_reflns_av_unetI/netI     0.0291
_diffrn_reflns_theta_min     2.012
_diffrn_reflns_theta_max     28.250
_diffrn_reflns_theta_full     25.242
_diffrn_measured_fraction_theta_max     0.992
_diffrn_measured_fraction_theta_full     0.994
_diffrn_reflns_limit_h_min     -14
_diffrn_reflns_limit_h_max     14
_diffrn_reflns_limit_k_min     -15
_diffrn_reflns_limit_k_max     15
_diffrn_reflns_limit_l_min     -13
_diffrn_reflns_limit_l_max     26
_diffrn_standards_number     0
_diffrn_radiation_probe     x-ray
_refine_special_details     ?
_reflns_number_total     5986
_reflns_number_gt     5068
_reflns_threshold_expression     'I > 2\s(I)'
_refine_ls_structure_factor_coef     Fsqd
_refine_ls_matrix_type     full
_refine_ls_R_factor_all     0.0439
_refine_ls_R_factor_gt     0.0346
_refine_ls_wR_factor_gt     0.0823
_refine_ls_wR_factor_ref     0.0867
_refine_ls_goodness_of_fit_ref     1.043
_refine_ls_restrained_S_all     1.043
_refine_ls_number_reflns     5986
_refine_ls_number_parameters     352
_refine_ls_number_restraints     0
_refine_ls_hydrogen_treatment     constr
_refine_ls_weighting_scheme     calc
_refine_ls_weighting_details
              'w=1/[\s^2^(Fo^2^)+(0.0381P)^2^+1.6154P] where P=(Fo^2^+2Fc^2^)/3'
_atom_sites_solution_hydrogens     geom
_atom_sites_solution_primary     ?
_atom_sites_solution_secondary     ?
_refine_ls_shift/su_max     0.002
_refine_ls_shift/su_mean     0.000
_refine_diff_density_max     0.562
_refine_diff_density_min     -0.343
_refine_ls_extinction_method     none
_refine_ls_extinction_coef     .
loop_
    _atom_type_symbol
    _atom_type_description
    _atom_type_scat_dispersion_real
    _atom_type_scat_dispersion_imag
    _atom_type_scat_source
    'C' 'C' 0.0033 0.0016
                         'International Tables Vol C Tables 4.2.6.8 and 6.1.1.4'
    'H' 'H' 0.0000 0.0000
                         'International Tables Vol C Tables 4.2.6.8 and 6.1.1.4'
    'F' 'F' 0.0171 0.0103
                         'International Tables Vol C Tables 4.2.6.8 and 6.1.1.4'
    'Fe' 'Fe' 0.3463 0.8444
                         'International Tables Vol C Tables 4.2.6.8 and 6.1.1.4'
    'N' 'N' 0.0061 0.0033
                         'International Tables Vol C Tables 4.2.6.8 and 6.1.1.4'
    'O' 'O' 0.0106 0.0060
                         'International Tables Vol C Tables 4.2.6.8 and 6.1.1.4'
    'P' 'P' 0.1023 0.0942
                         'International Tables Vol C Tables 4.2.6.8 and 6.1.1.4'
_computing_data_collection
;
APEX2 (Bruker, 2009)
;
_computing_cell_refinement
;
<i>COSMO</i> (Bruker, 2009)
;
_computing_data_reduction
;
SAINT V(Bruker, 2009)
;
_computing_structure_solution
;
<i>SHELXS2013 (Sheldrick, 2008)</i>
;
_computing_structure_refinement
;
<i>SHELXL2018/3</i> (Sheldrick, 2015)
;
_computing_molecular_graphics
;
Olex2 (Dolomanov <i>et al.</i>,  2009)
;
_computing_publication_material
;
Olex2 (Dolomanov <i>et al.</i>,  2009)
;
loop_
    _atom_site_type_symbol
    _atom_site_label
    _atom_site_fract_x
    _atom_site_fract_y
    _atom_site_fract_z
    _atom_site_U_iso_or_equiv
    _atom_site_adp_type
    _atom_site_calc_flag
    _atom_site_occupancy
    _atom_site_disorder_assembly
    _atom_site_disorder_group
    Fe Fe1 0.30221(2) 0.22080(2) 0.55995(2) 0.01655(7) Uani d 1 . .
    P P1 0.19702(4) 0.86596(4) 0.68883(2) 0.01988(11) Uani d 1 . .
    F F1 0.27912(13) 0.97795(11) 0.70552(7) 0.0430(3) Uani d 1 . .
    F F2 0.08662(11) 0.92940(10) 0.63247(6) 0.0306(3) Uani d 1 . .
    F F3 0.26959(12) 0.83520(13) 0.63015(6) 0.0411(3) Uani d 1 . .
    F F4 0.12400(12) 0.89624(11) 0.74852(6) 0.0342(3) Uani d 1 . .
    F F5 0.11528(12) 0.75246(10) 0.67333(7) 0.0353(3) Uani d 1 . .
    F F6 0.30462(11) 0.80055(11) 0.74615(6) 0.0313(3) Uani d 1 . .
    C C12 0.09883(16) 0.47972(14) 0.43813(9) 0.0174(3) Uani d 1 . .
    H H12 0.043262 0.425396 0.410917 0.021 Uiso calc 1 . .
    C C13 0.10591(17) 0.58648(14) 0.41122(9) 0.0183(3) Uani d 1 . .
    H H13 0.055956 0.605277 0.365761 0.022 Uiso calc 1 . .
    O O1 0.52346(15) 1.41649(15) 0.30758(9) 0.0448(4) Uani d 1 . .
    C C14 0.18672(16) 0.66518(14) 0.45152(9) 0.0181(3) Uani d 1 . .
    N N1 0.19046(14) 0.77750(12) 0.42541(8) 0.0185(3) Uani d 1 . .
    N N2 0.18694(16) 0.91627(12) 0.35471(8) 0.0216(3) Uani d 1 . .
    C C20 0.1721(2) 0.97812(16) 0.28811(10) 0.0309(5) Uani d 1 . .
    H H20A 0.079119 0.990629 0.266677 0.037 Uiso calc 1 . .
    H H20B 0.207036 0.932009 0.255402 0.037 Uiso calc 1 . .
    C C9 0.11715(16) 0.23877(14) 0.49861(10) 0.0182(3) Uani d 1 . .
    H H9 0.089577 0.230299 0.449294 0.022 Uiso calc 1 . .
    C C10 0.16144(16) 0.34054(14) 0.53527(9) 0.0172(3) Uani d 1 . .
    C C6 0.19259(17) 0.31526(15) 0.60828(9) 0.0208(4) Uani d 1 . .
    H H6 0.224686 0.366992 0.645089 0.025 Uiso calc 1 . .
    C C7 0.16754(19) 0.19999(16) 0.61658(10) 0.0244(4) Uani d 1 . .
    H H7 0.179336 0.161241 0.659734 0.029 Uiso calc 1 . .
    C C8 0.12167(17) 0.15272(15) 0.54888(10) 0.0222(4) Uani d 1 . .
    H H8 0.098051 0.076578 0.538938 0.027 Uiso calc 1 . .
    C C11 0.17252(16) 0.45147(14) 0.50472(9) 0.0169(3) Uani d 1 . .
    C C17 0.18432(19) 0.80510(15) 0.35957(10) 0.0222(4) Uani d 1 . .
    H H17 0.178932 0.753924 0.322099 0.027 Uiso calc 1 . .
    C C19 0.19581(18) 0.96098(15) 0.42007(10) 0.0224(4) Uani d 1 . .
    H H19 0.199428 1.038372 0.431765 0.027 Uiso calc 1 . .
    C C18 0.19839(18) 0.87456(15) 0.46431(10) 0.0213(4) Uani d 1 . .
    H H18 0.204499 0.879477 0.513034 0.026 Uiso calc 1 . .
    C C21 0.24078(19) 1.08959(15) 0.29854(9) 0.0222(4) Uani d 1 . .
    C C26 0.17793(18) 1.18339(16) 0.31577(10) 0.0226(4) Uani d 1 . .
    H H26 0.091682 1.176627 0.319971 0.027 Uiso calc 1 . .
    C C25 0.23894(18) 1.28616(15) 0.32688(10) 0.0226(4) Uani d 1 . .
    H H25 0.197014 1.349735 0.340081 0.027 Uiso calc 1 . .
    C C24 0.36235(18) 1.29360(15) 0.31824(10) 0.0221(4) Uani d 1 . .
    N N3 0.42953(18) 1.40204(16) 0.33161(9) 0.0329(4) Uani d 1 . .
    O O2 0.3897(2) 1.47048(14) 0.36698(10) 0.0500(5) Uani d 1 . .
    C C23 0.42634(19) 1.20348(18) 0.29915(11) 0.0283(4) Uani d 1 . .
    H H23 0.510674 1.211822 0.292302 0.034 Uiso calc 1 . .
    C C22 0.3650(2) 1.10048(17) 0.29015(10) 0.0272(4) Uani d 1 . .
    H H22 0.408295 1.036806 0.278151 0.033 Uiso calc 1 . .
    C C15 0.26122(18) 0.63900(15) 0.51743(10) 0.0220(4) Uani d 1 . .
    H H15 0.316544 0.693634 0.544475 0.026 Uiso calc 1 . .
    C C16 0.25419(17) 0.53241(15) 0.54347(10) 0.0216(4) Uani d 1 . .
    H H16 0.305880 0.513838 0.588567 0.026 Uiso calc 1 . .
    C C2 0.48705(18) 0.27324(16) 0.60214(11) 0.0276(4) Uani d 1 . .
    H H2 0.512690 0.333833 0.633779 0.033 Uiso calc 1 . .
    C C1 0.45757(18) 0.28022(16) 0.52837(11) 0.0271(4) Uani d 1 . .
    H H1 0.459275 0.346409 0.501868 0.033 Uiso calc 1 . .
    C C5 0.42492(18) 0.17093(17) 0.50072(11) 0.0258(4) Uani d 1 . .
    H H5 0.401584 0.151137 0.452617 0.031 Uiso calc 1 . .
    C C4 0.43347(18) 0.09662(15) 0.55800(11) 0.0247(4) Uani d 1 . .
    H H4 0.416593 0.018350 0.554874 0.030 Uiso calc 1 . .
    C C3 0.47169(18) 0.15990(16) 0.62076(11) 0.0261(4) Uani d 1 . .
    H H3 0.484649 0.131493 0.666924 0.031 Uiso calc 1 . .
loop_
    _atom_site_aniso_label
    _atom_site_aniso_U_11
    _atom_site_aniso_U_22
    _atom_site_aniso_U_33
    _atom_site_aniso_U_12
    _atom_site_aniso_U_13
    _atom_site_aniso_U_23
    Fe1 0.01709(13) 0.01395(12) 0.01845(13) 0.00149(9) 0.00414(9) 0.00176(9)
    P1 0.0170(2) 0.0248(2) 0.0177(2) 0.00035(17) 0.00410(17) 0.00656(18)
    F1 0.0370(7) 0.0374(7) 0.0469(8) -0.0159(6) -0.0037(6) 0.0075(6)
    F2 0.0257(6) 0.0328(6) 0.0295(6) 0.0016(5) -0.0001(5) 0.0135(5)
    F3 0.0331(7) 0.0700(9) 0.0226(6) 0.0097(7) 0.0114(5) 0.0068(6)
    F4 0.0316(6) 0.0475(7) 0.0257(6) 0.0117(6) 0.0111(5) 0.0020(5)
    F5 0.0325(7) 0.0232(6) 0.0469(8) -0.0010(5) 0.0036(6) 0.0028(5)
    F6 0.0215(6) 0.0481(7) 0.0247(6) 0.0091(5) 0.0063(5) 0.0153(5)
    C12 0.0178(8) 0.0164(8) 0.0191(9) 0.0018(6) 0.0071(7) -0.0011(6)
    C13 0.0198(8) 0.0188(8) 0.0172(8) 0.0036(7) 0.0064(7) 0.0009(6)
    O1 0.0329(8) 0.0591(11) 0.0374(9) -0.0228(8) -0.0006(7) 0.0210(8)
    C14 0.0200(8) 0.0128(8) 0.0236(9) 0.0039(6) 0.0095(7) 0.0020(6)
    N1 0.0211(7) 0.0144(7) 0.0210(8) 0.0019(6) 0.0071(6) 0.0000(6)
    N2 0.0304(8) 0.0149(7) 0.0195(8) -0.0013(6) 0.0060(6) 0.0008(6)
    C20 0.0532(13) 0.0182(9) 0.0190(10) -0.0030(9) 0.0049(9) 0.0019(7)
    C9 0.0162(8) 0.0178(8) 0.0208(9) -0.0001(6) 0.0048(7) 0.0012(7)
    C10 0.0157(8) 0.0181(8) 0.0187(8) 0.0026(6) 0.0058(6) 0.0010(6)
    C6 0.0231(9) 0.0227(9) 0.0182(9) 0.0035(7) 0.0082(7) -0.0008(7)
    C7 0.0272(10) 0.0256(9) 0.0231(9) 0.0030(8) 0.0114(8) 0.0076(7)
    C8 0.0200(9) 0.0191(8) 0.0290(10) -0.0014(7) 0.0085(7) 0.0035(7)
    C11 0.0161(8) 0.0157(8) 0.0203(9) 0.0028(6) 0.0075(6) 0.0008(6)
    C17 0.0295(10) 0.0155(8) 0.0228(9) 0.0000(7) 0.0086(7) -0.0010(7)
    C19 0.0293(10) 0.0159(8) 0.0220(9) -0.0001(7) 0.0061(7) -0.0024(7)
    C18 0.0269(9) 0.0162(8) 0.0208(9) 0.0007(7) 0.0061(7) -0.0026(7)
    C21 0.0326(10) 0.0169(8) 0.0170(9) 0.0015(7) 0.0059(7) 0.0033(7)
    C26 0.0194(8) 0.0226(9) 0.0273(10) -0.0006(7) 0.0087(7) 0.0022(7)
    C25 0.0247(9) 0.0179(8) 0.0276(10) 0.0030(7) 0.0109(7) 0.0017(7)
    C24 0.0228(9) 0.0234(9) 0.0196(9) -0.0052(7) 0.0045(7) 0.0062(7)
    N3 0.0354(10) 0.0343(10) 0.0249(9) -0.0153(8) -0.0003(7) 0.0100(8)
    O2 0.0765(13) 0.0297(9) 0.0444(10) -0.0215(9) 0.0163(9) -0.0058(8)
    C23 0.0201(9) 0.0403(12) 0.0274(10) 0.0053(8) 0.0115(8) 0.0121(8)
    C22 0.0361(11) 0.0262(10) 0.0232(10) 0.0144(8) 0.0147(8) 0.0065(8)
    C15 0.0215(9) 0.0167(8) 0.0261(10) -0.0010(7) 0.0026(7) -0.0022(7)
    C16 0.0219(9) 0.0192(8) 0.0212(9) 0.0019(7) 0.0006(7) 0.0023(7)
    C2 0.0177(9) 0.0221(9) 0.0387(12) 0.0006(7) -0.0010(8) -0.0034(8)
    C1 0.0179(9) 0.0249(9) 0.0406(12) 0.0021(7) 0.0109(8) 0.0082(8)
    C5 0.0209(9) 0.0306(10) 0.0266(10) 0.0064(8) 0.0073(7) -0.0006(8)
    C4 0.0224(9) 0.0174(9) 0.0340(11) 0.0049(7) 0.0064(8) 0.0006(8)
    C3 0.0240(9) 0.0239(9) 0.0270(10) 0.0068(7) 0.0000(8) 0.0029(8)
_geom_special_details
;
 All esds (except the esd in the dihedral angle between two l.s. planes)
 are estimated using the full covariance matrix.  The cell esds are taken
 into account individually in the estimation of esds in distances, angles
 and torsion angles; correlations between esds in cell parameters are only
 used when they are defined by crystal symmetry.  An approximate (isotropic)
 treatment of cell esds is used for estimating esds involving l.s. planes.
;
loop_
    _geom_bond_atom_site_label_1
    _geom_bond_atom_site_label_2
    _geom_bond_site_symmetry_2
    _geom_bond_distance
    _geom_bond_publ_flag
    Fe1 C9 . 2.0578(17) ?
    Fe1 C10 . 2.0440(17) ?
    Fe1 C6 . 2.0284(18) ?
    Fe1 C7 . 2.0473(19) ?
    Fe1 C8 . 2.0555(18) ?
    Fe1 C2 . 2.0425(19) ?
    Fe1 C1 . 2.0419(19) ?
    Fe1 C5 . 2.0520(19) ?
    Fe1 C4 . 2.0477(18) ?
    Fe1 C3 . 2.0419(18) ?
    P1 F1 . 1.5873(13) ?
    P1 F2 . 1.5969(11) ?
    P1 F3 . 1.5905(13) ?
    P1 F4 . 1.6092(13) ?
    P1 F5 . 1.5992(13) ?
    P1 F6 . 1.6015(11) ?
    C12 H12 . 0.9500 ?
    C12 C13 . 1.389(2) ?
    C12 C11 . 1.396(2) ?
    C13 H13 . 0.9500 ?
    C13 C14 . 1.385(2) ?
    O1 N3 . 1.226(2) ?
    C14 N1 . 1.440(2) ?
    C14 C15 . 1.382(3) ?
    N1 C17 . 1.327(2) ?
    N1 C18 . 1.380(2) ?
    N2 C20 . 1.482(2) ?
    N2 C17 . 1.330(2) ?
    N2 C19 . 1.378(2) ?
    C20 H20A . 0.9900 ?
    C20 H20B . 0.9900 ?
    C20 C21 . 1.508(3) ?
    C9 H9 . 0.9500 ?
    C9 C10 . 1.432(2) ?
    C9 C8 . 1.421(2) ?
    C10 C6 . 1.429(2) ?
    C10 C11 . 1.471(2) ?
    C6 H6 . 0.9500 ?
    C6 C7 . 1.418(3) ?
    C7 H7 . 0.9500 ?
    C7 C8 . 1.421(3) ?
    C8 H8 . 0.9500 ?
    C11 C16 . 1.395(2) ?
    C17 H17 . 0.9500 ?
    C19 H19 . 0.9500 ?
    C19 C18 . 1.347(3) ?
    C18 H18 . 0.9500 ?
    C21 C26 . 1.390(3) ?
    C21 C22 . 1.385(3) ?
    C26 H26 . 0.9500 ?
    C26 C25 . 1.380(3) ?
    C25 H25 . 0.9500 ?
    C25 C24 . 1.375(3) ?
    C24 N3 . 1.471(2) ?
    C24 C23 . 1.377(3) ?
    N3 O2 . 1.218(3) ?
    C23 H23 . 0.9500 ?
    C23 C22 . 1.383(3) ?
    C22 H22 . 0.9500 ?
    C15 H15 . 0.9500 ?
    C15 C16 . 1.380(2) ?
    C16 H16 . 0.9500 ?
    C2 H2 . 0.9500 ?
    C2 C1 . 1.414(3) ?
    C2 C3 . 1.421(3) ?
    C1 H1 . 0.9500 ?
    C1 C5 . 1.423(3) ?
    C5 H5 . 0.9500 ?
    C5 C4 . 1.422(3) ?
    C4 H4 . 0.9500 ?
    C4 C3 . 1.421(3) ?
    C3 H3 . 0.9500 ?
loop_
    _geom_angle_atom_site_label_1
    _geom_angle_atom_site_label_2
    _geom_angle_atom_site_label_3
    _geom_angle_site_symmetry_1
    _geom_angle_site_symmetry_3
    _geom_angle
    _geom_angle_publ_flag
    C10 Fe1 C9 . . 40.87(7) ?
    C10 Fe1 C7 . . 68.79(7) ?
    C10 Fe1 C8 . . 68.54(7) ?
    C10 Fe1 C5 . . 127.19(7) ?
    C10 Fe1 C4 . . 165.60(8) ?
    C6 Fe1 C9 . . 68.61(7) ?
    C6 Fe1 C10 . . 41.08(7) ?
    C6 Fe1 C7 . . 40.72(7) ?
    C6 Fe1 C8 . . 68.38(8) ?
    C6 Fe1 C2 . . 104.60(8) ?
    C6 Fe1 C1 . . 124.12(8) ?
    C6 Fe1 C5 . . 163.01(8) ?
    C6 Fe1 C4 . . 152.89(8) ?
    C6 Fe1 C3 . . 116.95(8) ?
    C7 Fe1 C9 . . 68.28(8) ?
    C7 Fe1 C8 . . 40.53(8) ?
    C7 Fe1 C5 . . 156.00(8) ?
    C7 Fe1 C4 . . 120.11(8) ?
    C8 Fe1 C9 . . 40.41(7) ?
    C2 Fe1 C9 . . 154.04(8) ?
    C2 Fe1 C10 . . 117.62(7) ?
    C2 Fe1 C7 . . 123.74(9) ?
    C2 Fe1 C8 . . 162.23(8) ?
    C2 Fe1 C5 . . 68.27(8) ?
    C2 Fe1 C4 . . 68.34(8) ?
    C1 Fe1 C9 . . 121.36(8) ?
    C1 Fe1 C10 . . 106.96(7) ?
    C1 Fe1 C7 . . 161.09(8) ?
    C1 Fe1 C8 . . 156.79(8) ?
    C1 Fe1 C2 . . 40.52(9) ?
    C1 Fe1 C5 . . 40.67(8) ?
    C1 Fe1 C4 . . 68.37(8) ?
    C5 Fe1 C9 . . 110.64(8) ?
    C5 Fe1 C8 . . 122.84(8) ?
    C4 Fe1 C9 . . 128.87(8) ?
    C4 Fe1 C8 . . 110.03(8) ?
    C4 Fe1 C5 . . 40.59(8) ?
    C3 Fe1 C9 . . 164.94(7) ?
    C3 Fe1 C10 . . 151.85(8) ?
    C3 Fe1 C7 . . 106.13(8) ?
    C3 Fe1 C8 . . 126.48(8) ?
    C3 Fe1 C2 . . 40.73(8) ?
    C3 Fe1 C1 . . 68.44(8) ?
    C3 Fe1 C5 . . 68.41(8) ?
    C3 Fe1 C4 . . 40.68(8) ?
    F1 P1 F2 . . 91.17(7) ?
    F1 P1 F3 . . 90.01(8) ?
    F1 P1 F4 . . 90.20(8) ?
    F1 P1 F5 . . 179.05(8) ?
    F1 P1 F6 . . 90.03(7) ?
    F2 P1 F4 . . 89.70(7) ?
    F2 P1 F5 . . 89.65(7) ?
    F2 P1 F6 . . 178.37(7) ?
    F3 P1 F2 . . 90.67(7) ?
    F3 P1 F4 . . 179.57(8) ?
    F3 P1 F5 . . 90.46(8) ?
    F3 P1 F6 . . 90.43(7) ?
    F5 P1 F4 . . 89.32(7) ?
    F5 P1 F6 . . 89.14(7) ?
    F6 P1 F4 . . 89.19(6) ?
    C13 C12 H12 . . 119.7 ?
    C13 C12 C11 . . 120.67(16) ?
    C11 C12 H12 . . 119.7 ?
    C12 C13 H13 . . 120.4 ?
    C14 C13 C12 . . 119.15(16) ?
    C14 C13 H13 . . 120.4 ?
    C13 C14 N1 . . 119.60(16) ?
    C15 C14 C13 . . 121.24(16) ?
    C15 C14 N1 . . 119.13(16) ?
    C17 N1 C14 . . 125.65(15) ?
    C17 N1 C18 . . 108.58(15) ?
    C18 N1 C14 . . 125.76(15) ?
    C17 N2 C20 . . 124.11(16) ?
    C17 N2 C19 . . 108.42(15) ?
    C19 N2 C20 . . 127.31(15) ?
    N2 C20 H20A . . 109.2 ?
    N2 C20 H20B . . 109.2 ?
    N2 C20 C21 . . 112.15(16) ?
    H20A C20 H20B . . 107.9 ?
    C21 C20 H20A . . 109.2 ?
    C21 C20 H20B . . 109.2 ?
    Fe1 C9 H9 . . 126.8 ?
    C10 C9 Fe1 . . 69.05(10) ?
    C10 C9 H9 . . 126.0 ?
    C8 C9 Fe1 . . 69.71(10) ?
    C8 C9 H9 . . 126.0 ?
    C8 C9 C10 . . 108.04(16) ?
    C9 C10 Fe1 . . 70.08(10) ?
    C9 C10 C11 . . 127.24(16) ?
    C6 C10 Fe1 . . 68.87(10) ?
    C6 C10 C9 . . 107.21(15) ?
    C6 C10 C11 . . 125.54(16) ?
    C11 C10 Fe1 . . 126.61(12) ?
    Fe1 C6 H6 . . 125.5 ?
    C10 C6 Fe1 . . 70.04(10) ?
    C10 C6 H6 . . 125.7 ?
    C7 C6 Fe1 . . 70.35(10) ?
    C7 C6 C10 . . 108.54(16) ?
    C7 C6 H6 . . 125.7 ?
    Fe1 C7 H7 . . 126.5 ?
    C6 C7 Fe1 . . 68.93(10) ?
    C6 C7 H7 . . 126.1 ?
    C6 C7 C8 . . 107.87(16) ?
    C8 C7 Fe1 . . 70.05(11) ?
    C8 C7 H7 . . 126.1 ?
    Fe1 C8 H8 . . 126.4 ?
    C9 C8 Fe1 . . 69.88(10) ?
    C9 C8 C7 . . 108.34(16) ?
    C9 C8 H8 . . 125.8 ?
    C7 C8 Fe1 . . 69.43(11) ?
    C7 C8 H8 . . 125.8 ?
    C12 C11 C10 . . 121.29(16) ?
    C16 C11 C12 . . 118.61(16) ?
    C16 C11 C10 . . 120.05(16) ?
    N1 C17 N2 . . 108.74(16) ?
    N1 C17 H17 . . 125.6 ?
    N2 C17 H17 . . 125.6 ?
    N2 C19 H19 . . 126.4 ?
    C18 C19 N2 . . 107.28(16) ?
    C18 C19 H19 . . 126.4 ?
    N1 C18 H18 . . 126.5 ?
    C19 C18 N1 . . 106.99(16) ?
    C19 C18 H18 . . 126.5 ?
    C26 C21 C20 . . 119.61(18) ?
    C22 C21 C20 . . 121.02(18) ?
    C22 C21 C26 . . 119.37(17) ?
    C21 C26 H26 . . 119.5 ?
    C25 C26 C21 . . 121.02(17) ?
    C25 C26 H26 . . 119.5 ?
    C26 C25 H25 . . 121.1 ?
    C24 C25 C26 . . 117.90(17) ?
    C24 C25 H25 . . 121.1 ?
    C25 C24 N3 . . 118.39(18) ?
    C25 C24 C23 . . 122.80(18) ?
    C23 C24 N3 . . 118.80(18) ?
    O1 N3 C24 . . 117.71(19) ?
    O2 N3 O1 . . 124.42(19) ?
    O2 N3 C24 . . 117.85(18) ?
    C24 C23 H23 . . 120.8 ?
    C24 C23 C22 . . 118.45(18) ?
    C22 C23 H23 . . 120.8 ?
    C21 C22 H22 . . 119.8 ?
    C23 C22 C21 . . 120.42(18) ?
    C23 C22 H22 . . 119.8 ?
    C14 C15 H15 . . 120.4 ?
    C16 C15 C14 . . 119.14(17) ?
    C16 C15 H15 . . 120.4 ?
    C11 C16 H16 . . 119.4 ?
    C15 C16 C11 . . 121.18(17) ?
    C15 C16 H16 . . 119.4 ?
    Fe1 C2 H2 . . 126.3 ?
    C1 C2 Fe1 . . 69.72(11) ?
    C1 C2 H2 . . 125.9 ?
    C1 C2 C3 . . 108.18(17) ?
    C3 C2 Fe1 . . 69.61(11) ?
    C3 C2 H2 . . 125.9 ?
    Fe1 C1 H1 . . 125.9 ?
    C2 C1 Fe1 . . 69.76(11) ?
    C2 C1 H1 . . 125.9 ?
    C2 C1 C5 . . 108.17(17) ?
    C5 C1 Fe1 . . 70.04(11) ?
    C5 C1 H1 . . 125.9 ?
    Fe1 C5 H5 . . 126.6 ?
    C1 C5 Fe1 . . 69.28(11) ?
    C1 C5 H5 . . 126.1 ?
    C4 C5 Fe1 . . 69.54(11) ?
    C4 C5 C1 . . 107.74(18) ?
    C4 C5 H5 . . 126.1 ?
    Fe1 C4 H4 . . 126.3 ?
    C5 C4 Fe1 . . 69.87(10) ?
    C5 C4 H4 . . 126.0 ?
    C3 C4 Fe1 . . 69.44(11) ?
    C3 C4 C5 . . 108.08(17) ?
    C3 C4 H4 . . 126.0 ?
    Fe1 C3 H3 . . 125.9 ?
    C2 C3 Fe1 . . 69.66(11) ?
    C2 C3 H3 . . 126.1 ?
    C4 C3 Fe1 . . 69.88(11) ?
    C4 C3 C2 . . 107.83(18) ?
    C4 C3 H3 . . 126.1 ?
loop_
    _geom_torsion_atom_site_label_1
    _geom_torsion_atom_site_label_2
    _geom_torsion_atom_site_label_3
    _geom_torsion_atom_site_label_4
    _geom_torsion_site_symmetry_1
    _geom_torsion_site_symmetry_2
    _geom_torsion_site_symmetry_3
    _geom_torsion_site_symmetry_4
    _geom_torsion
    _geom_torsion_publ_flag
    Fe1 C9 C10 C6 . . . . -59.10(12) ?
    Fe1 C9 C10 C11 . . . . 121.42(17) ?
    Fe1 C9 C8 C7 . . . . 58.96(13) ?
    Fe1 C10 C6 C7 . . . . -60.07(13) ?
    Fe1 C10 C11 C12 . . . . 115.28(17) ?
    Fe1 C10 C11 C16 . . . . -67.2(2) ?
    Fe1 C6 C7 C8 . . . . -59.44(13) ?
    Fe1 C7 C8 C9 . . . . -59.24(13) ?
    Fe1 C2 C1 C5 . . . . -59.75(13) ?
    Fe1 C2 C3 C4 . . . . 59.70(13) ?
    Fe1 C1 C5 C4 . . . . -59.11(13) ?
    Fe1 C5 C4 C3 . . . . -59.13(13) ?
    Fe1 C4 C3 C2 . . . . -59.56(13) ?
    C12 C13 C14 N1 . . . . -177.24(15) ?
    C12 C13 C14 C15 . . . . 0.8(3) ?
    C12 C11 C16 C15 . . . . 1.0(3) ?
    C13 C12 C11 C10 . . . . 177.03(16) ?
    C13 C12 C11 C16 . . . . -0.5(3) ?
    C13 C14 N1 C17 . . . . -38.3(3) ?
    C13 C14 N1 C18 . . . . 140.25(18) ?
    C13 C14 C15 C16 . . . . -0.3(3) ?
    C14 N1 C17 N2 . . . . 178.30(16) ?
    C14 N1 C18 C19 . . . . -178.32(16) ?
    C14 C15 C16 C11 . . . . -0.6(3) ?
    N1 C14 C15 C16 . . . . 177.73(16) ?
    N2 C20 C21 C26 . . . . -86.3(2) ?
    N2 C20 C21 C22 . . . . 94.7(2) ?
    N2 C19 C18 N1 . . . . -0.3(2) ?
    C20 N2 C17 N1 . . . . -175.29(18) ?
    C20 N2 C19 C18 . . . . 175.42(19) ?
    C20 C21 C26 C25 . . . . 178.84(17) ?
    C20 C21 C22 C23 . . . . 179.31(17) ?
    C9 C10 C6 Fe1 . . . . 59.87(12) ?
    C9 C10 C6 C7 . . . . -0.2(2) ?
    C9 C10 C11 C12 . . . . 23.5(3) ?
    C9 C10 C11 C16 . . . . -159.04(17) ?
    C10 C9 C8 Fe1 . . . . -58.58(12) ?
    C10 C9 C8 C7 . . . . 0.4(2) ?
    C10 C6 C7 Fe1 . . . . 59.87(12) ?
    C10 C6 C7 C8 . . . . 0.4(2) ?
    C10 C11 C16 C15 . . . . -176.56(17) ?
    C6 C10 C11 C12 . . . . -155.93(17) ?
    C6 C10 C11 C16 . . . . 21.6(3) ?
    C6 C7 C8 Fe1 . . . . 58.74(13) ?
    C6 C7 C8 C9 . . . . -0.5(2) ?
    C8 C9 C10 Fe1 . . . . 58.99(12) ?
    C8 C9 C10 C6 . . . . -0.1(2) ?
    C8 C9 C10 C11 . . . . -179.60(16) ?
    C11 C12 C13 C14 . . . . -0.4(3) ?
    C11 C10 C6 Fe1 . . . . -120.64(17) ?
    C11 C10 C6 C7 . . . . 179.30(16) ?
    C17 N1 C18 C19 . . . . 0.5(2) ?
    C17 N2 C20 C21 . . . . -151.80(19) ?
    C17 N2 C19 C18 . . . . 0.0(2) ?
    C19 N2 C20 C21 . . . . 33.4(3) ?
    C19 N2 C17 N1 . . . . 0.3(2) ?
    C18 N1 C17 N2 . . . . -0.5(2) ?
    C21 C26 C25 C24 . . . . 2.0(3) ?
    C26 C21 C22 C23 . . . . 0.3(3) ?
    C26 C25 C24 N3 . . . . -178.53(16) ?
    C26 C25 C24 C23 . . . . 0.0(3) ?
    C25 C24 N3 O1 . . . . -162.01(18) ?
    C25 C24 N3 O2 . . . . 19.5(3) ?
    C25 C24 C23 C22 . . . . -1.8(3) ?
    C24 C23 C22 C21 . . . . 1.6(3) ?
    N3 C24 C23 C22 . . . . 176.75(17) ?
    C23 C24 N3 O1 . . . . 19.4(3) ?
    C23 C24 N3 O2 . . . . -159.16(19) ?
    C22 C21 C26 C25 . . . . -2.2(3) ?
    C15 C14 N1 C17 . . . . 143.62(19) ?
    C15 C14 N1 C18 . . . . -37.8(3) ?
    C2 C1 C5 Fe1 . . . . 59.57(13) ?
    C2 C1 C5 C4 . . . . 0.5(2) ?
    C1 C2 C3 Fe1 . . . . -59.25(13) ?
    C1 C2 C3 C4 . . . . 0.4(2) ?
    C1 C5 C4 Fe1 . . . . 58.95(13) ?
    C1 C5 C4 C3 . . . . -0.2(2) ?
    C5 C4 C3 Fe1 . . . . 59.40(13) ?
    C5 C4 C3 C2 . . . . -0.2(2) ?
    C3 C2 C1 Fe1 . . . . 59.18(13) ?
    C3 C2 C1 C5 . . . . -0.6(2) ?
loop_
    _geom_hbond_atom_site_label_D
    _geom_hbond_atom_site_label_H
    _geom_hbond_atom_site_label_A
    _geom_hbond_site_symmetry_A
    _geom_hbond_distance_DH
    _geom_hbond_distance_HA
    _geom_hbond_distance_DA
    _geom_hbond_angle_DHA
    _geom_hbond_publ_flag
    C17 H17 F4 4_575 0.95 2.29 3.208(2) 163 yes
    C17 H17 F6 4_575 0.95 2.34 3.115(2) 138 yes
    C18 H18 F3 . 0.95 2.30 3.207(2) 158 yes
    C15 H15 F3 . 0.95 2.53 3.216(2) 129 yes
_shelx_space_group_comment
;
The symmetry employed for this shelxl refinement is uniquely defined
by the following loop, which should always be used as a source of
symmetry information in preference to the above space-group names.
They are only intended as comments.
;
_shelx_estimated_absorpt_T_min     0.782
_shelx_estimated_absorpt_T_max     0.881
_shelx_hkl_file
;
   2   0   0  540.96   10.08
  -2   0   0  535.13   10.05
   3   0   0  467.81    8.52
  -3   0   0  443.28    8.51
   4   0   0    1.15    0.11
   4   0   0    1.06    0.11
  -4   0   0    1.31    0.11
  -5   0   0   13.47    0.41
  -5   0   0   13.54    0.39
   5   0   0   13.19    0.39
   5   0   0   13.93    0.41
   6   0   0    3.04    0.22
   6   0   0    3.17    0.19
  -6   0   0    3.19    0.24
  -6   0   0    3.14    0.20
   7   0   0   12.55    0.45
   7   0   0   12.59    0.41
  -7   0   0   11.94    0.44
  -7   0   0   12.49    0.42
  -8   0   0   47.37    1.12
   8   0   0   48.07    1.17
   8   0   0   44.09    1.09
  -9   0   0    0.60    0.15
   9   0   0    0.51    0.14
 -10   0   0   51.25    1.25
  10   0   0   46.72    1.21
 -11   0   0   13.57    0.56
  11   0   0   12.17    0.52
 -12   0   0    3.81    0.36
  12   0   0    3.41    0.34
  13   0   0    4.05    0.38
   0  -1   0   -0.25    0.02
   0   1   0   -0.33    0.01
  -1  -1   0    9.18    0.26
   2  -1   0  234.61    4.34
  -2  -1   0  235.48    4.35
  -2   1   0  228.91    4.34
   2   1   0  226.11    4.34
  -3  -1   0   63.80    1.24
   3  -1   0   60.97    1.29
   3  -1   0   59.56    1.23
   3   1   0   62.50    1.24
  -3   1   0   60.40    1.23
   4  -1   0    0.17    0.06
   4  -1   0    0.29    0.07
  -4  -1   0    0.29    0.07
   4   1   0    0.26    0.07
   4   1   0    0.15    0.06
  -5  -1   0    1.34    0.13
   5  -1   0    0.95    0.11
   5  -1   0    1.19    0.13
  -5  -1   0    1.12    0.12
   5   1   0    1.13    0.12
   5   1   0    1.11    0.13
  -5   1   0    1.04    0.12
  -5   1   0    1.18    0.13
   6  -1   0   28.64    0.71
  -6  -1   0   28.60    0.72
  -6  -1   0   28.43    0.75
   6  -1   0   27.96    0.74
   6   1   0   28.20    0.74
   6   1   0   27.93    0.70
  -6   1   0   27.74    0.74
  -6   1   0   29.98    0.72
   7  -1   0    5.91    0.30
  -7  -1   0    6.35    0.29
  -7  -1   0    5.70    0.31
   7  -1   0    6.26    0.28
  -7   1   0    5.85    0.28
   7   1   0    5.81    0.30
   7   1   0    6.01    0.28
  -7   1   0    5.70    0.31
  -8  -1   0    5.00    0.29
   8  -1   0    5.64    0.29
   8  -1   0    5.78    0.32
   8   1   0    5.11    0.32
   8   1   0    5.43    0.29
  -8   1   0    5.70    0.29
  -9  -1   0    0.35    0.13
   9  -1   0    0.22    0.12
   9  -1   0    0.27    0.13
   9   1   0    0.32    0.13
  -9   1   0    0.15    0.12
  10  -1   0    2.47    0.26
 -10  -1   0    2.30    0.26
 -10   1   0    2.47    0.26
  10   1   0    2.02    0.26
 -11  -1   0    0.57    0.19
  11  -1   0    1.09    0.21
  11   1   0    0.43    0.19
 -11   1   0    0.58    0.19
 -12  -1   0    9.52    0.49
  12  -1   0   10.11    0.49
  12   1   0    9.24    0.48
 -13  -1   0    0.35    0.20
  13  -1   0    0.72    0.22
  13   1   0    0.33    0.20
   0  -2   0  228.48    4.25
   0  -2   0  227.27    5.14
   0   2   0  225.30    5.14
   1  -2   0   22.16    0.57
  -1  -2   0   21.72    0.57
   1  -2   0   21.38    0.46
  -1   2   0   21.37    0.57
   1   2   0   21.48    0.57
  -2  -2   0   39.62    1.01
   2  -2   0   40.77    0.82
  -2  -2   0   39.97    0.82
  -2   2   0   38.54    0.81
   2   2   0   40.45    0.82
   3  -2   0    0.27    0.06
  -3  -2   0    0.27    0.06
   3  -2   0    0.30    0.05
  -3  -2   0    0.34    0.06
  -3   2   0    0.34    0.06
   3   2   0    0.30    0.06
   4  -2   0    3.00    0.15
  -4  -2   0    3.02    0.17
   4  -2   0    2.70    0.16
  -4  -2   0    2.81    0.15
   4   2   0    3.02    0.17
  -4   2   0    2.89    0.15
   4   2   0    3.01    0.15
  -5  -2   0   28.05    0.67
  -5  -2   0   26.55    0.69
   5  -2   0   27.17    0.69
   5  -2   0   27.38    0.66
   5   2   0   27.68    0.66
  -5   2   0   27.53    0.66
  -5   2   0   26.98    0.69
   5   2   0   26.61    0.69
  -6  -2   0   32.94    0.85
   6  -2   0   32.77    0.80
  -6  -2   0   33.18    0.81
   6  -2   0   33.77    0.85
  -6   2   0   33.27    0.84
   6   2   0   33.63    0.85
   6   2   0   32.85    0.80
  -6   2   0   34.72    0.81
   7  -2   0   14.62    0.46
  -7  -2   0   13.72    0.49
  -7  -2   0   14.06    0.46
   7  -2   0   14.14    0.49
  -7   2   0   14.40    0.46
   7   2   0   13.94    0.46
   7   2   0   14.73    0.49
   8  -2   0   17.75    0.55
  -8  -2   0   17.55    0.55
   8  -2   0   17.56    0.57
   8   2   0   16.78    0.58
   8   2   0   16.02    0.53
  -8   2   0   16.69    0.54
   9  -2   0    0.10    0.12
   9  -2   0    0.20    0.12
  -9  -2   0    0.03    0.11
   9   2   0    0.32    0.13
  -9   2   0    0.39    0.13
  10  -2   0    9.16    0.42
 -10  -2   0    8.90    0.43
  10   2   0    9.19    0.42
 -10   2   0    9.31    0.44
  11  -2   0    2.22    0.26
 -11  -2   0    2.50    0.28
  11   2   0    1.85    0.26
 -11   2   0    2.25    0.27
 -12  -2   0    6.65    0.43
  12  -2   0    6.70    0.41
  12   2   0    6.61    0.41
  13  -2   0    1.10    0.24
 -13  -2   0    1.46    0.27
  13   2   0    1.06    0.25
   0  -3   0    0.01    0.03
   0   3   0    0.05    0.04
   0   3   0    0.05    0.04
   1  -3   0  176.98    4.04
   1  -3   0  178.06    3.33
  -1  -3   0  178.12    4.05
   1   3   0  175.46    3.33
   1   3   0  173.76    4.04
  -1   3   0  174.29    4.04
  -1   3   0  170.76    3.33
   2  -3   0   24.19    0.58
  -2  -3   0   24.62    0.70
   2  -3   0   25.14    0.55
  -2  -3   0   24.52    0.59
  -2   3   0   24.45    0.69
   2   3   0   25.63    0.70
   2   3   0   24.92    0.56
  -2   3   0   25.27    0.56
   3  -3   0   18.27    0.45
  -3  -3   0   19.15    0.46
  -3  -3   0   18.59    0.48
  -3  -3   0   18.32    0.58
   3  -3   0   18.84    0.48
   3   3   0   18.39    0.48
   3   3   0   18.47    0.46
  -3   3   0   18.30    0.45
   4  -3   0   11.92    0.34
   4  -3   0   11.83    0.37
  -4  -3   0   11.36    0.44
  -4  -3   0   11.50    0.37
  -4  -3   0   11.50    0.35
  -4   3   0   11.48    0.34
   4   3   0   11.84    0.35
   4   3   0   11.76    0.37
   5  -3   0    1.61    0.14
   5  -3   0    1.74    0.17
  -5  -3   0    1.40    0.18
  -5  -3   0    1.73    0.16
  -5  -3   0    1.84    0.16
  -5   3   0    1.58    0.15
  -5   3   0    1.41    0.14
   5   3   0    1.52    0.14
   5   3   0    1.48    0.14
   6  -3   0   17.81    0.50
  -6  -3   0   17.16    0.54
   6  -3   0   17.97    0.54
  -6  -3   0   18.22    0.52
   6   3   0   18.42    0.52
  -6   3   0   18.48    0.52
  -6   3   0   18.28    0.54
   6   3   0   16.48    0.53
   7  -3   0   12.04    0.44
  -7  -3   0   11.17    0.44
   7  -3   0   10.65    0.39
  -7  -3   0   11.20    0.40
   7   3   0   11.43    0.44
   7   3   0   10.99    0.40
  -7   3   0   11.78    0.41
   8  -3   0    1.74    0.21
   8  -3   0    1.59    0.18
  -8  -3   0    1.48    0.19
  -8   3   0    1.77    0.20
   8   3   0    1.94    0.21
  -9  -3   0    8.03    0.38
   9  -3   0    8.18    0.42
   9  -3   0    7.72    0.37
   9   3   0    7.41    0.37
  -9   3   0    7.70    0.38
 -10  -3   0    1.71    0.23
  10  -3   0    1.88    0.24
 -10   3   0    1.61    0.23
  10   3   0    2.09    0.25
  11  -3   0   12.58    0.52
 -11  -3   0   13.47    0.55
  11   3   0   13.67    0.56
  12  -3   0    0.11    0.17
 -12  -3   0    0.76    0.22
  12   3   0    0.48    0.20
  13  -3   0    0.19    0.19
 -13  -3   0    0.24    0.20
  13   3   0    0.33    0.20
   0  -4   0    5.98    0.26
   0  -4   0    6.05    0.21
   0  -4   0    6.39    0.21
   0   4   0    6.13    0.20
   0   4   0    6.23    0.26
   1  -4   0    1.98    0.12
  -1  -4   0    1.84    0.13
  -1  -4   0    1.54    0.14
   1  -4   0    1.81    0.11
  -1  -4   0    1.81    0.11
   1  -4   0    1.72    0.13
  -1   4   0    1.87    0.11
   1   4   0    1.79    0.11
  -1   4   0    1.60    0.13
   1   4   0    1.57    0.13
  -2  -4   0    9.16    0.29
   2  -4   0    8.93    0.27
   2  -4   0    8.98    0.35
   2  -4   0    9.22    0.29
  -2  -4   0    9.25    0.35
   2   4   0    9.21    0.35
   2   4   0    9.22    0.28
  -2   4   0    8.95    0.27
  -2   4   0    8.76    0.34
  -3  -4   0   62.70    1.36
   3  -4   0   63.37    1.36
   3  -4   0   61.84    1.28
  -3  -4   0   59.74    1.59
  -3   4   0   63.99    1.59
   3   4   0   62.11    1.35
  -3   4   0   61.38    1.28
   3   4   0   61.50    1.29
  -4  -4   0    0.53    0.12
   4  -4   0    0.44    0.09
   4  -4   0    0.39    0.09
  -4  -4   0    0.35    0.08
   4   4   0    0.44    0.09
   4   4   0    0.32    0.08
  -4   4   0    0.54    0.09
  -4   4   0    0.42    0.11
  -5  -4   0   62.23    1.43
   5  -4   0   64.08    1.36
  -5  -4   0   65.53    1.71
  -5  -4   0   65.60    1.38
   5  -4   0   62.48    1.43
   5   4   0   62.27    1.43
   5   4   0   63.73    1.37
  -5   4   0   63.61    1.36
  -5   4   0   62.74    1.42
   6  -4   0    1.16    0.16
  -6  -4   0    0.99    0.14
   6  -4   0    1.12    0.14
  -6  -4   0    1.04    0.15
  -6  -4   0    0.70    0.16
   6   4   0    1.11    0.15
  -6   4   0    0.96    0.14
  -6   4   0    0.97    0.14
   6   4   0    1.00    0.15
  -7  -4   0   10.28    0.51
  -7  -4   0   10.71    0.40
   7  -4   0   10.06    0.38
   7  -4   0   10.72    0.43
  -7  -4   0   10.36    0.43
   7   4   0   10.62    0.42
   7   4   0   10.42    0.39
  -7   4   0   10.45    0.40
  -8  -4   0    0.13    0.11
   8  -4   0    0.02    0.11
   8  -4   0    0.18    0.11
   8   4   0    0.08    0.10
  -8   4   0    0.03    0.10
   9  -4   0    1.75    0.21
  -9  -4   0    1.40    0.20
  -9   4   0    1.46    0.20
   9   4   0    1.55    0.21
  10  -4   0    3.23    0.29
 -10  -4   0    3.49    0.31
  10   4   0    3.45    0.31
  11  -4   0    1.80    0.24
 -11  -4   0    1.99    0.27
  11   4   0    1.93    0.26
  12  -4   0    0.05    0.16
 -12  -4   0    0.05    0.18
  12   4   0    0.33    0.18
 -13  -4   0    4.83    0.43
  13  -4   0    5.48    0.39
  13   4   0    6.35    0.43
   0  -5   0    0.00    0.06
   0  -5   0    0.02    0.05
   0  -5   0    0.01    0.05
   0   5   0   -0.03    0.05
   0   5   0   -0.05    0.06
  -1  -5   0   13.58    0.48
   1  -5   0   13.60    0.37
   1  -5   0   13.83    0.48
  -1  -5   0   14.12    0.41
   1  -5   0   14.02    0.40
   1  -5   0   13.45    0.40
  -1  -5   0   13.06    0.37
   1   5   0   14.29    0.49
   1   5   0   14.80    0.39
  -1   5   0   14.16    0.38
  -1   5   0   13.12    0.47
   2  -5   0   40.48    0.93
  -2  -5   0   39.56    0.93
  -2  -5   0   41.47    1.12
   2  -5   0   38.89    0.87
   2  -5   0   39.63    1.10
  -2   5   0   39.36    0.88
   2   5   0   39.94    0.89
  -2   5   0   40.05    1.10
   2   5   0   41.21    1.11
  -3  -5   0   28.72    0.74
  -3  -5   0   29.24    0.88
   3  -5   0   29.75    0.74
   3  -5   0   29.88    0.69
   3   5   0   29.18    0.88
  -3   5   0   29.79    0.87
   3   5   0   29.14    0.73
  -3   5   0   28.79    0.69
   3   5   0   29.73    0.70
   4  -5   0    3.66    0.20
  -4  -5   0    3.89    0.26
  -4  -5   0    4.21    0.25
   4  -5   0    3.34    0.23
   4   5   0    3.88    0.20
  -4   5   0    3.75    0.26
  -4   5   0    4.30    0.21
   4   5   0    3.69    0.23
   5  -5   0    0.73    0.13
  -5  -5   0    0.69    0.12
  -5  -5   0    0.69    0.15
   5  -5   0    0.54    0.11
  -5   5   0    0.58    0.11
   5   5   0    0.82    0.13
   5   5   0    0.61    0.12
  -5   5   0    0.58    0.11
  -6  -5   0    0.56    0.13
   6  -5   0    0.56    0.13
  -6  -5   0    0.74    0.16
   6  -5   0    0.84    0.13
   6   5   0    0.68    0.14
   6   5   0    0.62    0.12
  -6   5   0    0.75    0.13
   7  -5   0    4.59    0.26
   7  -5   0    4.54    0.30
  -7  -5   0    4.32    0.31
  -7  -5   0    4.08    0.34
  -7  -5   0    3.57    0.25
  -7   5   0    4.57    0.27
   7   5   0    4.11    0.25
  -8  -5   0    0.91    0.17
   8  -5   0    0.87    0.15
   8  -5   0    0.92    0.18
  -8   5   0    0.78    0.16
   8   5   0    0.78    0.16
  -9  -5   0    5.18    0.32
   9  -5   0    6.12    0.33
  -9   5   0    6.40    0.36
   9   5   0    5.60    0.33
  10  -5   0    0.22    0.15
 -10  -5   0   -0.13    0.13
  10   5   0    0.00    0.14
  11  -5   0    2.63    0.28
 -11  -5   0    2.88    0.31
  11   5   0    3.21    0.33
  12  -5   0   -0.01    0.15
 -12  -5   0    0.19    0.18
  12   5   0    0.22    0.18
 -13  -5   0    0.60    0.23
  13  -5   0    0.39    0.20
  13   5   0    0.43    0.22
   0  -6   0    7.04    0.34
   0  -6   0    6.90    0.25
   0  -6   0    6.81    0.29
   0   6   0    7.32    0.26
   0   6   0    7.21    0.33
   1  -6   0    0.02    0.08
  -1  -6   0    0.29    0.08
  -1  -6   0    0.26    0.08
   1  -6   0    0.26    0.07
  -1  -6   0    0.28    0.10
   1  -6   0    0.17    0.08
  -1   6   0    0.18    0.07
   1   6   0    0.19    0.07
  -1   6   0    0.28    0.10
   1   6   0    0.27    0.10
   2  -6   0   22.84    0.62
   2  -6   0   22.65    0.57
  -2  -6   0   22.35    0.62
   2  -6   0   21.29    0.72
  -2  -6   0   22.36    0.74
  -2  -6   0   22.24    0.58
   2   6   0   23.74    0.74
  -2   6   0   22.75    0.73
   2   6   0   22.47    0.58
   2   6   0   22.92    0.62
  -2   6   0   22.54    0.58
  -3  -6   0    0.63    0.12
   3  -6   0    0.59    0.10
   3  -6   0    0.66    0.11
  -3  -6   0    0.52    0.13
   3   6   0    0.57    0.12
  -3   6   0    0.54    0.13
   3   6   0    0.65    0.11
   3   6   0    0.51    0.13
  -3   6   0    0.64    0.11
   4  -6   0    5.88    0.30
  -4  -6   0    6.10    0.35
  -4  -6   0    6.50    0.31
   4  -6   0    6.22    0.26
  -4   6   0    6.44    0.30
   4   6   0    6.26    0.29
  -4   6   0    6.75    0.28
   4   6   0    5.83    0.27
  -5  -6   0   29.41    0.96
   5  -6   0   28.34    0.79
   5  -6   0   29.23    0.73
  -5  -6   0   29.30    0.79
   5   6   0   28.11    0.78
   5   6   0   28.89    0.75
  -5   6   0   29.06    0.75
  -6  -6   0    1.95    0.26
   6  -6   0    1.77    0.19
  -6  -6   0    1.52    0.19
   6  -6   0    1.87    0.21
   6   6   0    1.92    0.20
  -6   6   0    1.44    0.17
  -7  -6   0    0.02    0.13
   7  -6   0    0.30    0.12
   7  -6   0    0.39    0.14
  -7   6   0    0.27    0.12
   7   6   0    0.36    0.12
   8  -6   0    0.83    0.16
   8  -6   0    0.75    0.18
   8   6   0    0.63    0.16
  -8   6   0    0.57    0.15
   9  -6   0    8.30    0.39
   9   6   0    7.68    0.40
  10  -6   0    1.26    0.21
  10   6   0    1.17    0.22
  11  -6   0    2.29    0.28
  11   6   0    2.70    0.31
  12  -6   0    0.85    0.22
  12   6   0    1.47    0.26
   0  -7   0    0.03    0.09
   0  -7   0    0.08    0.07
   0  -7   0    0.12    0.08
   0   7   0   -0.03    0.08
   0   7   0   -0.05    0.06
   0   7   0    0.07    0.07
   1  -7   0    0.11    0.09
  -1  -7   0   -0.10    0.07
  -1  -7   0    0.00    0.09
  -1  -7   0   -0.07    0.06
   1  -7   0   -0.01    0.06
   1  -7   0   -0.04    0.07
   1   7   0    0.02    0.09
  -1   7   0    0.10    0.07
   1   7   0   -0.05    0.07
  -1   7   0    0.05    0.07
  -1   7   0   -0.02    0.08
   1   7   0   -0.07    0.07
   2  -7   0   48.09    1.14
   2  -7   0   47.33    1.35
   2  -7   0   48.49    1.14
  -2  -7   0   48.18    1.37
   2  -7   0   46.76    1.06
  -2  -7   0   47.17    1.08
  -2  -7   0   48.58    1.15
   2   7   0   49.37    1.36
   2   7   0   47.09    1.13
  -2   7   0   47.38    1.12
   2   7   0   48.91    1.08
  -2   7   0   47.47    1.08
  -3  -7   0   31.89    0.86
  -3  -7   0   33.52    1.05
   3  -7   0   32.23    1.03
   3  -7   0   32.65    0.81
   3  -7   0   34.23    0.87
   3   7   0   35.17    0.83
   3   7   0   34.16    0.86
  -3   7   0   33.51    0.82
   4  -7   0   22.12    0.62
  -4  -7   0   22.88    0.82
  -4  -7   0   23.22    0.68
   4  -7   0   23.41    0.68
  -4   7   0   24.32    0.65
   4   7   0   23.02    0.64
   5  -7   0   12.88    0.48
   5  -7   0   12.59    0.43
  -5  -7   0   11.31    0.55
  -5  -7   0   12.42    0.48
  -5   7   0   12.59    0.44
   5   7   0   11.75    0.43
  -6  -7   0    3.16    0.27
   6  -7   0    3.07    0.22
  -6  -7   0    2.70    0.32
   6  -7   0    2.60    0.25
  -6   7   0    3.14    0.24
   6   7   0    3.07    0.25
   7  -7   0    0.15    0.12
   7  -7   0    0.29    0.13
  -7   7   0    0.13    0.12
   7   7   0    0.13    0.13
   8  -7   0    1.70    0.25
   8  -7   0    1.78    0.21
   8   7   0    1.93    0.23
   9  -7   0    0.04    0.14
   9   7   0    0.08    0.14
  10  -7   0    0.14    0.15
  10   7   0    0.27    0.17
  11  -7   0    0.30    0.18
  11   7   0    0.41    0.20
  12  -7   0    0.82    0.22
  12   7   0    0.94    0.24
   0  -8   0   -0.14    0.07
   0  -8   0   -0.03    0.07
   0  -8   0    0.03    0.10
   0   8   0   -0.03    0.08
   1  -8   0    0.76    0.14
  -1  -8   0    1.23    0.17
   1  -8   0    0.97    0.14
  -1  -8   0    1.16    0.19
   1  -8   0    1.05    0.18
  -1  -8   0    1.03    0.14
  -1   8   0    0.90    0.13
   1   8   0    0.94    0.14
  -2  -8   0    0.27    0.13
  -2  -8   0    0.30    0.11
  -2  -8   0    0.48    0.11
   2  -8   0    0.36    0.10
   2  -8   0    0.38    0.12
   2  -8   0    0.32    0.13
  -2   8   0    0.43    0.11
   2   8   0    0.29    0.10
  -3  -8   0    0.17    0.13
   3  -8   0    0.11    0.10
   3  -8   0    0.13    0.12
  -3  -8   0    0.10    0.09
   3  -8   0    0.03    0.10
   3  -8   0    0.11    0.09
  -3  -8   0    0.23    0.11
   3   8   0    0.05    0.09
  -3   8   0   -0.08    0.07
   4  -8   0    0.00    0.09
  -4  -8   0    0.05    0.11
   4  -8   0    0.11    0.11
  -4  -8   0    0.19    0.13
  -4   8   0   -0.01    0.09
   4   8   0    0.04    0.10
  -5  -8   0    1.21    0.21
   5  -8   0    0.84    0.14
   5  -8   0    0.77    0.16
  -5  -8   0    0.92    0.17
  -5   8   0    0.89    0.16
   5   8   0    0.71    0.15
   6  -8   0    1.30    0.20
   6  -8   0    1.17    0.18
  -6   8   0    1.25    0.18
   6   8   0    1.29    0.18
   7  -8   0    0.03    0.13
   7  -8   0    0.10    0.12
   7   8   0   -0.09    0.11
   8  -8   0    3.75    0.28
   8   8   0    3.43    0.31
   9  -8   0    3.24    0.29
   9   8   0    3.28    0.32
  10  -8   0    0.67    0.19
  10   8   0    1.10    0.23
  11  -8   0    0.06    0.15
  11   8   0    0.20    0.18
  12  -8   0    5.28    0.38
  12   8   0    4.94    0.44
   0  -9   0    0.09    0.11
   0  -9   0    0.03    0.10
   0  -9   0   -0.08    0.10
   0   9   0    0.06    0.09
  -1  -9   0   19.19    0.75
  -1  -9   0   20.15    0.58
   1  -9   0   19.46    0.75
   1  -9   0   18.64    0.62
   1  -9   0   19.53    0.57
  -1  -9   0   20.06    0.64
   1   9   0   19.56    0.58
  -1   9   0   18.61    0.58
   2  -9   0    0.14    0.11
   2  -9   0    0.19    0.13
  -2  -9   0    0.35    0.13
  -2  -9   0    0.21    0.14
  -2  -9   0    0.41    0.12
   2  -9   0    0.14    0.11
  -2   9   0    0.10    0.11
   2   9   0    0.24    0.11
   3  -9   0   20.11    0.58
   3  -9   0   19.40    0.77
  -3  -9   0   19.30    0.59
   3  -9   0   19.68    0.64
  -3  -9   0   18.98    0.78
   3  -9   0   19.69    0.65
  -3  -9   0   20.43    0.66
  -3   9   0   20.24    0.61
   3   9   0   19.94    0.61
   4  -9   0   10.71    0.45
   4  -9   0    9.57    0.38
  -4  -9   0    9.70    0.40
  -4  -9   0    9.84    0.46
  -4  -9   0   10.04    0.54
   4   9   0    9.38    0.40
  -4   9   0   10.08    0.40
   5  -9   0    2.41    0.22
   5  -9   0    2.62    0.26
   5   9   0    2.53    0.25
   6  -9   0    4.86    0.29
   6  -9   0    5.16    0.35
   6   9   0    5.17    0.31
   7  -9   0    1.15    0.19
   7   9   0    0.81    0.19
   8  -9   0    1.76    0.23
   8   9   0    1.48    0.24
   9  -9   0    0.62    0.17
   9   9   0    0.66    0.20
  10  -9   0    0.26    0.16
  10   9   0    0.38    0.20
  11  -9   0    0.83    0.21
  11   9   0    0.99    0.25
   0 -10   0    3.03    0.25
   0 -10   0    3.46    0.31
   0 -10   0    3.67    0.30
   0  10   0    3.26    0.24
  -1 -10   0    6.21    0.31
  -1 -10   0    6.32    0.38
  -1 -10   0    6.12    0.42
   1 -10   0    6.98    0.43
   1 -10   0    6.66    0.37
   1 -10   0    6.49    0.32
   1  10   0    7.17    0.33
  -1  10   0    6.52    0.33
  -2 -10   0    0.23    0.14
   2 -10   0    0.33    0.14
  -2 -10   0    0.30    0.17
   2 -10   0    0.26    0.12
   2 -10   0    0.10    0.14
  -2 -10   0    0.03    0.11
   2  10   0    0.01    0.10
  -2  10   0    0.07    0.11
  -3 -10   0    6.32    0.43
   3 -10   0    6.36    0.44
   3 -10   0    6.40    0.38
  -3 -10   0    6.45    0.33
   3 -10   0    6.21    0.31
  -3  10   0    5.98    0.33
   3  10   0    6.24    0.33
   4 -10   0    0.17    0.12
  -4 -10   0    0.40    0.14
   4 -10   0    0.05    0.12
   4 -10   0    0.21    0.12
   4  10   0    0.32    0.13
  -5 -10   0    0.04    0.12
   5 -10   0    0.08    0.12
   5 -10   0    0.11    0.12
   5  10   0    0.11    0.13
   6 -10   0    0.16    0.13
   6  10   0    0.27    0.14
   7 -10   0    0.60    0.17
   7  10   0    1.24    0.22
   8 -10   0    1.93    0.24
   8  10   0    1.42    0.25
   9 -10   0    0.13    0.16
   9  10   0    0.14    0.19
  10 -10   0    0.38    0.18
  10  10   0    0.67    0.23
   0 -11   0    0.04    0.13
   0 -11   0   -0.13    0.13
   0 -11   0   -0.12    0.10
   1 -11   0    1.03    0.24
  -1 -11   0    0.92    0.17
   1 -11   0    1.00    0.18
  -1 -11   0    1.10    0.21
   1 -11   0    1.07    0.21
  -1 -11   0    1.17    0.25
   1  11   0    0.99    0.18
   2 -11   0    3.32    0.25
   2 -11   0    3.49    0.32
  -2 -11   0    3.63    0.34
  -2 -11   0    3.32    0.28
   2 -11   0    3.71    0.39
   2  11   0    3.72    0.27
   3 -11   0    2.64    0.25
  -3 -11   0    2.51    0.25
   3 -11   0    2.55    0.34
   3 -11   0    2.56    0.28
   3  11   0    2.84    0.27
   4 -11   0    3.33    0.28
   4 -11   0    3.76    0.34
  -4 -11   0    3.90    0.29
   4  11   0    3.98    0.29
   5 -11   0    0.12    0.13
  -5 -11   0    0.31    0.16
   5  11   0    0.23    0.14
   6 -11   0    0.29    0.14
  -6 -11   0    0.15    0.15
   7 -11   0    0.37    0.16
   8 -11   0    0.47    0.18
   9 -11   0    0.63    0.19
  10 -11   0    0.13    0.17
   0 -12   0    4.36    0.30
  -1 -12   0    1.72    0.22
   1 -12   0    2.11    0.23
   2 -12   0   14.45    0.54
  -2 -12   0   15.17    0.55
   3 -12   0    2.36    0.25
  -3 -12   0    3.29    0.30
   4 -12   0    4.45    0.30
  -4 -12   0    4.31    0.31
  -5 -12   0    1.18    0.21
   5 -12   0    1.21    0.20
  -6 -12   0    2.52    0.29
   6 -12   0    2.57    0.27
   7 -12   0   -0.06    0.14
  -7 -12   0    0.04    0.16
  -8 -12   0    6.53    0.42
   8 -12   0    5.31    0.36
   9 -12   0    1.24    0.24
   0 -13   0   -0.22    0.11
   1 -13   0    0.47    0.16
  -1 -13   0    0.57    0.17
  -2 -13   0    0.80    0.19
   2 -13   0    0.99    0.19
  -3 -13   0    1.11    0.21
   3 -13   0    0.62    0.17
  -4 -13   0    7.98    0.43
   4 -13   0    8.67    0.42
  -5 -13   0    0.47    0.19
   5 -13   0    0.47    0.17
  -6 -13   0    8.80    0.46
   6 -13   0    9.94    0.46
  -7 -13   0    0.16    0.17
   7 -13   0    0.43    0.18
  -8 -13   0    1.43    0.26
   8 -13   0    2.09    0.28
   0 -14   0    4.04    0.34
   1 -14   0    0.48    0.17
  -1 -14   0    0.55    0.19
   2 -14   0    2.60    0.28
  -2 -14   0    3.27    0.31
  -3 -14   0    2.24    0.28
   3 -14   0    2.53    0.27
  -4 -14   0    3.05    0.31
   4 -14   0    3.42    0.32
   5 -14   0    3.36    0.31
  -5 -14   0    4.11    0.36
  -6 -14   0    0.52    0.19
   6 -14   0    0.47    0.19
   0 -15   0   -0.19    0.15
  -1 -15   0    2.85    0.30
   1 -15   0    2.62    0.29
   2 -15   0    3.33    0.33
  -2 -15   0    4.83    0.35
   3 -15   0    0.02    0.16
  -3 -15   0   -0.20    0.14
  -4 -15   0    5.30    0.38
   4 -15   0    5.75    0.38
   0 -16   0   15.95    0.63
  14   0  -1    0.33    0.21
 -13   0   1   -0.08    0.16
  13   0  -1   -0.02    0.17
  12   0  -1    0.31    0.18
 -12   0   1    0.17    0.16
 -11   0   1   -0.06    0.13
  11   0  -1   -0.03    0.16
 -10   0   1    0.10    0.13
  10   0  -1    0.21    0.15
  -9   0   1    0.09    0.11
   9   0  -1   -0.04    0.10
   8   0  -1    0.20    0.11
  -8   0   1   -0.06    0.09
   8   0  -1    0.18    0.11
  -8   0   1   -0.04    0.09
  -7   0   1    0.24    0.09
  -7   0   1    0.29    0.09
   7   0  -1    0.90    0.14
   7   0  -1    0.69    0.12
   5   0  -1    0.00    0.05
  -5   0   1    0.08    0.06
  -5   0   1    0.01    0.05
   5   0  -1    0.02    0.06
   4   0  -1    0.15    0.06
   4   0  -1    0.23    0.06
   3   0  -1   -0.06    0.04
  -3   0   1   -0.06    0.04
  -2   0   1   -0.02    0.03
   1   0   1    0.06    0.02
   2   0   1   -0.08    0.03
   3   0   1   -0.14    0.04
   3   0   1   -0.10    0.04
  -3   0  -1   -0.07    0.04
   4   0   1   -0.02    0.05
   4   0   1    0.03    0.05
  -4   0  -1    0.00    0.05
  -5   0  -1    0.04    0.06
   5   0   1    0.16    0.07
   5   0   1    0.16    0.07
  -6   0  -1    0.13    0.08
   6   0   1    0.03    0.09
  -6   0  -1    0.04    0.08
   6   0   1   -0.01    0.08
   7   0   1    0.22    0.10
   7   0   1    0.14    0.09
  -7   0  -1    0.02    0.09
  -8   0  -1    0.12    0.11
   9   0   1    0.01    0.11
  -9   0  -1    0.09    0.11
   9   0   1   -0.04    0.10
 -10   0  -1    0.10    0.13
  11   0   1    0.10    0.15
  12   0   1   -0.12    0.16
  13   0   1    0.07    0.17
  14  -1  -1    0.81    0.24
  14   1  -1    0.57    0.23
 -13  -1   1    1.36    0.26
  13  -1  -1    1.33    0.26
 -13   1   1    1.29    0.26
  13   1  -1    1.69    0.28
 -12  -1   1   -0.01    0.16
  12  -1  -1   -0.03    0.17
  12   1  -1    0.13    0.17
 -12   1   1    0.54    0.20
 -11  -1   1    1.23    0.22
  11  -1  -1    1.76    0.24
  11   1  -1    1.60    0.24
 -11   1   1    1.84    0.25
 -10  -1   1    4.99    0.32
  10  -1  -1    4.65    0.31
  10   1  -1    5.49    0.32
   9  -1  -1    2.24    0.23
  -9  -1   1    2.01    0.22
   9   1  -1    1.98    0.22
  -9   1   1    1.51    0.20
  -8  -1   1    6.74    0.33
  -8  -1   1    7.37    0.37
   8  -1  -1    7.41    0.36
   8  -1  -1    7.26    0.32
   8   1  -1    6.85    0.32
   8   1  -1    7.32    0.35
  -8   1   1    6.57    0.32
   7  -1  -1    6.51    0.29
  -7  -1   1    6.90    0.33
   7  -1  -1    6.87    0.32
  -7  -1   1    6.52    0.29
  -7   1   1    6.63    0.29
   7   1  -1    6.85    0.32
  -7   1   1    6.79    0.32
   7   1  -1    6.43    0.29
   6  -1  -1   16.61    0.48
   6   1  -1   16.88    0.49
  -5  -1   1    5.45    0.22
   5  -1  -1    4.90    0.21
  -5  -1   1    5.44    0.24
   5  -1  -1    5.41    0.24
   5   1  -1    5.19    0.22
   5   1  -1    5.44    0.24
  -5   1   1    5.41    0.24
  -5   1   1    5.44    0.22
  -4  -1   1   35.48    0.82
  -4  -1   1   36.26    0.79
   4  -1  -1   35.38    0.81
   4  -1  -1   36.12    0.78
   4   1  -1   36.68    0.79
  -4   1   1   34.80    0.81
  -4   1   1   34.77    0.78
  -3  -1   1    8.02    0.24
  -3  -1   1    8.31    0.25
   3  -1  -1    7.91    0.23
   3   1  -1    8.05    0.23
  -3   1   1    8.19    0.23
   2  -1  -1    8.22    0.21
  -2  -1   1    8.02    0.21
  -2   1   1    8.36    0.21
   0  -1   1    9.79    0.24
   0  -1  -1    9.69    0.25
   0   1  -1    7.66    0.23
  -1  -1  -1   22.31    0.56
   1   1   1   21.87    0.46
   1   1   1   22.89    0.57
   2  -1   1    6.28    0.17
   2  -1   1    6.32    0.19
  -2  -1  -1    5.86    0.18
   2   1   1    5.90    0.17
   3  -1   1   24.89    0.58
   3  -1   1   23.90    0.54
  -3  -1  -1   24.34    0.55
  -3   1  -1   24.52    0.55
   3   1   1   24.57    0.58
   3   1   1   24.84    0.55
   4  -1   1   16.66    0.45
   4  -1   1   16.93    0.43
  -4  -1  -1   17.53    0.44
   4   1   1   17.45    0.46
   4   1   1   16.32    0.43
  -4   1  -1   17.07    0.44
   5  -1   1    0.15    0.07
   5  -1   1    0.06    0.06
  -5  -1  -1    0.06    0.06
  -5  -1  -1    0.14    0.07
  -5   1  -1    0.01    0.06
   5   1   1    0.08    0.06
   5   1   1    0.12    0.07
   6  -1   1   16.03    0.47
   6  -1   1   15.98    0.50
  -6  -1  -1   16.09    0.49
  -6  -1  -1   15.89    0.47
  -6   1  -1   15.65    0.47
   6   1   1   16.25    0.47
  -6   1  -1   15.89    0.49
   6   1   1   16.28    0.50
   7  -1   1    5.58    0.30
  -7  -1  -1    5.42    0.27
   7  -1   1    5.51    0.26
  -7  -1  -1    5.32    0.30
  -7   1  -1    6.00    0.28
   7   1   1    5.58    0.27
   7   1   1    5.40    0.30
   8  -1   1   10.74    0.41
   8  -1   1   11.03    0.45
  -8  -1  -1   11.28    0.43
  -8   1  -1   10.13    0.41
   8   1   1   10.48    0.41
   8   1   1   10.48    0.45
   9  -1   1    5.35    0.31
   9  -1   1    5.76    0.35
  -9  -1  -1    5.98    0.32
   9   1   1    5.78    0.35
  -9   1  -1    5.03    0.31
   9   1   1    5.48    0.30
 -10  -1  -1    1.19    0.21
  10  -1   1    1.00    0.19
  10   1   1    0.85    0.19
 -10   1  -1    0.78    0.17
  11  -1   1    2.13    0.26
 -11  -1  -1    2.53    0.28
  11   1   1    2.73    0.29
  12  -1   1    5.07    0.35
  12   1   1    4.21    0.37
  13  -1   1    0.08    0.18
  13   1   1    0.05    0.17
 -13  -2   1    1.54    0.27
  13  -2  -1    1.62    0.27
 -13   2   1    2.21    0.30
  13   2  -1    1.63    0.26
  12  -2  -1    2.25    0.28
 -12  -2   1    2.19    0.28
 -12   2   1    2.57    0.30
  12   2  -1    2.54    0.30
  11  -2  -1    0.90    0.19
 -11  -2   1    0.85    0.19
  11   2  -1    0.74    0.19
 -11   2   1    0.68    0.19
  10  -2  -1   12.10    0.50
 -10  -2   1   12.51    0.51
 -10   2   1   13.27    0.51
  10   2  -1   13.13    0.51
   9  -2  -1    2.22    0.23
  -9  -2   1    2.01    0.22
   9   2  -1    2.52    0.24
  -9   2   1    2.38    0.24
  -8  -2   1    0.79    0.16
   8  -2  -1    0.88    0.15
  -8  -2   1    0.62    0.13
   8  -2  -1    0.73    0.14
   8   2  -1    0.51    0.13
  -8   2   1    0.71    0.14
   7  -2  -1    7.40    0.31
  -7  -2   1    7.27    0.31
  -7  -2   1    7.10    0.34
   7  -2  -1    7.48    0.34
   7   2  -1    7.23    0.31
  -7   2   1    7.12    0.34
   7   2  -1    6.66    0.33
  -7   2   1    7.27    0.31
   6  -2  -1   49.77    1.10
  -6  -2   1   47.31    1.15
  -6  -2   1   49.42    1.10
   6  -2  -1   47.74    1.14
  -6   2   1   48.37    1.14
  -6   2   1   49.57    1.09
   6   2  -1   51.71    1.11
   6   2  -1   48.12    1.15
   5  -2  -1    0.72    0.11
   5  -2  -1    0.47    0.09
   5   2  -1    0.40    0.09
   4  -2  -1    8.19    0.26
  -4  -2   1    7.81    0.26
   4  -2  -1    7.87    0.28
  -4  -2   1    8.21    0.28
  -4   2   1    8.17    0.26
  -4   2   1    8.12    0.28
   4   2  -1    8.21    0.26
  -3  -2   1   15.35    0.40
  -3  -2   1   14.78    0.37
   3  -2  -1   15.12    0.40
   3  -2  -1   15.33    0.38
   3   2  -1   15.91    0.39
  -3   2   1   15.48    0.38
  -2  -2   1  175.62    4.00
  -2  -2   1  170.93    3.46
   2  -2  -1  173.76    3.30
   2   2  -1  178.48    3.30
  -2   2   1  170.82    3.29
   1  -2  -1   34.40    0.86
   1  -2  -1   34.10    0.70
  -1  -2   1   35.20    0.86
  -1   2   1   33.88    0.70
  -1   2   1   35.09    0.86
   1   2  -1   34.32    0.85
   0  -2   1   45.38    1.07
   0  -2   1   44.88    0.87
   0  -2  -1   46.67    1.08
   0   2   1   42.44    1.07
   0   2  -1   43.46    1.07
  -1  -2  -1   79.50    1.90
   1  -2   1   81.07    1.88
   1  -2   1   80.95    1.54
  -1   2  -1   79.54    1.88
   1   2   1   79.73    1.55
   1   2   1   82.45    1.90
  -2  -2  -1    0.13    0.05
   2  -2   1    0.30    0.05
  -2  -2  -1    0.20    0.05
   2  -2   1    0.40    0.05
   2   2   1    0.31    0.05
  -3  -2  -1    5.88    0.26
  -3  -2  -1    6.36    0.21
   3  -2   1    5.75    0.21
   3  -2   1    6.19    0.20
   3   2   1    6.05    0.22
  -3   2  -1    6.28    0.20
   3   2   1    6.23    0.21
  -4  -2  -1   39.49    0.90
   4  -2   1   38.88    0.90
  -4  -2  -1   39.87    0.87
   4  -2   1   37.60    0.85
   4   2   1   40.64    0.91
  -4   2  -1   40.13    0.87
   4   2   1   39.30    0.86
  -5  -2  -1    7.04    0.27
   5  -2   1    6.63    0.25
  -5  -2  -1    7.23    0.29
   5  -2   1    7.45    0.29
   5   2   1    7.01    0.28
  -5   2  -1    6.86    0.27
   5   2   1    6.90    0.26
  -6  -2  -1   17.14    0.53
   6  -2   1   17.20    0.53
  -6  -2  -1   17.58    0.51
   6  -2   1   17.81    0.49
  -6   2  -1   17.35    0.50
   6   2   1   17.15    0.54
  -6   2  -1   17.82    0.53
   6   2   1   17.67    0.51
  -7  -2  -1    0.71    0.14
   7  -2   1    0.84    0.13
  -7  -2  -1    0.77    0.13
   7  -2   1    0.53    0.13
   7   2   1    0.82    0.13
   7   2   1    0.66    0.13
  -7   2  -1    0.62    0.12
  -8  -2  -1    1.31    0.18
   8  -2   1    1.28    0.17
   8  -2   1    2.25    0.23
   8   2   1    1.00    0.16
   8   2   1    1.33    0.19
  -8   2  -1    1.18    0.17
  -9  -2  -1    0.53    0.15
   9  -2   1    0.68    0.15
   9  -2   1    0.66    0.17
   9   2   1    0.42    0.14
  -9   2  -1    0.52    0.15
  10  -2   1    0.13    0.13
 -10  -2  -1   -0.04    0.13
  10   2   1    0.20    0.15
  11  -2   1    0.28    0.18
 -11  -2  -1    0.13    0.17
  11   2   1    0.20    0.17
  12  -2   1    0.10    0.16
  12   2   1    0.03    0.17
  13  -2   1    1.37    0.25
  13   2   1    1.33    0.25
  13  -3  -1    0.92    0.23
 -13  -3   1    1.16    0.26
  13   3  -1    0.55    0.23
  12  -3  -1    1.12    0.23
 -12  -3   1    1.44    0.26
  12   3  -1    1.34    0.24
 -12   3   1    1.23    0.24
  11  -3  -1    1.41    0.23
 -11  -3   1    1.33    0.23
 -11   3   1    1.41    0.25
  11   3  -1    1.37    0.23
  10  -3  -1    8.58    0.41
 -10  -3   1    8.73    0.41
 -10   3   1    8.68    0.41
  10   3  -1    8.58    0.41
  -9  -3   1    0.25    0.13
   9  -3  -1    0.56    0.15
  -9   3   1    0.38    0.14
   9   3  -1    0.34    0.13
  -8  -3   1    6.30    0.35
   8  -3  -1    5.90    0.34
  -8  -3   1    5.84    0.30
   8  -3  -1    5.86    0.29
   8   3  -1    6.03    0.30
  -8   3   1    5.10    0.30
  -7  -3   1   20.40    0.59
   7  -3  -1   20.10    0.57
  -7  -3   1   20.75    0.62
   7  -3  -1   19.70    0.61
  -7   3   1   19.86    0.61
   7   3  -1   19.06    0.57
   7   3  -1   19.75    0.61
  -7   3   1   19.76    0.58
  -6  -3   1    4.48    0.26
   6  -3  -1    4.24    0.25
  -6  -3   1    4.27    0.23
   6  -3  -1    3.94    0.21
  -6   3   1    4.90    0.26
   6   3  -1    3.61    0.23
  -6   3   1    4.23    0.22
   6   3  -1    3.81    0.22
  -5  -3   1    8.00    0.29
   5  -3  -1    7.46    0.28
   5  -3  -1    7.31    0.30
  -5  -3   1    7.96    0.31
   5   3  -1    7.56    0.28
  -5   3   1    8.05    0.31
   5   3  -1    7.18    0.29
  -5   3   1    8.43    0.29
  -4  -3   1    0.53    0.09
  -4  -3   1    0.27    0.09
   4  -3  -1    0.30    0.07
  -4  -3   1    0.54    0.08
   4  -3  -1    0.47    0.09
  -4   3   1    0.45    0.09
  -4   3   1    0.33    0.08
   4   3  -1    0.36    0.08
  -3  -3   1    6.75    0.30
  -3  -3   1    7.47    0.25
   3  -3  -1    7.01    0.23
   3  -3  -1    7.10    0.25
  -3   3   1    6.76    0.23
   3   3  -1    7.13    0.23
  -2  -3   1    2.43    0.13
   2  -3  -1    2.46    0.12
   2  -3  -1    2.56    0.13
  -2  -3   1    2.59    0.16
  -2   3   1    2.57    0.15
   2   3  -1    2.54    0.12
   2   3  -1    2.58    0.16
  -2   3   1    2.40    0.12
  -1  -3   1   25.32    0.55
  -1  -3   1   24.27    0.57
  -1  -3   1   25.51    0.68
   1  -3  -1   25.40    0.69
   1  -3  -1   25.41    0.55
  -1   3   1   25.80    0.55
   1   3  -1   24.43    0.68
  -1   3   1   26.32    0.69
   0  -3  -1  118.77    2.71
   0  -3   1  115.45    2.33
   0  -3   1  116.72    2.21
   0  -3   1  115.94    2.70
   0   3   1  116.49    2.22
   0   3  -1  111.00    2.69
   0   3   1  115.60    2.71
   1  -3   1   46.67    0.92
   1  -3   1   44.95    0.97
   1  -3   1   46.21    1.14
  -1  -3  -1   46.36    1.16
   1   3   1   46.10    1.15
  -1   3  -1   42.97    1.13
   1   3   1   46.56    0.93
   2  -3   1   15.78    0.38
  -2  -3  -1   15.33    0.49
   2  -3   1   15.89    0.40
  -2   3  -1   15.69    0.38
   2   3   1   15.99    0.50
   2   3   1   15.98    0.41
  -2   3  -1   16.20    0.49
   2   3   1   15.96    0.39
   3  -3   1   22.18    0.55
   3  -3   1   21.88    0.51
  -3  -3  -1   21.68    0.66
  -3  -3  -1   22.11    0.55
  -3  -3  -1   21.97    0.53
  -3   3  -1   21.93    0.52
   3   3   1   21.56    0.55
   3   3   1   22.00    0.53
   4  -3   1    3.41    0.17
   4  -3   1    3.43    0.19
  -4  -3  -1    3.95    0.19
  -4  -3  -1    3.67    0.20
  -4  -3  -1    3.50    0.23
  -4   3  -1    3.50    0.17
   4   3   1    4.06    0.19
   4   3   1    4.14    0.20
  -5  -3  -1    1.98    0.15
   5  -3   1    2.31    0.18
  -5  -3  -1    2.03    0.18
  -5  -3  -1    1.91    0.21
   5  -3   1    2.34    0.15
  -5   3  -1    2.18    0.16
   5   3   1    2.16    0.16
   5   3   1    2.32    0.18
  -6  -3  -1    0.45    0.11
  -6  -3  -1    0.31    0.10
   6  -3   1    0.43    0.10
   6  -3   1    0.49    0.11
  -6  -3  -1    0.25    0.11
   6   3   1    0.56    0.11
   6   3   1    0.39    0.11
  -6   3  -1    0.24    0.09
   7  -3   1    0.10    0.09
  -7  -3  -1    0.00    0.09
   7  -3   1    0.01    0.08
   7   3   1    0.23    0.09
  -7   3  -1    0.01    0.08
   7   3   1    0.11    0.10
  -8  -3  -1    0.56    0.14
   8  -3   1    0.87    0.15
   8  -3   1    0.60    0.15
   8   3   1    0.68    0.14
   8   3   1    0.49    0.14
  -8   3  -1    0.70    0.15
   9  -3   1    0.97    0.17
   9  -3   1    1.28    0.21
  -9  -3  -1    1.40    0.20
   9   3   1    1.19    0.19
  -9   3  -1    0.63    0.16
 -10  -3  -1    3.73    0.32
  10  -3   1    3.72    0.29
  10   3   1    4.27    0.31
  11  -3   1    2.84    0.29
 -11  -3  -1    3.72    0.34
  11   3   1    3.93    0.34
  12  -3   1    0.18    0.16
 -12  -3  -1    0.08    0.16
  12   3   1    0.12    0.18
  13  -3   1    0.16    0.17
  13   3   1    0.54    0.22
  13  -4  -1    2.06    0.29
 -13  -4   1    2.37    0.32
  13   4  -1    2.49    0.33
  12  -4  -1    0.18    0.17
 -12  -4   1   -0.05    0.18
  12   4  -1    0.27    0.19
 -11  -4   1    1.52    0.24
  11  -4  -1    1.53    0.23
  11   4  -1    1.68    0.26
 -11   4   1    1.96    0.26
 -10  -4   1    1.32    0.21
  10  -4  -1    1.35    0.21
  10   4  -1    1.62    0.22
 -10   4   1    1.48    0.22
  -9  -4   1   21.62    0.68
   9  -4  -1   21.59    0.66
   9   4  -1   21.33    0.67
  -9   4   1   21.66    0.68
  -8  -4   1    0.07    0.10
   8  -4  -1   -0.06    0.09
  -8  -4   1    0.08    0.13
   8  -4  -1    0.04    0.11
   8   4  -1    0.11    0.10
  -8   4   1    0.17    0.11
   7  -4  -1    5.96    0.33
   7  -4  -1    6.32    0.29
  -7  -4   1    5.37    0.29
  -7  -4   1    6.37    0.38
  -7  -4   1    5.58    0.33
  -7   4   1    6.11    0.30
   7   4  -1    5.93    0.29
   6  -4  -1    1.78    0.17
  -6  -4   1    1.49    0.18
  -6  -4   1    1.64    0.16
   6  -4  -1    1.62    0.18
  -6  -4   1    1.52    0.21
   6   4  -1    1.76    0.18
  -6   4   1    2.11    0.18
   6   4  -1    1.86    0.17
  -6   4   1    2.08    0.19
   5  -4  -1    1.98    0.18
  -5  -4   1    1.48    0.19
   5  -4  -1    2.32    0.16
  -5  -4   1    1.79    0.17
  -5  -4   1    1.85    0.16
   5   4  -1    1.87    0.16
  -5   4   1    2.10    0.18
   5   4  -1    1.82    0.18
  -5   4   1    2.41    0.17
  -4  -4   1   27.11    0.68
   4  -4  -1   25.77    0.63
   4  -4  -1   26.00    0.67
  -4  -4   1   26.41    0.81
  -4   4   1   25.90    0.63
  -4   4   1   26.30    0.79
   4   4  -1   25.51    0.66
   4   4  -1   26.54    0.64
  -4   4   1   26.59    0.67
  -3  -4   1    2.44    0.18
   3  -4  -1    2.65    0.16
  -3  -4   1    2.60    0.16
   3  -4  -1    2.64    0.15
  -3   4   1    2.51    0.18
  -3   4   1    2.70    0.15
  -3   4   1    2.47    0.17
   3   4  -1    2.70    0.14
   2  -4  -1    2.54    0.15
  -2  -4   1    2.48    0.15
   2  -4  -1    2.71    0.17
  -2  -4   1    2.46    0.17
   2  -4  -1    2.71    0.14
   2   4  -1    2.56    0.13
   2   4  -1    2.60    0.18
  -2   4   1    2.88    0.18
  -2   4   1    2.52    0.13
   1  -4  -1    0.76    0.09
  -1  -4   1    0.72    0.08
   1  -4  -1    0.76    0.11
  -1  -4   1    0.89    0.09
   1  -4  -1    0.74    0.08
  -1  -4   1    0.83    0.11
   1  -4  -1    0.74    0.09
   1   4  -1    0.99    0.12
   1   4  -1    0.93    0.09
  -1   4   1    0.78    0.11
  -1   4   1    0.73    0.08
   0  -4   1    4.99    0.19
   0  -4  -1    4.62    0.19
   0  -4  -1    4.57    0.23
   0  -4  -1    4.73    0.18
   0  -4   1    4.97    0.17
   0  -4   1    4.73    0.22
   0   4   1    4.69    0.23
   0   4  -1    5.11    0.18
   0   4   1    5.26    0.18
   0   4  -1    4.95    0.23
   1  -4   1   95.91    1.91
  -1  -4  -1   93.79    2.23
   1  -4   1   88.56    2.20
   1  -4   1   92.87    1.80
  -1  -4  -1   91.29    1.90
   1   4   1   90.23    2.21
  -1   4  -1   86.57    2.19
   1   4   1   94.51    1.81
  -2  -4  -1    2.73    0.16
   2  -4   1    2.86    0.15
  -2  -4  -1    2.67    0.19
   2  -4   1    2.62    0.17
   2  -4   1    2.79    0.14
   2   4   1    2.95    0.15
  -2   4  -1    2.88    0.18
  -2   4  -1    2.68    0.13
   2   4   1    2.80    0.16
   2   4   1    2.68    0.19
   3  -4   1   30.22    0.73
  -3  -4  -1   29.81    0.74
  -3  -4  -1   31.29    0.89
   3  -4   1   29.18    0.68
   3   4   1   30.58    0.70
   3   4   1   31.10    0.89
   3   4   1   29.98    0.73
  -3   4  -1   29.33    0.69
  -3   4  -1   31.52    0.87
  -4  -4  -1    0.52    0.09
  -4  -4  -1    0.48    0.09
  -4  -4  -1    0.51    0.12
   4  -4   1    0.48    0.09
   4  -4   1    0.50    0.09
   4   4   1    0.48    0.10
  -4   4  -1    0.48    0.09
   4   4   1    0.46    0.09
  -4   4  -1    0.42    0.10
  -5  -4  -1   26.34    0.70
   5  -4   1   25.54    0.65
   5  -4   1   26.49    0.70
  -5  -4  -1   26.13    0.86
  -5  -4  -1   27.12    0.68
  -5   4  -1   26.75    0.67
   5   4   1   26.35    0.71
   5   4   1   26.93    0.67
  -6  -4  -1   14.13    0.58
   6  -4   1   13.26    0.42
   6  -4   1   13.20    0.47
  -6  -4  -1   13.40    0.45
  -6  -4  -1   13.67    0.48
   6   4   1   13.60    0.47
   6   4   1   13.71    0.44
  -6   4  -1   13.63    0.44
  -7  -4  -1    1.17    0.20
  -7  -4  -1    1.77    0.19
   7  -4   1    1.79    0.18
   7  -4   1    1.28    0.18
   7   4   1    1.33    0.18
  -7   4  -1    1.43    0.17
   7   4   1    1.33    0.17
   8  -4   1   17.18    0.60
   8  -4   1   17.34    0.54
  -8  -4  -1   17.57    0.58
  -8   4  -1   18.23    0.58
   8   4   1   16.08    0.55
   9  -4   1    9.69    0.46
   9  -4   1    8.56    0.39
  -9  -4  -1    9.31    0.43
   9   4   1    9.30    0.42
  10  -4   1    0.17    0.15
 -10  -4  -1    0.39    0.16
  10   4   1    0.34    0.17
 -11  -4  -1    1.21    0.23
  11  -4   1    1.05    0.21
  11   4   1    1.76    0.25
 -12  -4  -1    1.34    0.25
  12  -4   1    1.50    0.24
  12   4   1    1.50    0.25
 -13  -4  -1    1.62    0.29
  13  -4   1    1.23    0.24
  13   4   1    1.21    0.25
  13  -5  -1    0.47    0.20
 -13  -5   1    0.49    0.22
  13   5  -1    0.41    0.20
  12  -5  -1    7.47    0.43
 -12  -5   1    6.82    0.43
  12   5  -1    7.33    0.43
  11  -5  -1    0.02    0.15
 -11  -5   1    0.07    0.16
  11   5  -1    0.28    0.18
  10  -5  -1    0.75    0.18
 -10  -5   1    0.91    0.19
  10   5  -1    0.76    0.19
 -10   5   1    0.65    0.18
  -9  -5   1    0.59    0.16
   9  -5  -1    0.42    0.15
   9   5  -1    0.46    0.16
  -9   5   1    0.44    0.15
  -8  -5   1    2.53    0.24
   8  -5  -1    2.88    0.27
   8  -5  -1    2.70    0.24
  -8   5   1    2.69    0.25
   8   5  -1    3.03    0.26
   7  -5  -1   16.05    0.52
  -7  -5   1   16.11    0.53
   7  -5  -1   17.47    0.58
  -7  -5   1   16.38    0.68
  -7  -5   1   17.05    0.58
  -7   5   1   17.00    0.54
   7   5  -1   17.34    0.54
   6  -5  -1    0.79    0.13
   6   5  -1    0.95    0.14
  -5  -5   1   12.24    0.51
   5  -5  -1   11.72    0.43
   5  -5  -1   12.11    0.39
  -5  -5   1   11.74    0.42
   5   5  -1   11.35    0.41
  -5   5   1   11.38    0.41
   5   5  -1   11.58    0.39
  -5   5   1   11.75    0.49
  -5   5   1   12.09    0.40
   4  -5  -1   52.53    1.21
   4  -5  -1   51.88    1.14
  -4  -5   1   51.85    1.21
  -4  -5   1   51.34    1.43
  -4   5   1   55.01    1.44
  -4   5   1   52.29    1.15
   4   5  -1   54.20    1.16
  -4   5   1   51.34    1.20
   4   5  -1   51.56    1.20
  -3  -5   1    7.60    0.31
  -3  -5   1    8.31    0.37
   3  -5  -1    7.75    0.27
   3  -5  -1    8.34    0.31
   3   5  -1    8.27    0.37
  -3   5   1    8.17    0.31
   3   5  -1    8.02    0.28
  -3   5   1    8.30    0.37
  -3   5   1    7.71    0.28
   2  -5  -1  140.37    3.35
   2  -5  -1  139.17    2.74
  -2  -5   1  141.39    2.88
  -2  -5   1  136.05    3.35
   2  -5  -1  142.50    2.89
  -2   5   1  138.92    2.88
   2   5  -1  143.19    2.74
  -2   5   1  141.49    3.35
   2   5  -1  139.22    3.34
  -2   5   1  141.27    2.75
  -1  -5   1    9.06    0.37
   1  -5  -1    8.84    0.37
   1  -5  -1    9.43    0.31
  -1  -5   1    9.30    0.31
  -1  -5   1    8.75    0.28
   1  -5  -1    9.79    0.30
   1   5  -1    9.38    0.29
  -1   5   1    9.52    0.37
  -1   5   1    9.04    0.30
   1   5  -1    9.40    0.37
  -1   5   1    9.66    0.29
   0  -5  -1    7.31    0.27
   0  -5  -1    7.02    0.24
   0  -5   1    7.10    0.24
   0  -5   1    7.06    0.31
   0  -5  -1    6.46    0.30
   0  -5   1    7.16    0.26
   0   5  -1    7.01    0.24
   0   5   1    7.56    0.25
   0   5   1    7.34    0.26
   0   5  -1    7.43    0.31
   0   5   1    7.16    0.32
   1  -5   1   15.60    0.43
  -1  -5  -1   15.15    0.43
   1  -5   1   13.95    0.50
   1  -5   1   15.10    0.42
  -1  -5  -1   15.36    0.52
   1  -5   1   15.21    0.39
  -1  -5  -1   15.63    0.41
  -1   5  -1   14.12    0.49
   1   5   1   15.07    0.43
  -1   5  -1   13.89    0.39
   1   5   1   15.55    0.41
   1   5   1   15.07    0.51
  -2  -5  -1   22.22    0.59
   2  -5   1   22.89    0.70
  -2  -5  -1   22.67    0.72
   2  -5   1   22.31    0.55
   2  -5   1   22.68    0.59
  -2   5  -1   22.06    0.55
   2   5   1   22.86    0.59
  -2   5  -1   23.27    0.70
   2   5   1   22.78    0.56
   2   5   1   23.55    0.72
  -3  -5  -1   84.63    2.23
   3  -5   1   88.84    1.90
   3  -5   1   89.21    1.79
  -3  -5  -1   89.85    1.91
   3   5   1   86.98    1.90
  -3   5  -1   89.07    2.21
   3   5   1   89.87    1.82
   3   5   1   90.73    2.24
  -3   5  -1   91.83    1.81
  -4  -5  -1   31.41    0.97
   4  -5   1   31.36    0.74
   4  -5   1   31.19    0.79
  -4  -5  -1   31.07    0.80
  -4   5  -1   31.58    0.94
   4   5   1   31.29    0.76
  -4   5  -1   31.21    0.75
   4   5   1   31.22    0.80
  -5  -5  -1   23.11    0.80
   5  -5   1   23.02    0.66
   5  -5   1   23.84    0.60
  -5  -5  -1   23.10    0.66
  -5   5  -1   23.53    0.63
   5   5   1   22.97    0.62
   5   5   1   22.40    0.65
  -6  -5  -1    8.16    0.44
  -6  -5  -1    8.33    0.37
  -6  -5  -1    8.11    0.34
   6  -5   1    7.15    0.36
   6  -5   1    7.81    0.32
  -6   5  -1    8.59    0.34
   6   5   1    8.20    0.34
   6   5   1    8.20    0.36
  -7  -5  -1   20.81    0.63
   7  -5   1   21.99    0.68
   7  -5   1   21.01    0.61
  -7   5  -1   21.17    0.63
   7   5   1   21.13    0.63
   8  -5   1    7.69    0.35
  -8  -5  -1    7.09    0.35
   8  -5   1    7.41    0.39
   8   5   1    7.53    0.36
  -9  -5  -1    8.85    0.42
   9  -5   1    8.70    0.44
   9  -5   1    7.51    0.36
   9   5   1    7.88    0.40
  10  -5   1    8.80    0.41
 -10  -5  -1    8.61    0.44
  10   5   1    8.11    0.42
 -11  -5  -1    3.79    0.36
  11  -5   1    3.43    0.31
  11   5   1    2.59    0.31
  12  -5   1    0.89    0.21
 -12  -5  -1    0.67    0.22
  12   5   1    1.04    0.24
  13  -5   1    0.65    0.21
  13   5   1    1.25    0.26
  13  -6  -1    0.65    0.21
  13   6  -1    0.41    0.23
  12  -6  -1    0.05    0.17
  12   6  -1    0.34    0.21
  11  -6  -1    1.38    0.23
  11   6  -1    0.87    0.22
  10  -6  -1   -0.10    0.13
  10   6  -1    0.05    0.15
   9  -6  -1    6.41    0.35
  -9   6   1    6.04    0.35
   9   6  -1    6.24    0.35
   8  -6  -1    4.75    0.29
   8   6  -1    4.82    0.30
  -8   6   1    4.57    0.30
  -7  -6   1   18.18    0.75
   7  -6  -1   17.89    0.56
  -7  -6   1   17.79    0.62
   7  -6  -1   17.86    0.62
  -7   6   1   17.41    0.57
   7   6  -1   17.87    0.57
  -6  -6   1   22.11    0.68
   6  -6  -1   22.07    0.67
  -6  -6   1   20.87    0.81
   6  -6  -1   22.58    0.63
   6   6  -1   22.61    0.64
  -6   6   1   21.11    0.62
   5  -6  -1   16.00    0.49
  -5  -6   1   16.87    0.66
  -5  -6   1   15.64    0.53
   5  -6  -1   16.19    0.53
  -5   6   1   16.09    0.49
  -5   6   1   15.78    0.52
   5   6  -1   16.70    0.51
  -4  -6   1   38.11    0.94
   4  -6  -1   37.89    0.89
  -4  -6   1   38.59    1.14
   4  -6  -1   37.16    0.94
  -4   6   1   37.79    1.12
   4   6  -1   37.66    0.89
  -4   6   1   37.87    0.89
   4   6  -1   38.30    0.94
  -4   6   1   37.42    0.94
   3  -6  -1    6.67    0.27
  -3  -6   1    6.41    0.34
  -3  -6   1    7.41    0.30
   3  -6  -1    6.80    0.30
   3   6  -1    6.39    0.27
  -3   6   1    6.89    0.27
  -3   6   1    6.83    0.35
  -3   6   1    7.18    0.30
   3   6  -1    7.08    0.36
   2  -6  -1    6.50    0.25
   2  -6  -1    6.42    0.28
  -2  -6   1    6.43    0.33
  -2  -6   1    6.61    0.26
   2  -6  -1    6.97    0.34
   2  -6  -1    6.72    0.28
  -2  -6   1    6.48    0.28
   2   6  -1    6.77    0.25
  -2   6   1    6.15    0.25
  -2   6   1    6.34    0.33
   2   6  -1    6.38    0.33
  -2   6   1    6.08    0.28
  -1  -6   1    1.59    0.15
   1  -6  -1    1.31    0.13
   1  -6  -1    1.50    0.17
  -1  -6   1    1.51    0.18
   1  -6  -1    1.72    0.16
  -1  -6   1    1.47    0.13
   1   6  -1    1.61    0.14
  -1   6   1    1.47    0.14
   1   6  -1    1.60    0.18
  -1   6   1    1.18    0.16
  -1   6   1    1.58    0.15
   0  -6   1   29.70    0.74
   0  -6  -1   29.43    0.90
   0  -6  -1   28.76    0.70
   0  -6   1   29.76    0.89
   0  -6  -1   30.86    0.76
   0  -6   1   29.47    0.69
   0   6   1   29.71    0.71
   0   6   1   30.30    0.74
   0   6  -1   29.52    0.88
   0   6   1   29.39    0.89
   0   6  -1   30.98    0.71
  -1  -6  -1   18.75    0.64
   1  -6   1   17.23    0.62
  -1  -6  -1   19.23    0.54
   1  -6   1   19.73    0.54
  -1  -6  -1   20.04    0.51
   1  -6   1   18.97    0.49
   1  -6   1   18.75    0.53
   1   6   1   20.20    0.52
  -1   6  -1   18.82    0.50
   1   6   1   20.03    0.65
   1   6   1   19.18    0.54
  -1   6  -1   18.68    0.63
  -2  -6  -1   65.19    1.74
   2  -6   1   68.75    1.48
   2  -6   1   67.46    1.38
   2  -6   1   65.20    1.73
  -2  -6  -1   67.05    1.48
   2   6   1   65.33    1.73
   2   6   1   64.94    1.47
   2   6   1   67.76    1.41
  -2   6  -1   66.66    1.40
  -2   6  -1   64.35    1.71
   3  -6   1   34.14    0.79
   3  -6   1   33.76    0.85
  -3  -6  -1   34.40    0.86
  -3  -6  -1   33.39    1.03
  -3   6  -1   33.65    0.80
   3   6   1   35.35    1.03
   3   6   1   32.80    0.85
   3   6   1   33.92    0.81
  -4  -6  -1    8.19    0.36
   4  -6   1    7.73    0.33
   4  -6   1    8.59    0.31
  -4  -6  -1    8.26    0.42
   4   6   1    8.23    0.35
  -4   6  -1    8.16    0.31
   4   6   1    7.82    0.31
  -5  -6  -1    8.32    0.37
   5  -6   1    8.93    0.39
   5  -6   1    7.52    0.31
  -5  -6  -1    8.01    0.43
   5   6   1    8.07    0.33
  -5   6  -1    7.67    0.32
   5   6   1    8.16    0.36
   6  -6   1    0.57    0.13
  -6  -6  -1    0.32    0.13
   6  -6   1    0.41    0.13
  -6  -6  -1    0.29    0.14
   6   6   1    0.36    0.12
   6   6   1    0.47    0.14
  -6   6  -1    0.47    0.12
   7  -6   1    0.12    0.11
   7  -6   1    0.02    0.10
   7   6   1    0.06    0.10
   8  -6   1    3.54    0.31
   8  -6   1    3.49    0.25
   8   6   1    3.44    0.29
   9  -6   1    9.23    0.41
   9   6   1    8.45    0.42
  10  -6   1    7.50    0.39
 -10  -6  -1    6.28    0.40
  10   6   1    7.09    0.41
  11  -6   1    2.51    0.28
 -11  -6  -1    3.56    0.35
  11   6   1    3.64    0.35
  12  -6   1    4.84    0.35
  12   6   1    5.32    0.39
  12  -7  -1    3.28    0.34
  12   7  -1    2.90    0.35
  11  -7  -1    1.20    0.23
  11   7  -1    0.89    0.22
  10  -7  -1    8.57    0.44
  10   7  -1   10.29    0.48
   9  -7  -1    2.18    0.24
   9   7  -1    2.27    0.26
  -9   7   1    2.06    0.25
   8  -7  -1    2.92    0.26
  -8   7   1    2.84    0.26
   8   7  -1    3.14    0.28
  -7  -7   1    1.63    0.22
   7  -7  -1    1.56    0.22
  -7  -7   1    1.18    0.23
   7  -7  -1    0.98    0.17
   7   7  -1    1.57    0.20
  -7   7   1    1.26    0.18
  -6  -7   1    3.86    0.29
  -6  -7   1    3.65    0.33
   6  -7  -1    3.70    0.28
   6  -7  -1    3.89    0.24
  -6   7   1    3.98    0.26
   6   7  -1    4.25    0.26
   5  -7  -1   19.07    0.61
   5  -7  -1   18.79    0.55
  -5  -7   1   18.90    0.61
  -5  -7   1   18.29    0.73
   5   7  -1   18.65    0.57
  -5   7   1   19.72    0.57
  -4  -7   1   32.74    0.87
   4  -7  -1   32.10    0.81
  -4  -7   1   32.27    1.05
   4  -7  -1   33.33    0.87
   4   7  -1   32.63    0.82
  -4   7   1   32.39    0.82
  -3  -7   1   25.92    0.68
  -3  -7   1   26.50    0.74
   3  -7  -1   26.44    0.68
   3  -7  -1   26.57    0.88
   3  -7  -1   27.37    0.74
  -3  -7   1   27.55    0.89
   3   7  -1   27.65    0.70
  -3   7   1   25.94    0.72
   3   7  -1   26.46    0.72
  -3   7   1   28.06    0.71
  -2  -7   1   52.54    1.49
   2  -7  -1   56.32    1.27
   2  -7  -1   53.99    1.49
  -2  -7   1   51.82    1.25
   2  -7  -1   53.91    1.25
   2  -7  -1   55.06    1.19
  -2  -7   1   53.09    1.18
  -2   7   1   53.57    1.19
  -2   7   1   53.47    1.48
  -2   7   1   53.45    1.25
   2   7  -1   55.64    1.20
   1  -7  -1    1.14    0.15
   1  -7  -1    0.99    0.13
   1  -7  -1    1.10    0.17
  -1  -7   1    0.91    0.13
  -1  -7   1    1.12    0.13
  -1  -7   1    1.21    0.17
  -1   7   1    0.98    0.17
  -1   7   1    1.28    0.14
   1   7  -1    1.08    0.13
  -1   7   1    1.01    0.13
   0  -7   1   26.06    0.64
   0  -7  -1   24.14    0.82
   0  -7  -1   25.38    0.70
   0  -7   1   26.13    0.83
   0  -7   1   25.64    0.69
   0  -7  -1   25.31    0.65
   0   7   1   25.35    0.68
   0   7  -1   25.65    0.64
   0   7   1   25.51    0.82
   0   7   1   26.24    0.66
   1  -7   1    4.83    0.30
  -1  -7  -1    5.47    0.25
   1  -7   1    5.18    0.27
   1  -7   1    5.15    0.23
  -1  -7  -1    4.79    0.27
  -1  -7  -1    5.28    0.31
   1   7   1    5.35    0.26
   1   7   1    5.04    0.31
   1   7   1    5.94    0.26
  -1   7  -1    5.21    0.24
   2  -7   1   13.53    0.41
  -2  -7  -1   12.79    0.46
   2  -7   1   13.78    0.46
  -2  -7  -1   13.63    0.43
   2  -7   1   14.30    0.46
   2  -7   1   13.41    0.54
  -2  -7  -1   14.36    0.57
   2   7   1   13.02    0.45
   2   7   1   13.86    0.55
   2   7   1   14.00    0.43
  -2   7  -1   13.12    0.42
  -3  -7  -1    5.49    0.30
  -3  -7  -1    5.46    0.34
   3  -7   1    4.01    0.29
   3  -7   1    4.79    0.23
   3  -7   1    5.01    0.27
  -3   7  -1    4.42    0.24
   3   7   1    5.15    0.28
   3   7   1    5.27    0.25
   3   7   1    4.85    0.33
  -4  -7  -1   43.01    1.31
   4  -7   1   42.89    1.09
   4  -7   1   44.46    1.01
  -4  -7  -1   43.52    1.10
   4   7   1   43.77    1.09
   4   7   1   44.19    1.04
  -4   7  -1   44.22    1.03
  -5  -7  -1    4.11    0.32
  -5  -7  -1    4.85    0.32
   5  -7   1    4.44    0.29
   5  -7   1    4.90    0.26
   5   7   1    4.89    0.26
  -5   7  -1    4.44    0.27
   6  -7   1   10.76    0.46
   6  -7   1   10.85    0.40
   6   7   1   11.96    0.44
   7  -7   1   16.08    0.61
   7  -7   1   15.60    0.52
   7   7   1   16.29    0.56
   8  -7   1   19.03    0.69
   8  -7   1   18.03    0.59
   8   7   1   19.13    0.63
   9  -7   1    0.74    0.17
   9   7   1    0.31    0.17
  10  -7   1    0.37    0.16
  10   7   1    0.39    0.18
  11  -7   1    0.42    0.17
  11   7   1    0.06    0.16
  12  -7   1    3.21    0.32
  12   7   1    2.46    0.32
  12  -8  -1    0.07    0.19
  12   8  -1    0.55    0.22
  11  -8  -1    0.80    0.21
  11   8  -1    0.98    0.24
  10  -8  -1    0.09    0.16
  10   8  -1    0.08    0.17
   9  -8  -1    4.91    0.32
   9   8  -1    4.27    0.36
   8  -8  -1   23.99    0.73
   8   8  -1   24.52    0.77
   7  -8  -1    0.39    0.14
  -7   8   1    0.19    0.12
   7   8  -1    0.47    0.15
  -6  -8   1   17.68    0.62
   6  -8  -1   17.87    0.62
  -6  -8   1   16.44    0.73
   6  -8  -1   16.49    0.55
   6   8  -1   17.02    0.57
  -6   8   1   16.94    0.56
  -5  -8   1    8.73    0.49
  -5  -8   1    8.41    0.42
   5  -8  -1    8.88    0.41
   5  -8  -1    8.53    0.36
   5   8  -1    8.33    0.36
  -5   8   1    8.13    0.36
   4  -8  -1    3.71    0.26
  -4  -8   1    3.50    0.31
  -4  -8   1    3.51    0.28
   4  -8  -1    3.18    0.22
   4   8  -1    3.17    0.23
  -4   8   1    3.30    0.23
   3  -8  -1    4.68    0.28
   3  -8  -1    4.90    0.34
  -3  -8   1    5.00    0.31
  -3  -8   1    4.88    0.25
   3  -8  -1    4.76    0.25
   3  -8  -1    4.64    0.29
  -3  -8   1    4.47    0.33
   3   8  -1    5.13    0.26
  -3   8   1    5.15    0.26
  -2  -8   1    3.97    0.29
  -2  -8   1    3.90    0.28
  -2  -8   1    4.01    0.23
   2  -8  -1    4.10    0.30
   2  -8  -1    3.79    0.23
   2  -8  -1    4.19    0.27
  -2   8   1    3.60    0.22
   2   8  -1    4.21    0.23
   1  -8  -1   29.74    0.96
  -1  -8   1   29.14    0.73
   1  -8  -1   27.87    0.78
  -1  -8   1   28.12    0.79
  -1  -8   1   28.84    0.94
   1  -8  -1   28.27    0.74
   1   8  -1   30.23    0.75
  -1   8   1   29.63    0.75
  -1   8   1   28.88    0.78
   0  -8   1    2.56    0.19
   0  -8   1    2.47    0.22
   0  -8  -1    2.25    0.21
   0  -8  -1    2.66    0.19
   0  -8  -1    2.71    0.27
   0  -8   1    2.68    0.27
   0   8   1    2.76    0.19
   0   8   1    2.72    0.21
   0   8  -1    2.58    0.19
  -1  -8  -1   10.11    0.48
  -1  -8  -1   10.34    0.41
   1  -8   1    9.57    0.46
   1  -8   1   10.44    0.35
   1  -8   1    9.31    0.39
  -1  -8  -1   10.32    0.37
   1   8   1   10.04    0.37
   1   8   1    9.92    0.39
  -1   8  -1    9.49    0.35
   2  -8   1   31.08    0.75
  -2  -8  -1   30.65    1.00
   2  -8   1   29.84    0.81
   2  -8   1   28.70    0.97
  -2  -8  -1   28.64    0.76
   2  -8   1   30.01    0.82
  -2  -8  -1   30.56    0.83
  -2   8  -1   29.66    0.77
   2   8   1   30.40    0.81
   2   8   1   30.80    0.78
  -3  -8  -1    0.65    0.17
   3  -8   1    0.49    0.13
   3  -8   1    0.54    0.16
   3  -8   1    0.46    0.11
  -3  -8  -1    0.62    0.14
  -3   8  -1    0.52    0.13
   3   8   1    0.51    0.12
  -4  -8  -1   52.61    1.53
  -4  -8  -1   51.81    1.27
   4  -8   1   50.89    1.16
   4  -8   1   49.30    1.26
  -4   8  -1   52.02    1.20
   4   8   1   50.92    1.20
   5  -8   1    0.49    0.15
   5  -8   1    0.50    0.13
  -5  -8  -1    0.70    0.19
   5   8   1    0.82    0.16
   6  -8   1    2.95    0.29
   6  -8   1    2.74    0.23
   6   8   1    3.55    0.26
   7  -8   1    5.20    0.35
   7  -8   1    4.68    0.29
   7   8   1    4.81    0.31
   8  -8   1    0.86    0.21
   8  -8   1    0.71    0.16
   8   8   1    0.55    0.18
   9  -8   1   17.06    0.59
   9   8   1   17.05    0.63
  10  -8   1    2.07    0.26
  10   8   1    2.38    0.30
  11  -8   1    5.35    0.36
  11   8   1    5.25    0.40
  11  -9  -1    0.11    0.18
  10  -9  -1   10.02    0.48
   9  -9  -1    5.98    0.37
   8  -9  -1    7.52    0.39
   8   9  -1    7.79    0.43
   7  -9  -1    5.57    0.32
   7   9  -1    6.04    0.36
   6  -9  -1    4.09    0.28
  -6   9   1    3.89    0.28
   6   9  -1    3.77    0.29
  -5  -9   1    1.81    0.28
  -5  -9   1    2.30    0.26
   5  -9  -1    1.86    0.23
   5  -9  -1    1.73    0.20
   5   9  -1    1.99    0.22
  -5   9   1    1.96    0.23
  -4  -9   1    1.28    0.20
  -4  -9   1    0.88    0.16
  -4  -9   1    1.12    0.22
   4  -9  -1    1.03    0.18
   4  -9  -1    1.23    0.19
  -4   9   1    1.16    0.18
   4   9  -1    1.17    0.18
   3  -9  -1    0.24    0.11
  -3  -9   1   -0.03    0.11
  -3  -9   1    0.15    0.12
   3  -9  -1    0.10    0.11
  -3  -9   1    0.00    0.09
   3  -9  -1    0.12    0.13
   3   9  -1    0.15    0.11
  -3   9   1    0.12    0.10
   2  -9  -1   31.02    0.82
   2  -9  -1   32.78    0.89
  -2  -9   1   30.24    0.80
  -2  -9   1   32.49    0.89
  -2  -9   1   30.95    1.05
   2  -9  -1   31.64    1.06
  -2   9   1   32.47    0.84
   2   9  -1   33.53    0.84
  -1  -9   1   11.75    0.54
   1  -9  -1   11.09    0.53
   1  -9  -1    9.76    0.38
  -1  -9   1   10.67    0.39
  -1  -9   1   10.70    0.45
   1  -9  -1   11.10    0.45
   1   9  -1   10.35    0.40
  -1   9   1   10.99    0.41
   0  -9  -1   18.96    0.61
   0  -9   1   19.26    0.62
   0  -9  -1   18.22    0.73
   0  -9   1   19.70    0.55
   0  -9  -1   18.87    0.57
   0  -9   1   18.01    0.72
   0   9  -1   17.83    0.56
   0   9   1   19.44    0.58
  -1  -9  -1    4.32    0.32
   1  -9   1    4.17    0.24
   1  -9   1    3.91    0.32
  -1  -9  -1    3.86    0.30
  -1  -9  -1    3.59    0.24
   1  -9   1    4.08    0.29
  -1   9  -1    3.89    0.25
   1   9   1    3.71    0.24
   2  -9   1   33.98    0.83
  -2  -9  -1   33.26    1.10
   2  -9   1   33.16    0.90
   2  -9   1   33.13    1.09
  -2  -9  -1   34.04    0.92
  -2  -9  -1   31.41    0.85
   2   9   1   32.79    0.85
  -2   9  -1   33.07    0.85
  -3  -9  -1    8.53    0.41
  -3  -9  -1    7.23    0.34
   3  -9   1    8.11    0.40
   3  -9   1    8.61    0.47
   3  -9   1    8.42    0.34
   3  -9   1    8.51    0.40
  -3  -9  -1    8.18    0.48
   3   9   1    8.58    0.36
   4  -9   1    0.47    0.14
   4  -9   1    0.46    0.13
  -4  -9  -1    0.61    0.19
   4   9   1    0.41    0.13
   5  -9   1    0.02    0.11
   5  -9   1    0.04    0.11
   5   9   1    0.21    0.12
   6  -9   1   13.87    0.49
   6  -9   1   14.48    0.58
   6   9   1   14.90    0.54
   7  -9   1    2.48    0.24
   7  -9   1    2.79    0.30
   7   9   1    2.49    0.27
   8  -9   1   17.45    0.59
   8   9   1   17.06    0.63
   9  -9   1   -0.01    0.14
   9   9   1   -0.01    0.15
  10  -9   1    1.75    0.24
  10   9   1    2.76    0.32
  11  -9   1    0.99    0.23
  11   9   1    0.83    0.24
  11 -10  -1    0.08    0.17
  10 -10  -1    0.78    0.21
   9 -10  -1    0.53    0.19
   8 -10  -1    6.53    0.37
   7 -10  -1    0.20    0.15
   6 -10  -1    6.55    0.35
   5 -10  -1    0.40    0.15
  -5 -10   1    0.53    0.15
  -5  10   1    0.62    0.17
   4 -10  -1   44.51    1.19
   4 -10  -1   44.09    1.18
  -4 -10   1   42.33    1.08
  -4 -10   1   45.78    1.20
   4 -10  -1   44.85    1.10
  -4 -10   1   44.40    1.43
  -4  10   1   44.72    1.13
   4  10  -1   42.23    1.11
   3 -10  -1   21.20    0.70
   3 -10  -1   20.55    0.83
  -3 -10   1   21.93    0.71
   3 -10  -1   21.03    0.63
  -3 -10   1   20.85    0.63
  -3 -10   1   21.11    0.85
  -3  10   1   20.05    0.64
   3  10  -1   19.96    0.64
   2 -10  -1    0.27    0.13
  -2 -10   1    0.28    0.14
  -2 -10   1    0.28    0.12
  -2 -10   1    0.21    0.16
   2 -10  -1    0.40    0.17
   2 -10  -1    0.47    0.14
  -2  10   1    0.28    0.12
   2  10  -1    0.22    0.13
  -1 -10   1    0.64    0.19
   1 -10  -1    0.56    0.14
   1 -10  -1    0.40    0.15
  -1 -10   1    0.58    0.15
   1 -10  -1    0.39    0.17
  -1 -10   1    0.74    0.15
   1  10  -1    0.51    0.13
  -1  10   1    0.53    0.13
   0 -10  -1    3.16    0.26
   0 -10  -1    3.22    0.34
   0 -10  -1    3.45    0.31
   0 -10   1    2.95    0.22
   0 -10   1    3.32    0.34
   0 -10   1    3.55    0.30
   0  10   1    2.77    0.25
   1 -10   1    5.08    0.28
   1 -10   1    4.47    0.36
  -1 -10  -1    4.77    0.29
  -1 -10  -1    5.33    0.35
  -1 -10  -1    4.34    0.36
   1 -10   1    4.49    0.33
   1  10   1    4.62    0.29
  -2 -10  -1   14.62    0.52
  -2 -10  -1   15.31    0.58
   2 -10   1   15.17    0.57
   2 -10   1   15.86    0.69
   2 -10   1   14.88    0.49
  -2 -10  -1   13.84    0.66
   2  10   1   14.48    0.52
  -3 -10  -1    0.65    0.15
   3 -10   1    0.79    0.17
   3 -10   1    0.43    0.13
   3 -10   1    0.46    0.15
   3 -10   1    0.53    0.19
  -4 -10  -1   18.92    0.63
   4 -10   1   19.46    0.60
   4 -10   1   19.67    0.68
   4 -10   1   20.11    0.69
   4  10   1   19.36    0.63
   5 -10   1    1.22    0.18
   5 -10   1    1.35    0.22
   5  10   1    1.32    0.20
   6 -10   1   12.67    0.57
   6 -10   1   13.44    0.49
   6  10   1   13.24    0.53
   7 -10   1    0.50    0.15
   7  10   1    0.31    0.17
   8 -10   1    4.51    0.31
   8  10   1    4.63    0.34
   9 -10   1    0.55    0.17
   9  10   1    0.46    0.20
  10 -10   1    0.02    0.15
  10  10   1   -0.01    0.18
  10 -11  -1    8.41    0.44
   9 -11  -1    0.41    0.19
   8 -11  -1    6.64    0.39
   7 -11  -1    3.47    0.31
  -7 -11   1    2.70    0.29
  -6 -11   1    8.77    0.43
   6 -11  -1   10.19    0.45
   5 -11  -1    5.20    0.32
  -5 -11   1    5.47    0.33
  -4 -11   1    2.22    0.23
   4 -11  -1    2.03    0.23
  -3 -11   1    0.36    0.14
  -3 -11   1    0.44    0.17
   3 -11  -1    0.33    0.14
  -3  11   1    0.30    0.14
  -2 -11   1    8.47    0.52
  -2 -11   1    8.24    0.45
  -2 -11   1    7.99    0.37
   2 -11  -1    7.30    0.36
  -2  11   1    7.32    0.37
  -1 -11   1   18.89    0.67
   1 -11  -1   17.75    0.59
  -1 -11   1   18.41    0.59
  -1 -11   1   18.27    0.79
   1 -11  -1   18.36    0.67
  -1  11   1   17.72    0.60
   0 -11   1    7.07    0.41
   0 -11  -1    6.84    0.35
   0 -11   1    6.61    0.45
   0 -11   1    6.84    0.34
   0  11   1    6.60    0.34
  -1 -11  -1    3.14    0.27
   1 -11   1    3.93    0.33
   1 -11   1    3.52    0.25
   1 -11   1    3.28    0.36
   1  11   1    3.39    0.29
  -2 -11  -1    9.34    0.43
   2 -11   1   10.21    0.41
   2 -11   1    9.33    0.55
   2 -11   1    9.78    0.47
   2  11   1    9.49    0.42
   3 -11   1   12.15    0.45
   3 -11   1   11.19    0.61
  -3 -11  -1   11.41    0.47
   3 -11   1   12.32    0.54
   3  11   1   12.56    0.50
   4 -11   1   -0.05    0.11
  -4 -11  -1    0.06    0.13
   4 -11   1   -0.03    0.14
   4 -11   1    0.16    0.12
   4  11   1    0.22    0.14
  -5 -11  -1    1.65    0.24
   5 -11   1    1.92    0.26
   5 -11   1    1.94    0.27
   5 -11   1    2.06    0.23
   5  11   1    2.15    0.25
  -6 -11  -1   -0.01    0.13
   6 -11   1    0.04    0.12
   6  11   1    0.02    0.14
   7 -11   1    1.62    0.22
   7  11   1    1.46    0.25
   8 -11   1    4.09    0.31
   8  11   1    4.84    0.40
   9 -11   1    4.87    0.35
   9  11   1    4.88    0.42
   9 -12  -1    0.76    0.21
  -9 -12   1    0.73    0.21
  -8 -12   1    0.09    0.16
   8 -12  -1    0.26    0.17
  -7 -12   1    2.06    0.27
   7 -12  -1    1.92    0.26
   6 -12  -1    4.83    0.33
  -6 -12   1    5.58    0.35
   5 -12  -1    1.52    0.22
  -5 -12   1    0.96    0.19
  -4 -12   1    6.99    0.38
   4 -12  -1    7.38    0.38
  -3 -12   1    7.65    0.38
   3 -12  -1    7.36    0.38
   2 -12  -1    0.04    0.13
  -2 -12   1    0.07    0.13
  -1 -12   1    5.15    0.31
  -1 -12   1    6.20    0.42
   1 -12  -1    5.64    0.32
   0 -12   1    0.14    0.12
   0 -12  -1    0.19    0.13
   0 -12   1    0.17    0.16
   0  12   1   -0.05    0.12
   1 -12   1    2.03    0.23
   1 -12   1    2.45    0.29
  -1 -12  -1    2.11    0.25
   1  12   1    2.51    0.27
   2 -12   1    7.53    0.45
  -2 -12  -1    6.10    0.36
   2 -12   1    6.30    0.34
   2  12   1    6.67    0.37
   3 -12   1    0.70    0.17
   3 -12   1    0.74    0.20
  -3 -12  -1    1.51    0.22
   3  12   1    0.82    0.18
  -4 -12  -1   13.94    0.56
   4 -12   1   13.69    0.52
   4  12   1   14.76    0.58
  -5 -12  -1    4.47    0.33
   5 -12   1    5.00    0.31
   5  12   1    5.65    0.37
   6 -12   1    3.68    0.31
  -6 -12  -1    4.06    0.36
   6  12   1    4.04    0.36
  -7 -12  -1    1.03    0.23
   7 -12   1    0.42    0.17
   7  12   1    0.79    0.22
   8 -12   1    1.15    0.21
   8  12   1    1.82    0.29
   9 -12   1    1.65    0.25
   9  12   1    1.17    0.28
   8 -13  -1    0.02    0.16
  -8 -13   1    0.37    0.20
  -7 -13   1    1.40    0.24
   7 -13  -1    1.74    0.27
   6 -13  -1    0.48    0.18
  -6 -13   1    0.36    0.17
  -5 -13   1    3.17    0.30
   5 -13  -1    3.49    0.32
  -4 -13   1    0.04    0.15
   4 -13  -1    0.10    0.15
  -3 -13   1    3.18    0.29
   3 -13  -1    3.87    0.30
  -2 -13   1    0.78    0.18
   2 -13  -1    0.63    0.17
   1 -13  -1    0.49    0.17
  -1 -13   1    0.46    0.17
   0 -13   1    3.50    0.27
   0 -13  -1    4.20    0.31
   1 -13   1    0.95    0.19
  -1 -13  -1    0.94    0.20
  -2 -13  -1    2.72    0.29
   2 -13   1    2.60    0.26
  -3 -13  -1    4.07    0.35
   3 -13   1    4.44    0.29
   4 -13   1    0.11    0.15
  -4 -13  -1    0.40    0.17
  -5 -13  -1    4.65    0.35
   5 -13   1    4.48    0.31
   6 -13   1    0.30    0.15
  -6 -13  -1    0.28    0.18
  -7 -13  -1    1.47    0.26
   7 -13   1    0.74    0.19
  -8 -13  -1    0.45    0.20
  -6 -14   1    1.05    0.23
   6 -14  -1    1.26    0.23
  -5 -14   1    0.61    0.20
   5 -14  -1    0.24    0.17
  -4 -14   1    0.07    0.16
   4 -14  -1   -0.06    0.14
  -3 -14   1   -0.14    0.13
   3 -14  -1   -0.10    0.14
  -2 -14   1   -0.05    0.14
   2 -14  -1    0.05    0.14
   1 -14  -1    6.63    0.39
  -1 -14   1    6.42    0.37
   0 -14  -1    1.22    0.22
   0 -14   1    1.38    0.22
   1 -14   1    3.48    0.31
  -1 -14  -1    3.17    0.31
  -2 -14  -1    0.02    0.15
   2 -14   1    0.28    0.16
  -3 -14  -1    1.06    0.22
   3 -14   1    0.82    0.19
  -4 -14  -1   -0.03    0.16
   4 -14   1    0.06    0.15
  -5 -14  -1    0.19    0.17
   5 -14   1    0.42    0.17
  -6 -14  -1   -0.07    0.16
   6 -14   1    0.09    0.16
   4 -15  -1    0.16    0.17
  -4 -15   1    0.50    0.19
   3 -15  -1    6.30    0.39
  -3 -15   1    6.08    0.38
   2 -15  -1    0.84    0.22
  -2 -15   1    0.30    0.17
   1 -15  -1    3.29    0.33
  -1 -15   1    2.92    0.30
   0 -15   1    0.01    0.14
   0 -15  -1    0.05    0.16
  -1 -15  -1    0.00    0.16
   1 -15   1   -0.01    0.15
  -2 -15  -1    0.23    0.18
   2 -15   1    0.10    0.16
   3 -15   1    0.30    0.17
  -3 -15  -1    0.19    0.18
   4 -15   1    0.30    0.17
  -4 -15  -1    0.21    0.19
   0 -16   1    0.38    0.19
   0 -16  -1    0.53    0.21
 -14   0   2    0.66    0.24
  14   0  -2    1.10    0.26
  13   0  -2   -0.01    0.18
 -13   0   2    0.07    0.18
 -12   0   2    2.64    0.31
  12   0  -2    2.80    0.32
  11   0  -2    7.53    0.42
 -11   0   2    8.09    0.42
 -10   0   2    0.07    0.13
  10   0  -2    0.18    0.14
   9   0  -2    1.35    0.18
  -9   0   2    0.87    0.16
  -8   0   2    4.89    0.27
  -8   0   2    5.10    0.32
   8   0  -2    5.26    0.29
   8   0  -2    4.73    0.30
  -7   0   2   33.02    0.87
   7   0  -2   33.73    0.87
   7   0  -2   33.81    0.83
  -7   0   2   33.33    0.83
   6   0  -2  122.23    2.59
  -6   0   2  123.41    2.60
  -6   0   2  120.49    2.47
   6   0  -2  127.46    2.47
  -5   0   2    4.02    0.18
   5   0  -2    4.23    0.19
  -5   0   2    4.02    0.21
   5   0  -2    3.90    0.20
   4   0  -2  100.60    1.95
  -4   0   2   99.48    1.96
  -4   0   2   97.23    2.05
   3   0  -2   30.27    0.63
  -3   0   2   28.38    0.66
  -3   0   2   29.92    0.63
  -2   0   2    3.91    0.12
  -1   0   2   38.38    0.74
   1   0   2    6.07    0.14
   2   0   2    0.11    0.04
   2   0   2    0.02    0.03
   3   0   2   10.75    0.28
   3   0   2   10.97    0.31
  -3   0  -2   10.64    0.29
  -4   0  -2   62.94    1.32
   4   0   2   65.10    1.32
   4   0   2   65.33    1.39
   5   0   2   37.89    0.86
  -5   0  -2   38.60    0.87
   5   0   2   38.47    0.91
   6   0   2  111.80    2.23
   6   0   2  109.17    2.35
  -6   0  -2  108.92    2.24
   7   0   2    1.18    0.17
   7   0   2    1.00    0.15
  -7   0  -2    0.86    0.14
   8   0   2    9.75    0.42
  -8   0  -2    9.95    0.40
   8   0   2   10.02    0.39
  -9   0  -2    0.50    0.15
   9   0   2    0.31    0.14
   9   0   2    0.37    0.15
  10   0   2    3.99    0.29
  11   0   2    8.04    0.42
  12   0   2    4.35    0.37
  13   0   2    1.93    0.28
 -14  -1   2    2.08    0.31
  14  -1  -2    2.40    0.33
  14   1  -2    2.67    0.35
 -14   1   2    2.65    0.33
 -13  -1   2    6.36    0.42
  13  -1  -2    6.76    0.43
 -13   1   2    6.73    0.42
  13   1  -2    6.23    0.42
 -12  -1   2    0.38    0.19
  12  -1  -2    0.20    0.18
  12   1  -2    0.44    0.19
 -12   1   2    0.15    0.18
  11  -1  -2   22.33    0.73
 -11  -1   2   22.95    0.74
 -11   1   2   23.05    0.75
  11   1  -2   21.75    0.73
  10  -1  -2    1.51    0.21
 -10  -1   2    1.16    0.19
 -10   1   2    1.52    0.21
  10   1  -2    1.27    0.20
   9  -1  -2    2.31    0.23
  -9  -1   2    2.74    0.24
   9   1  -2    2.56    0.24
  -9   1   2    2.62    0.24
   8  -1  -2   31.95    0.87
  -8  -1   2   32.16    0.88
  -8  -1   2   32.10    0.83
   8  -1  -2   31.90    0.83
  -8   1   2   33.41    0.88
  -8   1   2   32.30    0.84
   8   1  -2   31.10    0.82
  -7  -1   2    3.53    0.26
   7  -1  -2    3.82    0.25
   7  -1  -2    3.83    0.22
  -7  -1   2    4.16    0.23
  -7   1   2    3.82    0.22
   7   1  -2    3.77    0.26
  -7   1   2    3.98    0.27
   7   1  -2    3.49    0.22
   6  -1  -2  313.95    6.39
   6  -1  -2  327.31    6.11
  -6  -1   2  318.37    6.11
  -6  -1   2  314.79    6.40
   6   1  -2  315.43    6.39
   6   1  -2  329.68    6.11
  -6   1   2  319.33    6.10
  -6   1   2  318.38    6.40
  -5  -1   2    0.27    0.07
   5  -1  -2    0.23    0.07
   5  -1  -2    0.18    0.06
  -5  -1   2    0.28    0.07
   5   1  -2    0.13    0.06
  -5   1   2    0.16    0.07
   5   1  -2    0.17    0.07
  -5   1   2    0.27    0.07
   4  -1  -2    9.64    0.28
  -4  -1   2    9.42    0.31
  -4  -1   2    9.90    0.29
  -4   1   2    9.11    0.28
   4   1  -2   10.01    0.29
  -4   1   2    9.51    0.30
  -3  -1   2   86.67    1.62
   3  -1  -2   82.72    1.62
  -3  -1   2   82.03    1.70
  -3   1   2   80.28    1.62
   3   1  -2   80.66    1.61
  -3   1   2   82.44    1.70
  -2  -1   2   14.96    0.33
  -2   1   2   14.67    0.33
  -1   1   2  106.88    2.01
   0  -1   2   23.64    0.55
   0  -1  -2   23.34    0.57
   0   1   2   23.47    0.46
   0   1  -2   22.61    0.54
  -1  -1  -2   70.76    1.67
   1   1   2   71.98    1.37
   2  -1   2    0.08    0.04
   2  -1   2    0.07    0.04
   2   1   2    0.10    0.05
   2   1   2    0.10    0.04
   3  -1   2    0.58    0.08
  -3  -1  -2    0.77    0.08
   3  -1   2    0.68    0.07
   3   1   2    0.66    0.07
   3   1   2    0.67    0.08
   4  -1   2   43.31    0.98
  -4  -1  -2   42.86    0.94
   4  -1   2   42.31    0.92
   4   1   2   44.87    0.99
  -4   1  -2   43.50    0.93
   4   1   2   43.14    0.93
   5  -1   2   10.57    0.36
  -5  -1  -2   11.18    0.35
   5  -1   2   11.59    0.34
   5   1   2   11.31    0.35
  -5   1  -2   11.38    0.34
   5   1   2   10.97    0.37
   6  -1   2    5.19    0.24
   6  -1   2    5.04    0.27
  -6  -1  -2    5.17    0.25
  -6  -1  -2    5.11    0.29
   6   1   2    4.77    0.28
  -6   1  -2    5.37    0.25
   6   1   2    5.48    0.25
  -7  -1  -2   24.85    0.67
   7  -1   2   24.28    0.65
   7  -1   2   23.43    0.69
   7   1   2   24.01    0.65
   7   1   2   24.46    0.70
  -7   1  -2   24.66    0.67
   8  -1   2   10.19    0.43
  -8  -1  -2    9.74    0.40
   8  -1   2    9.95    0.39
   8   1   2    9.42    0.38
  -8   1  -2   10.19    0.40
   8   1   2    9.77    0.42
   9  -1   2   22.25    0.71
  -9  -1  -2   20.54    0.67
   9  -1   2   22.22    0.65
   9   1   2   21.07    0.71
   9   1   2   20.88    0.65
  10  -1   2   13.53    0.51
  10   1   2   12.57    0.50
  11  -1   2    8.32    0.42
  11   1   2    7.56    0.41
  12  -1   2    5.55    0.37
  12   1   2    5.58    0.37
  13  -1   2   -0.03    0.15
  13   1   2    0.10    0.18
  14  -2  -2    1.41    0.27
  14   2  -2    1.22    0.27
  13  -2  -2    0.62    0.22
 -13  -2   2    0.76    0.22
 -13   2   2    0.43    0.20
  13   2  -2    0.91    0.23
  12  -2  -2    9.26    0.47
 -12  -2   2    9.55    0.48
 -12   2   2    8.44    0.47
  12   2  -2    9.80    0.50
 -11  -2   2    5.24    0.36
  11  -2  -2    5.38    0.35
  11   2  -2    4.94    0.36
 -11   2   2    4.78    0.33
  10  -2  -2    3.48    0.29
 -10  -2   2    3.64    0.27
  10   2  -2    4.00    0.30
 -10   2   2    3.93    0.32
   9  -2  -2    7.90    0.36
  -9  -2   2    7.99    0.36
   9   2  -2    8.18    0.37
  -9   2   2    7.37    0.36
   8  -2  -2    0.94    0.16
   8  -2  -2    0.77    0.14
  -8  -2   2    0.65    0.14
  -8  -2   2    0.42    0.12
  -8   2   2    0.73    0.15
  -8   2   2    0.60    0.13
   8   2  -2    0.84    0.15
  -7  -2   2   21.42    0.64
  -7  -2   2   20.28    0.59
   7  -2  -2   20.78    0.62
   7  -2  -2   21.54    0.59
  -7   2   2   21.83    0.60
   7   2  -2   20.70    0.59
  -7   2   2   20.29    0.62
   7   2  -2   21.03    0.62
  -6  -2   2    5.37    0.30
   6  -2  -2    5.70    0.25
   6  -2  -2    5.72    0.28
  -6  -2   2    5.68    0.26
  -6   2   2    6.31    0.26
   6   2  -2    5.26    0.28
   6   2  -2    5.20    0.26
  -6   2   2    5.68    0.28
  -5  -2   2   38.23    0.87
   5  -2  -2   38.90    0.92
  -5  -2   2   37.78    0.91
   5  -2  -2   39.18    0.87
   5   2  -2   40.95    0.88
  -5   2   2   39.47    0.92
  -5   2   2   38.83    0.88
  -4  -2   2   16.94    0.43
   4  -2  -2   16.35    0.45
  -4  -2   2   17.37    0.46
   4  -2  -2   16.48    0.43
   4   2  -2   16.66    0.43
  -4   2   2   16.81    0.45
  -4   2   2   16.59    0.43
   3  -2  -2    3.50    0.14
  -3  -2   2    3.26    0.15
  -3  -2   2    3.12    0.13
  -3   2   2    3.39    0.16
   3   2  -2    3.49    0.14
  -3   2   2    3.36    0.14
   2  -2  -2    3.81    0.14
  -2  -2   2    3.97    0.15
  -2  -2   2    4.18    0.18
  -2   2   2    4.00    0.14
   1  -2  -2   19.64    0.52
  -1  -2   2   18.36    0.39
  -1  -2   2   18.85    0.43
  -1  -2   2   18.76    0.50
   1   2  -2   18.78    0.50
  -1   2   2   19.62    0.41
  -1   2   2   19.38    0.52
   0  -2   2   56.90    1.35
   0  -2   2   56.80    1.10
   0  -2  -2   58.03    1.37
   0   2   2   58.53    1.12
   0   2   2   58.65    1.38
   0   2  -2   56.65    1.35
   1  -2   2  119.00    2.40
   1  -2   2  119.34    2.27
  -1  -2  -2  120.90    2.80
   1  -2   2  122.69    2.78
   1   2   2  122.84    2.80
   1   2   2  118.86    2.30
  -1   2  -2  119.93    2.77
   2  -2   2    2.17    0.11
  -2  -2  -2    2.14    0.14
  -2  -2  -2    2.12    0.11
   2  -2   2    1.82    0.09
   2   2   2    2.33    0.11
   2   2   2    2.22    0.14
   2   2   2    2.06    0.12
  -3  -2  -2    0.16    0.05
   3  -2   2    0.14    0.05
  -3  -2  -2    0.22    0.07
   3  -2   2    0.21    0.06
   3   2   2    0.18    0.05
   3   2   2    0.11    0.05
   4  -2   2    0.00    0.05
  -4  -2  -2   -0.01    0.05
   4  -2   2    0.03    0.05
  -4   2  -2    0.04    0.05
   4   2   2    0.05    0.06
   4   2   2    0.07    0.06
   5  -2   2    3.13    0.17
  -5  -2  -2    3.52    0.21
  -5  -2  -2    3.28    0.19
   5  -2   2    3.16    0.20
  -5   2  -2    3.19    0.17
   5   2   2    2.68    0.19
   5   2   2    3.28    0.17
  -6  -2  -2   34.28    0.84
   6  -2   2   35.86    0.83
   6  -2   2   36.36    0.88
  -6  -2  -2   33.63    0.87
   6   2   2   33.47    0.87
   6   2   2   33.48    0.82
  -6   2  -2   34.62    0.84
  -7  -2  -2    1.26    0.17
   7  -2   2    1.00    0.16
   7  -2   2    1.28    0.15
  -7   2  -2    1.14    0.16
   7   2   2    1.32    0.18
   7   2   2    1.13    0.15
   8  -2   2    6.73    0.31
   8  -2   2    6.07    0.34
  -8  -2  -2    6.45    0.33
   8   2   2    6.44    0.31
   8   2   2    5.83    0.34
  -8   2  -2    6.35    0.32
  -9  -2  -2    0.60    0.15
   9  -2   2    0.57    0.15
   9  -2   2    0.36    0.15
   9   2   2    0.55    0.14
   9   2   2    0.55    0.17
  10  -2   2    0.65    0.17
 -10  -2  -2    1.23    0.21
  10   2   2    0.70    0.19
  11  -2   2   11.76    0.49
  11   2   2   10.84    0.49
  12  -2   2    0.37    0.18
  12   2   2    0.33    0.20
  13  -2   2    0.98    0.23
  13   2   2    0.77    0.22
  13  -3  -2    3.37    0.35
 -13  -3   2    2.86    0.32
 -13   3   2    3.00    0.33
  13   3  -2    3.10    0.35
 -12  -3   2    0.68    0.21
  12  -3  -2    0.98    0.22
  12   3  -2    0.90    0.23
 -12   3   2    1.05    0.23
  11  -3  -2    3.11    0.30
 -11  -3   2    3.12    0.31
  11   3  -2    3.42    0.32
 -11   3   2    2.90    0.30
 -10  -3   2    2.04    0.24
  10  -3  -2    2.64    0.27
 -10   3   2    2.00    0.24
  10   3  -2    2.52    0.27
   9  -3  -2    1.07    0.18
  -9  -3   2    1.38    0.19
   9   3  -2    1.59    0.20
  -9   3   2    0.99    0.17
  -8  -3   2   12.75    0.46
   8  -3  -2   13.37    0.50
  -8  -3   2   14.20    0.52
   8  -3  -2   12.49    0.45
   8   3  -2   13.61    0.47
  -8   3   2   12.72    0.45
  -7  -3   2    0.61    0.13
  -7  -3   2    0.61    0.13
   7  -3  -2    0.29    0.10
   7  -3  -2    0.34    0.12
   7   3  -2    0.52    0.12
  -7   3   2    0.29    0.10
  -7   3   2    0.37    0.11
   6  -3  -2   31.07    0.76
   6  -3  -2   30.05    0.80
  -6  -3   2   30.78    0.80
  -6  -3   2   32.06    0.76
   6   3  -2   31.85    0.76
  -6   3   2   30.83    0.76
   6   3  -2   29.88    0.79
  -6   3   2   30.17    0.79
   5  -3  -2   16.69    0.47
  -5  -3   2   17.00    0.46
   5  -3  -2   16.83    0.49
  -5  -3   2   16.84    0.49
  -5   3   2   16.71    0.49
  -5   3   2   17.60    0.47
   5   3  -2   17.15    0.47
   4  -3  -2   13.34    0.37
  -4  -3   2   13.28    0.39
  -4  -3   2   13.13    0.37
   4  -3  -2   12.49    0.39
  -4   3   2   13.23    0.39
   4   3  -2   13.21    0.37
  -4   3   2   12.65    0.37
   3  -3  -2   31.55    0.69
   3  -3  -2   30.83    0.73
  -3  -3   2   31.49    0.73
  -3  -3   2   31.34    0.86
  -3   3   2   31.59    0.86
  -3   3   2   30.89    0.69
   3   3  -2   31.34    0.69
  -3   3   2   30.50    0.72
   2  -3  -2   14.94    0.37
  -2  -3   2   14.44    0.38
  -2  -3   2   15.22    0.47
  -2   3   2   14.99    0.37
  -2   3   2   15.86    0.48
   2   3  -2   14.78    0.46
  -2   3   2   15.69    0.39
  -1  -3   2   90.80    2.13
  -1  -3   2   88.83    1.83
   1  -3  -2   88.76    2.14
   1  -3  -2   93.19    1.76
  -1  -3   2   87.41    1.73
  -1   3   2   95.13    1.76
  -1   3   2   92.22    2.15
   1   3  -2   85.38    2.12
   0  -3   2   91.05    2.13
   0  -3   2   90.40    1.83
   0  -3   2   90.27    1.73
   0  -3  -2   90.20    2.15
   0   3   2   93.88    1.76
   0   3  -2   86.83    2.12
   0   3   2   91.31    1.85
   0   3   2   89.94    2.15
   1  -3   2    1.03    0.07
   1  -3   2    1.16    0.09
  -1  -3  -2    0.79    0.10
   1  -3   2    0.99    0.09
  -1   3  -2    0.96    0.09
   1   3   2    0.88    0.08
   1   3   2    0.75    0.08
   1   3   2    0.85    0.10
   2  -3   2   54.80    1.16
  -2  -3  -2   55.44    1.13
  -2  -3  -2   54.36    1.39
   2  -3   2   54.11    1.10
   2   3   2   54.83    1.18
   2   3   2   55.48    1.12
   2   3   2   55.48    1.39
  -2   3  -2   54.33    1.36
   3  -3   2    0.51    0.08
   3  -3   2    0.38    0.07
  -3  -3  -2    0.47    0.08
  -3  -3  -2    0.44    0.10
   3   3   2    0.48    0.08
  -3   3  -2    0.31    0.08
  -3   3  -2    0.41    0.07
   3   3   2    0.56    0.08
   4  -3   2  112.82    2.26
  -4  -3  -2  112.14    2.39
  -4  -3  -2  114.46    2.79
   4  -3   2  114.39    2.38
  -4  -3  -2  115.34    2.29
  -4   3  -2  115.90    2.28
   4   3   2  114.84    2.39
   4   3   2  117.96    2.29
   5  -3   2    2.63    0.16
  -5  -3  -2    2.98    0.21
  -5  -3  -2    2.85    0.18
   5  -3   2    3.21    0.21
  -5  -3  -2    2.99    0.23
   5   3   2    2.49    0.17
   5   3   2    2.53    0.19
  -5   3  -2    2.76    0.17
  -6  -3  -2    5.89    0.35
  -6  -3  -2    6.88    0.29
   6  -3   2    6.86    0.27
  -6  -3  -2    6.12    0.31
   6  -3   2    5.89    0.30
  -6   3  -2    6.35    0.28
   6   3   2    6.54    0.31
   6   3   2    6.36    0.27
  -7  -3  -2    0.20    0.12
  -7  -3  -2    0.03    0.09
   7  -3   2    0.12    0.10
   7  -3   2    0.16    0.10
   7   3   2    0.16    0.09
   7   3   2    0.28    0.10
  -7   3  -2    0.17    0.10
  -8  -3  -2    5.30    0.30
   8  -3   2    5.47    0.34
   8  -3   2    5.09    0.28
   8   3   2    5.12    0.29
   8   3   2    5.86    0.34
  -9  -3  -2    8.95    0.41
   9  -3   2    8.14    0.37
   9  -3   2    8.14    0.43
   9   3   2    8.41    0.39
  10  -3   2    9.87    0.43
 -10  -3  -2   10.19    0.46
  10   3   2   10.27    0.46
  11  -3   2    2.12    0.25
  11   3   2    1.97    0.26
  12  -3   2    2.85    0.30
  12   3   2    2.64    0.30
  13  -3   2    0.08    0.18
  13   3   2    0.87    0.23
  13  -4  -2    0.47    0.21
 -13  -4   2    0.18    0.18
  13   4  -2    0.66    0.23
 -13   4   2    0.42    0.20
 -12  -4   2   10.83    0.52
  12  -4  -2   10.29    0.50
 -12   4   2    9.79    0.51
  12   4  -2   10.93    0.53
 -11  -4   2    0.25    0.17
  11  -4  -2    0.22    0.16
 -11   4   2    0.14    0.15
  11   4  -2    0.30    0.17
 -10  -4   2   11.84    0.50
  10  -4  -2   12.34    0.50
 -10   4   2   11.80    0.50
  10   4  -2   13.40    0.53
   9  -4  -2    0.72    0.16
  -9  -4   2    0.27    0.13
   9   4  -2    0.53    0.15
  -9   4   2    0.52    0.15
  -8  -4   2    0.44    0.13
  -8  -4   2    0.27    0.12
  -8  -4   2    0.22    0.14
   8  -4  -2    0.04    0.10
  -8   4   2    0.15    0.11
   8   4  -2    0.27    0.11
  -7  -4   2    0.44    0.12
   7  -4  -2    0.65    0.13
  -7  -4   2    0.86    0.18
   7  -4  -2    0.57    0.12
  -7  -4   2    0.50    0.12
   7   4  -2    0.73    0.14
  -7   4   2    0.75    0.14
  -7   4   2    0.55    0.12
  -6  -4   2    6.78    0.37
   6  -4  -2    6.78    0.28
  -6  -4   2    6.86    0.29
  -6  -4   2    6.67    0.32
  -6   4   2    6.74    0.29
   6   4  -2    6.16    0.30
  -6   4   2    6.43    0.31
   6   4  -2    6.68    0.29
   5  -4  -2    6.10    0.29
   5  -4  -2    6.58    0.26
  -5  -4   2    5.47    0.33
  -5  -4   2    6.32    0.29
   5   4  -2    6.01    0.26
  -5   4   2    6.76    0.27
  -5   4   2    6.54    0.29
   4  -4  -2   37.33    0.83
   4  -4  -2   36.80    0.88
  -4  -4   2   36.90    1.05
  -4  -4   2   37.09    0.88
  -4   4   2   35.50    0.87
   4   4  -2   37.07    0.83
  -4   4   2   37.27    0.84
  -4   4   2   36.29    1.04
  -3  -4   2    2.53    0.16
  -3  -4   2    1.48    0.17
   3  -4  -2    1.51    0.13
   3  -4  -2    1.59    0.13
  -3   4   2    1.39    0.12
  -3   4   2    1.88    0.15
   3   4  -2    1.73    0.12
  -3   4   2    1.33    0.15
   2  -4  -2   10.58    0.39
  -2  -4   2   10.57    0.33
   2  -4  -2   11.35    0.34
   2  -4  -2   11.62    0.32
  -2  -4   2   10.81    0.39
  -2   4   2   11.49    0.31
   2   4  -2   11.78    0.40
   2   4  -2   10.99    0.31
  -2   4   2   10.78    0.33
  -2   4   2   10.82    0.40
   1  -4  -2    0.35    0.08
   1  -4  -2    0.41    0.07
  -1  -4   2    0.23    0.06
  -1  -4   2    0.36    0.08
  -1  -4   2    0.19    0.05
  -1   4   2    0.31    0.06
  -1   4   2    0.29    0.07
  -1   4   2    0.21    0.06
   1   4  -2    0.43    0.08
   0  -4   2   22.16    0.50
   0  -4  -2   21.86    0.66
   0  -4   2   22.61    0.54
   0  -4   2   22.32    0.64
   0  -4   2   22.61    0.54
   0  -4  -2   23.73    0.53
   0   4  -2   21.33    0.63
   0   4   2   22.71    0.52
   0   4   2   23.19    0.66
   0   4   2   22.49    0.55
   1  -4   2    0.62    0.08
   1  -4   2    0.51    0.06
   1  -4   2    0.61    0.09
  -1  -4  -2    0.55    0.10
  -1   4  -2    0.57    0.09
   1   4   2    0.56    0.10
   1   4   2    0.62    0.08
   1   4   2    0.58    0.08
   2  -4   2    2.29    0.16
   2  -4   2    1.90    0.11
   2  -4   2    2.01    0.14
  -2  -4  -2    2.03    0.17
  -2   4  -2    1.89    0.15
   2   4   2    1.95    0.14
   2   4   2    1.78    0.12
   2   4   2    2.00    0.16
  -2   4  -2    1.98    0.12
   3  -4   2    0.27    0.07
  -3  -4  -2    0.16    0.08
   3  -4   2    0.18    0.06
  -3  -4  -2    0.25    0.07
   3   4   2    0.34    0.07
  -3   4  -2    0.43    0.08
   3   4   2    0.36    0.08
   3   4   2    0.32    0.10
  -3   4  -2    0.30    0.09
  -4  -4  -2   28.04    0.69
  -4  -4  -2   28.33    0.72
   4  -4   2   27.74    0.66
   4  -4   2   28.45    0.71
  -4  -4  -2   28.27    0.87
   4   4   2   27.34    0.68
   4   4   2   27.87    0.72
  -4   4  -2   27.95    0.83
  -4   4  -2   27.50    0.67
  -5  -4  -2    2.03    0.23
   5  -4   2    2.11    0.15
  -5  -4  -2    2.36    0.20
  -5  -4  -2    1.92    0.18
   5  -4   2    1.82    0.18
  -5   4  -2    1.87    0.16
   5   4   2    1.93    0.17
   5   4   2    2.62    0.20
   6  -4   2   40.27    0.95
  -6  -4  -2   41.39    1.24
  -6  -4  -2   42.49    0.99
  -6  -4  -2   39.82    1.02
   6  -4   2   41.61    1.03
  -6   4  -2   41.74    0.98
   6   4   2   39.98    1.03
   6   4   2   41.09    0.98
   7  -4   2    1.20    0.18
  -7  -4  -2    1.22    0.17
   7  -4   2    1.03    0.15
   7   4   2    1.40    0.17
   7   4   2    1.24    0.18
  -7   4  -2    1.52    0.18
   8  -4   2   11.99    0.49
   8  -4   2   11.62    0.43
  -8  -4  -2   12.22    0.47
   8   4   2   11.17    0.44
   8   4   2   11.38    0.48
   9  -4   2    1.89    0.22
  -9  -4  -2    1.79    0.23
   9  -4   2    2.03    0.25
   9   4   2    1.99    0.23
 -10  -4  -2    1.92    0.26
  10  -4   2    2.04    0.23
  10   4   2    1.86    0.24
 -11  -4  -2    0.31    0.17
  11  -4   2    0.47    0.18
  11   4   2    0.47    0.18
  12  -4   2    0.10    0.16
  12   4   2    0.22    0.19
  13  -4   2    0.29    0.18
  13   4   2    0.31    0.21
 -13  -5   2    0.44    0.21
  13  -5  -2    0.28    0.19
  13   5  -2    0.47    0.22
 -12  -5   2    0.43    0.19
  12  -5  -2    0.36    0.20
  12   5  -2    0.54    0.21
 -12   5   2    0.39    0.18
 -11  -5   2    1.00    0.22
  11  -5  -2    1.13    0.21
 -11   5   2    1.25    0.23
  11   5  -2    1.37    0.23
 -10  -5   2    7.01    0.39
  10  -5  -2    6.66    0.37
  10   5  -2    7.21    0.39
 -10   5   2    7.06    0.39
   9  -5  -2    0.34    0.14
  -9  -5   2    0.29    0.14
  -9   5   2    0.30    0.14
   9   5  -2    0.19    0.13
   8  -5  -2   21.45    0.64
  -8  -5   2   19.38    0.80
  -8  -5   2   20.48    0.68
   8   5  -2   19.06    0.62
  -8   5   2   21.09    0.64
   7  -5  -2    0.25    0.12
   7  -5  -2    0.30    0.11
  -7  -5   2    0.43    0.15
  -7  -5   2    0.22    0.12
  -7   5   2    0.34    0.12
   7   5  -2    0.35    0.12
   6  -5  -2   51.47    1.24
  -6  -5   2   49.95    1.47
  -6  -5   2   51.66    1.24
   6  -5  -2   52.18    1.17
  -6   5   2   51.61    1.18
  -6   5   2   51.23    1.23
   6   5  -2   51.51    1.18
  -5  -5   2    4.13    0.26
  -5  -5   2    3.78    0.28
   5  -5  -2    4.00    0.22
   5  -5  -2    3.86    0.24
  -5   5   2    3.64    0.24
  -5   5   2    4.24    0.23
   5   5  -2    4.03    0.22
   5   5  -2    3.68    0.23
   4  -5  -2   -0.02    0.07
   4  -5  -2    0.11    0.07
  -4  -5   2    0.06    0.09
  -4  -5   2    0.03    0.07
  -4   5   2    0.05    0.06
   4   5  -2    0.04    0.06
  -4   5   2    0.10    0.09
  -4   5   2    0.06    0.07
   3  -5  -2    3.45    0.21
   3  -5  -2    3.53    0.19
  -3  -5   2    4.10    0.21
  -3  -5   2    3.31    0.23
  -3   5   2    3.44    0.23
   3   5  -2    3.53    0.18
   3   5  -2    3.37    0.22
  -3   5   2    3.97    0.22
  -3   5   2    3.19    0.18
  -2  -5   2   45.68    1.05
  -2  -5   2   46.87    0.98
   2  -5  -2   47.72    1.06
   2  -5  -2   44.55    1.05
   2  -5  -2   44.48    1.24
   2  -5  -2   46.36    1.00
  -2  -5   2   47.44    1.24
   2   5  -2   47.28    1.00
   2   5  -2   45.15    1.22
  -2   5   2   45.27    1.24
  -2   5   2   46.35    1.00
  -2   5   2   46.08    1.05
   1  -5  -2   26.87    0.80
   1  -5  -2   28.21    0.64
  -1  -5   2   25.97    0.79
  -1  -5   2   26.69    0.67
  -1  -5   2   27.03    0.62
   1  -5  -2   27.87    0.68
   1   5  -2   26.91    0.63
   1   5  -2   26.72    0.78
  -1   5   2   28.36    0.81
  -1   5   2   27.81    0.67
  -1   5   2   27.70    0.64
   0  -5  -2    0.83    0.12
   0  -5   2    0.74    0.08
   0  -5  -2    0.86    0.10
   0  -5  -2    0.82    0.10
   0  -5   2    0.63    0.11
   0  -5   2    0.91    0.10
   0   5  -2    0.74    0.11
   0   5   2    0.83    0.10
   0   5  -2    0.90    0.10
   0   5   2    0.74    0.12
   0   5   2    0.80    0.10
  -1  -5  -2    8.27    0.30
   1  -5   2    7.97    0.25
   1  -5   2    8.00    0.28
   1  -5   2    7.79    0.33
  -1  -5  -2    7.81    0.34
  -1   5  -2    7.92    0.26
   1   5   2    7.79    0.34
   1   5   2    8.15    0.27
  -1   5  -2    7.77    0.32
   1   5   2    8.27    0.29
  -2  -5  -2   27.68    0.71
   2  -5   2   28.30    0.65
   2  -5   2   30.37    0.71
   2  -5   2   28.61    0.84
  -2  -5  -2   27.88    0.85
   2   5   2   28.53    0.71
  -2   5  -2   27.60    0.82
   2   5   2   30.18    0.69
   2   5   2   29.83    0.87
  -2   5  -2   28.26    0.66
   3  -5   2    0.48    0.10
  -3  -5  -2    0.21    0.08
   3  -5   2    0.34    0.08
  -3  -5  -2    0.23    0.09
  -3   5  -2    0.44    0.09
   3   5   2    0.39    0.11
  -3   5  -2    0.45    0.11
   3   5   2    0.36    0.09
   3   5   2    0.23    0.08
  -4  -5  -2   52.83    1.44
  -4  -5  -2   49.79    1.19
   4  -5   2   49.93    1.18
   4  -5   2   51.27    1.10
   4   5   2   51.29    1.14
  -4   5  -2   52.25    1.13
   4   5   2   51.00    1.19
  -5  -5  -2    1.85    0.19
   5  -5   2    1.72    0.16
  -5  -5  -2    1.56    0.21
   5  -5   2    1.51    0.16
  -5  -5  -2    1.47    0.17
   5   5   2    1.47    0.16
  -5   5  -2    1.65    0.16
   5   5   2    1.59    0.18
  -6  -5  -2    1.56    0.18
  -6  -5  -2    1.73    0.24
   6  -5   2    1.67    0.17
   6  -5   2    1.64    0.19
   6   5   2    1.67    0.18
   6   5   2    1.77    0.20
  -6   5  -2    1.44    0.17
  -7  -5  -2    2.81    0.25
   7  -5   2    3.25    0.22
   7  -5   2    3.11    0.27
   7   5   2    3.35    0.24
   7   5   2    3.44    0.27
  -8  -5  -2    5.56    0.33
   8  -5   2    5.95    0.37
   8  -5   2    5.30    0.29
   8   5   2    5.94    0.32
   9  -5   2    2.76    0.29
   9  -5   2    2.58    0.24
  -9  -5  -2    2.89    0.29
   9   5   2    2.51    0.26
 -10  -5  -2    0.13    0.16
  10  -5   2    0.53    0.17
  10   5   2    0.39    0.16
 -11  -5  -2    1.60    0.27
  11  -5   2    1.76    0.24
  11   5   2    1.65    0.25
  12  -5   2    1.96    0.26
  12   5   2    2.16    0.30
  13  -6  -2    0.60    0.23
  13   6  -2    0.49    0.23
  12  -6  -2    2.67    0.32
  12   6  -2    4.00    0.38
  11  -6  -2    0.42    0.17
  11   6  -2    0.51    0.20
 -11   6   2    0.66    0.20
  10  -6  -2    3.09    0.30
 -10   6   2    3.17    0.30
  10   6  -2    3.50    0.32
   9  -6  -2    3.14    0.28
   9   6  -2    3.79    0.28
  -9   6   2    3.56    0.31
  -8  -6   2   13.00    0.53
   8  -6  -2   11.95    0.47
  -8   6   2   12.76    0.49
   8   6  -2   13.16    0.49
   7  -6  -2    1.66    0.19
   7  -6  -2    1.80    0.22
  -7  -6   2    1.97    0.21
  -7  -6   2    1.99    0.27
   7   6  -2    2.13    0.21
  -7   6   2    1.62    0.19
  -6  -6   2    0.42    0.16
  -6  -6   2    0.43    0.13
   6  -6  -2    0.39    0.11
   6  -6  -2    0.43    0.13
  -6   6   2    0.32    0.11
   6   6  -2    0.39    0.11
  -5  -6   2    6.40    0.37
   5  -6  -2    6.23    0.28
   5  -6  -2    6.21    0.32
  -5  -6   2    6.95    0.34
  -5   6   2    7.03    0.30
  -5   6   2    6.77    0.33
   5   6  -2    6.14    0.29
  -5   6   2    6.41    0.37
  -4  -6   2   22.87    0.65
   4  -6  -2   23.00    0.61
  -4  -6   2   23.04    0.79
   4  -6  -2   22.78    0.66
  -4   6   2   23.34    0.62
   4   6  -2   24.14    0.62
  -4   6   2   24.85    0.80
  -4   6   2   23.32    0.65
   3  -6  -2   56.86    1.22
   3  -6  -2   56.64    1.29
  -3  -6   2   54.42    1.27
  -3  -6   2   55.23    1.52
   3   6  -2   54.90    1.50
   3   6  -2   55.68    1.21
  -3   6   2   56.85    1.22
  -3   6   2   55.67    1.50
  -3   6   2   55.47    1.28
  -2  -6   2    5.15    0.25
  -2  -6   2    5.38    0.22
   2  -6  -2    5.49    0.23
  -2  -6   2    5.37    0.30
   2  -6  -2    5.34    0.30
   2  -6  -2    5.28    0.26
   2  -6  -2    5.58    0.26
  -2   6   2    5.31    0.26
   2   6  -2    5.16    0.28
   2   6  -2    5.08    0.23
  -2   6   2    5.58    0.30
  -2   6   2    5.33    0.23
  -1  -6   2    5.84    0.23
   1  -6  -2    6.03    0.26
   1  -6  -2    5.60    0.30
  -1  -6   2    5.84    0.31
   1  -6  -2    5.94    0.24
  -1  -6   2    6.01    0.27
  -1   6   2    6.42    0.32
   1   6  -2    6.32    0.25
  -1   6   2    6.31    0.24
   1   6  -2    5.99    0.30
  -1   6   2    5.96    0.26
   0  -6  -2    2.34    0.20
   0  -6   2    2.80    0.19
   0  -6   2    2.65    0.21
   0  -6  -2    2.56    0.16
   0  -6  -2    2.40    0.18
   0  -6   2    2.28    0.14
   0   6   2    2.52    0.17
   0   6  -2    2.72    0.20
   0   6   2    2.50    0.16
   0   6  -2    2.79    0.16
   0   6   2    2.68    0.21
  -1  -6  -2    1.01    0.13
   1  -6   2    0.87    0.11
   1  -6   2    1.13    0.16
   1  -6   2    1.05    0.13
  -1  -6  -2    1.23    0.13
  -1  -6  -2    1.29    0.17
   1  -6   2    1.08    0.11
   1   6   2    1.44    0.18
   1   6   2    1.07    0.12
   1   6   2    1.32    0.14
  -1   6  -2    1.02    0.14
  -1   6  -2    0.95    0.11
   2  -6   2    2.65    0.16
   2  -6   2    2.89    0.20
  -2  -6  -2    2.71    0.20
  -2  -6  -2    2.92    0.24
   2  -6   2    3.08    0.22
   2   6   2    2.92    0.18
   2   6   2    2.77    0.20
  -2   6  -2    2.70    0.17
   2   6   2    2.85    0.23
   3  -6   2    0.63    0.10
  -3  -6  -2    0.47    0.11
  -3  -6  -2    0.54    0.15
   3  -6   2    0.49    0.11
   3   6   2    0.49    0.11
   3   6   2    0.81    0.16
  -3   6  -2    0.52    0.10
   3   6   2    0.35    0.10
   4  -6   2    2.22    0.17
  -4  -6  -2    2.16    0.24
   4  -6   2    2.27    0.20
  -4  -6  -2    2.30    0.20
   4   6   2    2.26    0.19
   4   6   2    1.89    0.19
  -4   6  -2    2.36    0.18
   4   6   2    1.88    0.23
  -5  -6  -2    0.08    0.10
   5  -6   2    0.02    0.08
  -5  -6  -2    0.06    0.10
   5  -6   2    0.11    0.10
   5   6   2    0.13    0.10
  -5   6  -2   -0.06    0.07
   5   6   2    0.12    0.09
   6  -6   2    8.86    0.34
   6  -6   2    9.00    0.42
   6   6   2    8.25    0.36
   6   6   2    9.34    0.40
   7  -6   2    0.11    0.10
   7  -6   2   -0.03    0.10
   7   6   2    0.13    0.11
  -8  -6  -2    3.88    0.29
   8  -6   2    3.71    0.33
   8  -6   2    3.77    0.25
   8   6   2    3.40    0.29
  -9  -6  -2    0.60    0.17
   9  -6   2    0.77    0.17
   9  -6   2    0.49    0.18
   9   6   2    0.56    0.17
  10  -6   2    1.51    0.22
 -10  -6  -2    1.62    0.25
  10   6   2    2.17    0.26
 -11  -6  -2    0.06    0.17
  11  -6   2    0.24    0.16
  11   6   2    0.06    0.17
  12  -6   2    0.12    0.16
  12   6   2    0.11    0.17
  12  -7  -2    0.21    0.18
  11  -7  -2    2.02    0.26
  10  -7  -2    0.43    0.17
 -10   7   2    0.39    0.17
  10   7  -2    0.41    0.18
   9  -7  -2    0.88    0.19
   9   7  -2    0.88    0.19
  -9   7   2    1.18    0.21
   8  -7  -2    2.69    0.25
  -8   7   2    2.34    0.25
   8   7  -2    2.68    0.27
  -7  -7   2    1.90    0.28
   7  -7  -2    1.66    0.21
  -7  -7   2    2.33    0.26
  -7   7   2    1.92    0.21
   7   7  -2    1.70    0.21
   6  -7  -2    0.37    0.12
  -6  -7   2    0.19    0.12
   6  -7  -2    0.40    0.13
  -6  -7   2    0.16    0.14
   6   7  -2    0.31    0.13
  -6   7   2    0.30    0.12
  -5  -7   2    4.46    0.30
   5  -7  -2    3.97    0.23
  -5  -7   2    4.23    0.32
   5  -7  -2    3.84    0.27
   5   7  -2    4.66    0.25
  -5   7   2    3.67    0.23
  -4  -7   2    1.74    0.23
   4  -7  -2    1.37    0.18
   4  -7  -2    1.47    0.17
   4   7  -2    1.38    0.16
   3  -7  -2   11.04    0.37
   3  -7  -2   11.15    0.50
   3  -7  -2   10.65    0.41
  -3  -7   2   11.05    0.49
  -3  -7   2   11.08    0.41
   3  -7  -2   11.31    0.42
  -3  -7   2   10.69    0.37
  -3   7   2   10.69    0.37
  -3   7   2   10.89    0.41
   3   7  -2   10.97    0.38
  -3   7   2   10.69    0.48
  -2  -7   2    6.35    0.35
  -2  -7   2    6.27    0.26
   2  -7  -2    5.92    0.26
   2  -7  -2    5.84    0.34
  -2  -7   2    5.95    0.30
   2  -7  -2    5.48    0.29
  -2   7   2    5.35    0.32
  -2   7   2    6.08    0.27
   2   7  -2    6.28    0.27
  -2   7   2    6.08    0.29
  -1  -7   2    4.48    0.25
  -1  -7   2    4.68    0.21
   1  -7  -2    5.31    0.24
   1  -7  -2    4.72    0.30
  -1  -7   2    4.44    0.28
   1  -7  -2    4.39    0.26
  -1   7   2    4.67    0.23
   1   7  -2    4.04    0.21
  -1   7   2    4.60    0.25
  -1   7   2    5.40    0.31
   0  -7  -2    0.18    0.08
   0  -7  -2    0.20    0.11
   0  -7   2    0.35    0.12
   0  -7   2    0.32    0.08
   0  -7   2    0.34    0.09
   0  -7  -2    0.22    0.09
   0   7  -2    0.26    0.09
   0   7   2    0.10    0.08
   0   7   2    0.26    0.11
   0   7   2    0.19    0.08
  -1  -7  -2    3.23    0.25
   1  -7   2    3.62    0.19
   1  -7   2    3.14    0.22
   1  -7   2    3.25    0.22
  -1  -7  -2    3.29    0.23
   1  -7   2    3.31    0.25
  -1  -7  -2    3.53    0.20
  -1   7  -2    3.36    0.19
   1   7   2    3.33    0.22
   1   7   2    3.56    0.20
   1   7   2    3.50    0.26
   2  -7   2    0.73    0.15
   2  -7   2    0.66    0.12
  -2  -7  -2    0.65    0.15
  -2  -7  -2    0.81    0.13
   2  -7   2    0.59    0.10
   2   7   2    0.75    0.12
  -2   7  -2    0.67    0.11
   2   7   2    0.78    0.12
   2   7   2    0.84    0.17
  -3  -7  -2   26.73    0.90
   3  -7   2   27.94    0.75
  -3  -7  -2   27.44    0.75
   3  -7   2   28.95    0.68
   3   7   2   26.87    0.75
   3   7   2   27.19    0.71
   3   7   2   26.30    0.89
  -3   7  -2   26.14    0.69
   4  -7   2    0.44    0.12
  -4  -7  -2    0.88    0.15
   4  -7   2    0.78    0.12
  -4  -7  -2    0.75    0.17
   4   7   2    0.92    0.15
  -4   7  -2    0.81    0.14
   4   7   2    0.85    0.14
   4   7   2    0.75    0.18
  -5  -7  -2    5.50    0.37
   5  -7   2    5.80    0.27
   5  -7   2    4.80    0.30
   5   7   2    4.99    0.31
   5   7   2    4.86    0.27
   6  -7   2    7.82    0.40
   6  -7   2    6.46    0.30
   6   7   2    6.67    0.33
   7  -7   2    1.17    0.20
   7  -7   2    0.98    0.16
   7   7   2    1.09    0.18
   8  -7   2    0.37    0.13
   8  -7   2    0.59    0.18
   8   7   2    0.68    0.17
   9  -7   2    0.19    0.14
   9  -7   2    0.32    0.17
   9   7   2    0.43    0.17
  10  -7   2    1.34    0.22
  10   7   2    0.74    0.21
  11  -7   2    0.62    0.19
  11   7   2    0.58    0.21
  12  -7   2    0.42    0.19
  12   7   2    0.23    0.21
  12  -8  -2    1.33    0.26
  11  -8  -2   -0.18    0.15
  10  -8  -2    0.11    0.16
   9  -8  -2    0.27    0.16
  -9   8   2    0.56    0.17
   8  -8  -2    0.51    0.16
  -8   8   2    0.33    0.15
   7  -8  -2    1.37    0.19
  -7  -8   2    1.44    0.22
   7   8  -2    1.26    0.20
  -7   8   2    1.11    0.18
   6  -8  -2    0.68    0.15
  -6  -8   2    0.54    0.19
  -6  -8   2    0.54    0.15
  -6   8   2    0.66    0.15
   6   8  -2    0.35    0.13
  -5  -8   2    6.80    0.38
  -5  -8   2    7.06    0.44
   5  -8  -2    6.50    0.31
   5  -8  -2    6.91    0.36
   5   8  -2    7.06    0.33
  -5   8   2    6.58    0.32
   4  -8  -2    0.90    0.16
  -4  -8   2    0.71    0.14
   4  -8  -2    0.98    0.15
  -4  -8   2    0.94    0.20
  -4  -8   2    1.09    0.17
   4   8  -2    0.92    0.15
  -4   8   2    1.08    0.15
  -3  -8   2    0.85    0.13
   3  -8  -2    0.99    0.18
  -3  -8   2    0.67    0.17
   3  -8  -2    1.11    0.15
   3  -8  -2    0.92    0.15
  -3  -8   2    0.82    0.15
  -3   8   2    0.98    0.15
   3   8  -2    0.84    0.14
   2  -8  -2    0.35    0.11
   2  -8  -2    0.61    0.13
   2  -8  -2    0.32    0.12
  -2  -8   2    0.38    0.10
  -2  -8   2    0.40    0.12
  -2  -8   2    0.44    0.15
  -2   8   2    0.55    0.11
   2   8  -2    0.36    0.11
  -2   8   2    0.56    0.12
   1  -8  -2    0.46    0.12
  -1  -8   2    0.49    0.15
  -1  -8   2    0.46    0.12
   1  -8  -2    0.53    0.15
  -1  -8   2    0.51    0.11
   1  -8  -2    0.56    0.12
  -1   8   2    0.63    0.12
  -1   8   2    0.57    0.15
   1   8  -2    0.52    0.11
  -1   8   2    0.57    0.12
   0  -8  -2    0.10    0.09
   0  -8  -2   -0.01    0.09
   0  -8  -2    0.01    0.09
   0  -8   2   -0.03    0.08
   0  -8   2    0.00    0.09
   0  -8   2    0.06    0.08
   0   8   2    0.04    0.10
   0   8   2   -0.01    0.08
   0   8  -2    0.09    0.08
   0   8   2    0.08    0.09
   1  -8   2   13.83    0.58
  -1  -8  -2   15.48    0.62
  -1  -8  -2   14.82    0.51
   1  -8   2   15.22    0.44
  -1  -8  -2   15.06    0.47
   1  -8   2   14.35    0.49
   1   8   2   13.90    0.48
  -1   8  -2   13.60    0.45
   1   8   2   14.19    0.46
   1   8   2   15.16    0.61
  -2  -8  -2    0.19    0.10
   2  -8   2    0.19    0.10
  -2  -8  -2    0.12    0.10
  -2  -8  -2    0.13    0.13
   2  -8   2    0.17    0.12
   2  -8   2    0.10    0.10
   2  -8   2    0.13    0.08
   2   8   2    0.08    0.12
  -2   8  -2    0.22    0.10
   2   8   2    0.27    0.11
   2   8   2    0.20    0.10
  -3  -8  -2    9.83    0.43
   3  -8   2   10.51    0.36
  -3  -8  -2   10.54    0.52
   3  -8   2   10.18    0.49
   3  -8   2    9.29    0.40
   3   8   2    9.60    0.41
   3   8   2    9.86    0.38
  -4  -8  -2    7.65    0.44
   4  -8   2    6.26    0.34
   4  -8   2    6.30    0.29
   4   8   2    6.85    0.32
   5  -8   2    1.95    0.22
   5  -8   2    2.05    0.19
   5   8   2    1.80    0.21
   6  -8   2    0.69    0.14
   6  -8   2    0.38    0.14
   6   8   2    0.69    0.17
   7  -8   2    0.17    0.14
   7  -8   2    0.39    0.13
   7   8   2    0.25    0.15
   8  -8   2    0.12    0.14
   8  -8   2    0.52    0.17
   8   8   2    0.37    0.17
   9  -8   2    0.95    0.18
   9   8   2    0.87    0.20
  10  -8   2    0.57    0.17
  10   8   2    0.07    0.16
  11  -8   2    2.31    0.28
  11   8   2    2.46    0.31
  11  -9  -2    2.37    0.30
  10  -9  -2    4.37    0.37
   9  -9  -2    0.53    0.18
   8  -9  -2    2.99    0.29
  -8   9   2    2.55    0.28
   7  -9  -2    0.56    0.15
  -7   9   2    0.20    0.14
   6  -9  -2    0.69    0.16
  -6  -9   2    1.18    0.24
  -6  -9   2    0.88    0.20
  -6   9   2    1.14    0.19
  -5  -9   2    0.66    0.19
  -5  -9   2    0.26    0.12
   5  -9  -2    0.14    0.12
  -5  -9   2   -0.01    0.11
  -5   9   2    0.47    0.13
   4  -9  -2    3.82    0.25
  -4  -9   2    3.55    0.32
   4  -9  -2    3.30    0.29
  -4  -9   2    3.65    0.24
   4  -9  -2    3.56    0.28
  -4  -9   2    4.30    0.32
  -4   9   2    3.88    0.26
   3  -9  -2    0.05    0.10
   3  -9  -2    0.07    0.10
  -3  -9   2    0.22    0.12
   3  -9  -2   -0.03    0.12
  -3  -9   2    0.06    0.13
  -3  -9   2   -0.04    0.09
  -3   9   2    0.11    0.11
   3   9  -2   -0.03    0.09
  -2  -9   2    0.15    0.12
   2  -9  -2    0.03    0.12
  -2  -9   2    0.21    0.11
   2  -9  -2    0.10    0.11
   2  -9  -2    0.01    0.10
  -2  -9   2    0.05    0.10
  -2   9   2    0.13    0.10
   2   9  -2    0.02    0.08
  -1  -9   2   14.53    0.54
   1  -9  -2   15.37    0.65
   1  -9  -2   15.15    0.49
  -1  -9   2   14.73    0.62
   1  -9  -2   14.50    0.53
  -1  -9   2   15.30    0.48
   1   9  -2   14.25    0.48
  -1   9   2   14.71    0.49
   0  -9  -2    9.04    0.36
   0  -9   2    8.65    0.34
   0  -9   2    8.32    0.46
   0  -9   2    8.38    0.40
   0  -9  -2    9.25    0.49
   0  -9  -2    8.98    0.42
   0   9   2    8.81    0.36
  -1  -9  -2    0.01    0.11
  -1  -9  -2    0.03    0.09
   1  -9   2   -0.02    0.09
   1  -9   2   -0.02    0.10
   1  -9   2   -0.04    0.12
  -1  -9  -2   -0.13    0.11
   1   9   2    0.04    0.10
   2  -9   2   26.60    0.93
  -2  -9  -2   26.24    0.74
   2  -9   2   27.19    0.79
   2  -9   2   27.44    0.71
  -2  -9  -2   28.10    0.81
  -2  -9  -2   27.31    0.96
   2  -9   2   26.65    0.78
   2   9   2   25.61    0.74
   3  -9   2    7.44    0.38
  -3  -9  -2    7.05    0.34
  -3  -9  -2    7.07    0.43
   3  -9   2    7.41    0.44
   3  -9   2    7.02    0.36
   3  -9   2    7.05    0.31
   3   9   2    7.30    0.34
   4  -9   2   -0.09    0.09
   4  -9   2    0.10    0.12
   4   9   2   -0.03    0.10
   5  -9   2    6.14    0.30
   5  -9   2    6.75    0.38
   5   9   2    5.92    0.34
   6  -9   2    0.31    0.14
   6  -9   2    0.41    0.13
   6   9   2    0.34    0.14
   7  -9   2    1.11    0.21
   7  -9   2    1.34    0.19
   7   9   2    1.22    0.21
   8  -9   2    0.11    0.14
   8   9   2    0.41    0.18
   9  -9   2   -0.03    0.13
   9   9   2   -0.16    0.15
  10  -9   2    2.19    0.26
  10   9   2    2.12    0.30
  11  -9   2    0.08    0.17
  11   9   2    0.11    0.20
  11 -10  -2    0.04    0.18
  10 -10  -2    2.28    0.28
   9 -10  -2   -0.15    0.15
   8 -10  -2    0.09    0.15
   7 -10  -2    0.12    0.14
  -7  10   2    0.26    0.15
   6 -10  -2    0.29    0.14
  -6 -10   2    0.28    0.14
  -6  10   2    0.35    0.15
  -5 -10   2    0.45    0.14
  -5 -10   2    0.08    0.13
   5 -10  -2    0.02    0.11
  -5 -10   2    0.03    0.15
  -5  10   2    0.18    0.14
   4 -10  -2    2.34    0.24
  -4 -10   2    2.21    0.25
  -4 -10   2    2.53    0.32
  -4 -10   2    2.11    0.22
  -4  10   2    2.47    0.24
  -3 -10   2   -0.01    0.13
  -3 -10   2    0.23    0.14
  -3 -10   2    0.09    0.12
   3 -10  -2    0.05    0.11
  -3  10   2    0.16    0.12
   2 -10  -2    0.29    0.15
   2 -10  -2    0.16    0.12
  -2 -10   2    0.11    0.11
   2 -10  -2    0.13    0.12
  -2 -10   2    0.11    0.15
  -2 -10   2    0.17    0.13
  -2  10   2    0.12    0.11
  -1 -10   2    6.65    0.31
   1 -10  -2    6.12    0.41
   1 -10  -2    5.92    0.32
  -1 -10   2    6.36    0.42
  -1 -10   2    7.03    0.39
   1 -10  -2    5.82    0.38
  -1  10   2    5.94    0.31
   0 -10   2   12.74    0.44
   0 -10   2   12.12    0.59
   0 -10  -2   12.76    0.60
   0 -10  -2   12.32    0.52
   0 -10   2   13.22    0.52
   0 -10  -2   12.41    0.46
   0  10   2   12.84    0.47
  -1 -10  -2    4.49    0.38
   1 -10   2    5.01    0.27
  -1 -10  -2    4.53    0.29
   1 -10   2    4.64    0.34
   1 -10   2    4.41    0.36
   1  10   2    4.56    0.28
   2 -10   2    9.59    0.38
   2 -10   2    8.05    0.43
  -2 -10  -2    9.27    0.40
   2 -10   2    8.63    0.50
   2  10   2    9.04    0.39
   3 -10   2    4.06    0.35
   3 -10   2    3.25    0.23
  -3 -10  -2    3.49    0.26
   3 -10   2    3.16    0.29
   3 -10   2    3.33    0.30
   3  10   2    3.22    0.25
   4 -10   2    0.04    0.12
  -4 -10  -2   -0.11    0.10
   4 -10   2    0.06    0.11
   4  10   2    0.16    0.11
   5 -10   2    0.39    0.14
   5 -10   2    0.21    0.14
   5  10   2    0.18    0.14
   6 -10   2    0.08    0.13
   6 -10   2    0.15    0.13
   6  10   2    0.25    0.15
   7 -10   2    3.72    0.37
   7 -10   2    3.37    0.28
   7  10   2    2.49    0.29
   8 -10   2    6.09    0.34
   8  10   2    5.40    0.37
   9 -10   2    1.24    0.21
   9  10   2    1.69    0.27
  10 -10   2    1.60    0.24
  10  10   2    1.98    0.31
  10 -11  -2    2.40    0.29
   9 -11  -2    1.28    0.23
   8 -11  -2    3.05    0.30
  -8 -11   2    2.76    0.29
   7 -11  -2    0.64    0.18
  -7 -11   2    0.66    0.18
   6 -11  -2    3.78    0.32
  -6 -11   2    4.03    0.29
  -5 -11   2    2.43    0.25
   5 -11  -2    2.30    0.25
  -5  11   2    2.19    0.26
  -4 -11   2    2.53    0.24
   4 -11  -2    2.28    0.24
  -4 -11   2    1.90    0.31
  -4 -11   2    3.04    0.31
  -4  11   2    3.14    0.29
  -3 -11   2    2.75    0.25
  -3 -11   2    2.24    0.28
  -3 -11   2    2.49    0.33
   3 -11  -2    2.77    0.26
  -3  11   2    2.61    0.27
  -2 -11   2    0.02    0.13
  -2 -11   2   -0.03    0.12
   2 -11  -2   -0.09    0.11
  -2 -11   2   -0.07    0.14
  -2  11   2    0.20    0.13
  -1 -11   2    0.61    0.15
  -1 -11   2    0.48    0.19
  -1 -11   2    0.52    0.16
   1 -11  -2    0.41    0.15
  -1  11   2    0.62    0.15
   0 -11   2    0.04    0.11
   0 -11   2    0.15    0.14
   0 -11   2   -0.07    0.11
   0 -11  -2    0.02    0.11
   0  11   2    0.12    0.13
   1 -11   2    4.17    0.26
   1 -11   2    4.25    0.37
  -1 -11  -2    4.43    0.30
   1 -11   2    5.02    0.36
   1  11   2    3.87    0.27
  -2 -11  -2    1.63    0.21
   2 -11   2    1.51    0.19
   2 -11   2    1.14    0.25
   2 -11   2    2.13    0.25
   2  11   2    1.95    0.23
   3 -11   2    2.71    0.34
  -3 -11  -2    3.13    0.29
   3 -11   2    3.37    0.32
   3 -11   2    2.89    0.24
   3  11   2    2.76    0.27
   4 -11   2    3.16    0.30
   4 -11   2    3.09    0.23
  -4 -11  -2    3.03    0.29
   4 -11   2    3.48    0.33
   4  11   2    3.98    0.30
   5 -11   2    0.64    0.18
  -5 -11  -2    0.72    0.19
   5 -11   2    0.66    0.19
   5 -11   2    0.80    0.16
   5  11   2    0.89    0.19
   6 -11   2    0.26    0.15
   6 -11   2    0.35    0.16
   6  11   2    0.24    0.15
   7 -11   2    3.70    0.28
   7  11   2    3.53    0.35
   8 -11   2    0.67    0.17
   8  11   2    0.52    0.21
   9 -11   2    3.44    0.31
   9  11   2    3.18    0.36
   9 -12  -2    4.32    0.37
  -9 -12   2    3.66    0.34
  -8 -12   2    0.36    0.18
   8 -12  -2    0.39    0.18
  -7 -12   2    2.43    0.27
   7 -12  -2    2.58    0.28
  -6 -12   2    0.03    0.13
   6 -12  -2    0.12    0.15
  -5 -12   2    3.17    0.28
   5 -12  -2    3.29    0.30
  -4 -12   2    4.94    0.32
   4 -12  -2    5.00    0.33
  -3 -12   2    1.16    0.19
  -3 -12   2    0.77    0.21
   3 -12  -2    1.04    0.19
  -3  12   2    0.88    0.19
  -2 -12   2    2.04    0.23
  -2 -12   2    2.18    0.29
   2 -12  -2    1.62    0.22
  -2  12   2    2.31    0.26
   1 -12  -2    0.14    0.14
  -1 -12   2    0.43    0.21
  -1 -12   2    0.24    0.16
  -1 -12   2    0.27    0.13
  -1  12   2    0.54    0.17
   0 -12  -2    0.53    0.17
   0 -12   2    0.87    0.21
   0 -12   2    0.66    0.16
   0 -12   2    0.73    0.22
   0  12   2    0.54    0.16
  -1 -12  -2    1.48    0.21
   1 -12   2    1.49    0.24
   1 -12   2    1.42    0.28
   1 -12   2    1.44    0.19
   1  12   2    1.53    0.22
   2 -12   2    1.73    0.26
  -2 -12  -2    1.18    0.21
   2 -12   2    1.60    0.19
   2 -12   2    1.69    0.30
   2  12   2    1.19    0.21
   3 -12   2    5.88    0.42
  -3 -12  -2    6.18    0.37
   3 -12   2    5.86    0.33
   3  12   2    6.17    0.36
  -4 -12  -2    0.60    0.18
   4 -12   2    0.76    0.16
   4 -12   2    0.76    0.19
   4  12   2    0.55    0.17
  -5 -12  -2    0.76    0.19
   5 -12   2    1.09    0.19
   5  12   2    0.98    0.21
  -6 -12  -2    0.55    0.19
   6 -12   2    0.85    0.18
   6  12   2    0.62    0.19
   7 -12   2    0.82    0.19
  -7 -12  -2    0.57    0.21
   7  12   2    1.00    0.24
   8 -12   2    0.53    0.18
   8  12   2    0.55    0.21
   8 -13  -2   -0.06    0.17
  -8 -13   2   -0.10    0.14
  -7 -13   2    0.19    0.17
   7 -13  -2    0.12    0.16
  -6 -13   2    0.12    0.15
   6 -13  -2    0.24    0.16
   5 -13  -2    2.98    0.30
  -5 -13   2    3.43    0.31
   4 -13  -2    0.76    0.20
  -4 -13   2    0.65    0.18
  -3 -13   2   12.08    0.50
   3 -13  -2   13.46    0.54
   2 -13  -2    0.11    0.14
  -2 -13   2    0.14    0.13
   1 -13  -2    2.85    0.28
  -1 -13   2    3.13    0.28
   0 -13   2    0.96    0.18
   0 -13   2    1.69    0.27
   0 -13  -2    1.40    0.22
   0  13   2    1.28    0.21
  -1 -13  -2    0.08    0.15
   1 -13   2    0.05    0.16
   1 -13   2    0.20    0.14
   1  13   2    0.05    0.14
  -2 -13  -2    1.96    0.26
   2 -13   2    2.30    0.30
   2 -13   2    2.24    0.24
   2  13   2    2.56    0.29
   3 -13   2    0.00    0.12
  -3 -13  -2    0.02    0.15
   3  13   2   -0.01    0.13
   4 -13   2    0.51    0.16
  -4 -13  -2    0.44    0.18
   4  13   2    0.41    0.18
   5 -13   2    6.59    0.36
  -5 -13  -2    6.68    0.41
   5  13   2    6.80    0.43
  -6 -13  -2    0.10    0.17
   6 -13   2    0.20    0.16
   6  13   2   -0.10    0.17
  -7 -13  -2   11.71    0.57
   7 -13   2   11.08    0.48
   7  13   2   10.91    0.57
  -6 -14   2   -0.04    0.15
   6 -14  -2   -0.06    0.16
  -5 -14   2    6.07    0.37
   5 -14  -2    6.89    0.42
   4 -14  -2    0.09    0.16
  -4 -14   2    0.20    0.16
  -3 -14   2    1.59    0.23
   3 -14  -2    1.62    0.25
  -2 -14   2    1.44    0.22
   2 -14  -2    1.21    0.22
  -1 -14   2    1.26    0.20
   1 -14  -2    1.35    0.24
   0 -14  -2    1.25    0.23
   0 -14   2    1.27    0.21
   1 -14   2    4.33    0.30
  -1 -14  -2    3.41    0.33
   2 -14   2    0.16    0.14
  -2 -14  -2   -0.20    0.14
   3 -14   2    2.44    0.26
  -3 -14  -2    2.03    0.27
   4 -14   2    1.00    0.19
  -4 -14  -2    0.81    0.23
   5 -14   2    3.89    0.30
  -5 -14  -2    4.53    0.39
  -6 -14  -2    1.78    0.28
   6 -14   2    1.74    0.24
   5 -15  -2    2.47    0.31
  -5 -15   2    1.91    0.27
  -4 -15   2    1.45    0.24
   4 -15  -2    1.64    0.26
  -3 -15   2    0.38    0.17
   3 -15  -2    0.11    0.18
   2 -15  -2    0.23    0.18
  -2 -15   2    0.75    0.20
  -1 -15   2    1.69    0.23
   1 -15  -2    1.49    0.25
   0 -15   2    3.04    0.30
   0 -15  -2    3.41    0.33
  -1 -15  -2    1.36    0.24
   1 -15   2    1.04    0.20
   2 -15   2    1.13    0.21
  -2 -15  -2    0.74    0.22
  -3 -15  -2    0.22    0.19
   3 -15   2    0.32    0.17
   4 -15   2    0.06    0.15
  -4 -15  -2    0.37    0.20
  14   0  -3    0.11    0.21
 -14   0   3    0.11    0.20
  13   0  -3   -0.19    0.15
 -13   0   3   -0.24    0.15
  12   0  -3   -0.02    0.17
 -12   0   3    0.18    0.16
 -11   0   3    0.32    0.16
  11   0  -3    0.28    0.17
  10   0  -3    0.03    0.12
 -10   0   3   -0.06    0.11
  -9   0   3   -0.07    0.09
  -9   0   3    0.15    0.11
   9   0  -3    0.12    0.11
  -8   0   3    0.12    0.10
   8   0  -3    0.84    0.15
  -8   0   3    0.34    0.11
   6   0  -3    0.25    0.09
  -6   0   3    0.59    0.11
  -6   0   3    0.61    0.11
   6   0  -3    0.31    0.09
  -5   0   3    0.07    0.05
  -5   0   3    0.17    0.06
   5   0  -3    0.08    0.06
  -4   0   3    0.03    0.05
   4   0  -3    0.05    0.05
  -4   0   3   -0.04    0.04
  -3   0   3   -0.10    0.04
  -3   0   3    0.03    0.04
  -2   0   3    0.01    0.02
  -2   0   3   -0.02    0.03
   0   0   3    0.21    0.02
   1   0   3   -0.02    0.02
   1   0   3   -0.03    0.01
   2   0   3   -0.04    0.03
   2   0   3    0.01    0.03
   3   0   3   -0.03    0.04
   3   0   3    0.02    0.04
   4   0   3   -0.03    0.05
  -4   0  -3   -0.04    0.04
   4   0   3   -0.03    0.05
   5   0   3    0.11    0.07
   5   0   3   -0.08    0.05
  -5   0  -3    0.09    0.07
  -6   0  -3    0.31    0.09
  -7   0  -3    0.10    0.09
   7   0   3   -0.17    0.07
   7   0   3    0.08    0.08
  -8   0  -3    0.07    0.11
   8   0   3   -0.01    0.11
   8   0   3   -0.03    0.10
   9   0   3   -0.24    0.10
   9   0   3   -0.17    0.11
  10   0   3    0.07    0.13
  11   0   3   -0.09    0.14
  12   0   3   -0.11    0.14
  13   0   3   -0.06    0.15
 -14  -1   3    4.71    0.43
  14  -1  -3    4.70    0.42
  14   1  -3    4.38    0.42
 -14   1   3    5.05    0.43
  13  -1  -3    1.90    0.28
 -13  -1   3    1.84    0.29
  13   1  -3    1.98    0.29
 -13   1   3    1.89    0.28
 -12  -1   3    0.99    0.23
  12  -1  -3    1.38    0.25
  12   1  -3    1.48    0.25
 -12   1   3    1.20    0.24
 -11  -1   3   10.91    0.47
  11  -1  -3   10.07    0.46
 -11   1   3   10.60    0.47
  11   1  -3   10.89    0.50
  10  -1  -3    0.94    0.18
 -10  -1   3    0.22    0.13
  10   1  -3    0.64    0.16
 -10   1   3    0.34    0.14
  -9  -1   3    3.85    0.26
   9  -1  -3    3.69    0.26
  -9  -1   3    3.42    0.30
  -9   1   3    3.53    0.25
   9   1  -3    4.13    0.26
  -8  -1   3    0.30    0.11
   8  -1  -3    0.69    0.13
  -8   1   3    0.68    0.13
   7  -1  -3    0.83    0.13
   7  -1  -3    1.07    0.14
  -7  -1   3    1.10    0.14
  -7  -1   3    0.94    0.15
  -7   1   3    1.17    0.14
   7   1  -3    0.91    0.14
   7   1  -3    0.90    0.14
  -7   1   3    1.01    0.14
  -6  -1   3    7.84    0.32
  -6  -1   3    7.48    0.29
   6  -1  -3    7.67    0.31
   6  -1  -3    7.92    0.30
  -6   1   3    8.14    0.33
   6   1  -3    6.85    0.31
  -6   1   3    7.84    0.30
   6   1  -3    6.93    0.29
   5  -1  -3    1.11    0.11
  -5  -1   3    1.35    0.13
  -5  -1   3    1.37    0.12
  -5   1   3    1.25    0.13
  -5   1   3    1.33    0.12
   5   1  -3    1.29    0.12
  -4  -1   3    0.11    0.05
   4  -1  -3    0.11    0.05
  -4  -1   3    0.17    0.06
   4   1  -3    0.09    0.05
  -4   1   3    0.36    0.07
  -4   1   3    0.06    0.05
  -3  -1   3  206.65    4.11
  -3  -1   3  204.40    3.91
   3  -1  -3  214.49    3.93
  -3   1   3  202.98    4.12
  -3   1   3  207.17    3.92
  -2  -1   3   89.48    1.82
  -2   1   3   91.46    1.83
  -2   1   3   91.30    1.74
  -1   1   3  102.72    1.93
   0  -1  -3  117.66    2.61
   0  -1   3  115.33    2.58
   0   1   3  120.84    2.62
   0   1  -3  106.24    2.57
   0   1   3  113.86    2.14
   1  -1   3   70.32    1.44
  -1  -1  -3   71.94    1.68
   1   1   3   72.84    1.37
   1   1   3   72.96    1.45
   2  -1   3  161.52    3.15
   2  -1   3  163.96    3.32
  -2  -1  -3  170.81    3.86
   2   1   3  171.46    3.17
   2   1   3  169.54    3.33
   3  -1   3   19.38    0.48
  -3  -1  -3   20.11    0.47
   3  -1   3   19.07    0.44
   3   1   3   19.79    0.46
   3   1   3   19.68    0.49
   4  -1   3   19.28    0.50
  -4  -1  -3   18.39    0.47
   4  -1   3   18.26    0.45
  -4   1  -3   18.36    0.47
   4   1   3   18.79    0.46
   4   1   3   18.60    0.49
   5  -1   3    2.39    0.15
   5  -1   3    2.27    0.17
  -5  -1  -3    2.57    0.16
   5   1   3    2.42    0.18
  -5   1  -3    2.38    0.15
   5   1   3    2.17    0.15
   6  -1   3    1.00    0.14
  -6  -1  -3    0.81    0.13
   6  -1   3    0.91    0.13
   6   1   3    0.70    0.13
  -6   1  -3    0.79    0.12
   6   1   3    0.95    0.13
   7  -1   3    6.86    0.29
   7  -1   3    6.62    0.33
  -7  -1  -3    5.87    0.29
   7   1   3    5.86    0.32
  -7   1  -3    6.44    0.30
   7   1   3    5.85    0.28
  -8  -1  -3    4.98    0.28
   8  -1   3    4.45    0.26
   8  -1   3    4.18    0.30
   8   1   3    4.35    0.31
   8   1   3    4.13    0.26
   9  -1   3    4.00    0.34
   9  -1   3    3.63    0.26
   9   1   3    3.67    0.33
   9   1   3    3.70    0.26
  10  -1   3    0.08    0.14
  10  -1   3    0.16    0.14
  10   1   3    0.24    0.15
  11  -1   3    5.57    0.35
  11   1   3    5.23    0.35
  12  -1   3    0.28    0.17
  12   1   3    0.03    0.15
  13  -1   3    0.20    0.18
  13   1   3    0.10    0.18
 -14  -2   3    2.87    0.35
  14  -2  -3    2.29    0.33
 -14   2   3    2.91    0.36
  14   2  -3    2.96    0.37
 -13  -2   3    1.15    0.25
  13  -2  -3    0.28    0.20
  13   2  -3    0.95    0.25
 -13   2   3    0.92    0.24
 -12  -2   3   15.25    0.62
  12  -2  -3   17.18    0.64
 -12   2   3   17.31    0.65
  12   2  -3   16.54    0.65
 -11  -2   3    4.14    0.30
  11  -2  -3    3.99    0.33
  11   2  -3    3.70    0.34
 -11   2   3    4.33    0.32
 -10  -2   3    1.25    0.19
  10  -2  -3    1.31    0.21
 -10   2   3    1.30    0.20
  10   2  -3    1.49    0.21
  -9  -2   3   24.20    0.70
   9  -2  -3   23.80    0.69
  -9  -2   3   24.03    0.75
  -9   2   3   21.77    0.69
   9   2  -3   24.78    0.71
   8  -2  -3    6.40    0.31
  -8  -2   3    6.35    0.34
  -8  -2   3    6.01    0.29
  -8   2   3    6.28    0.30
  -8   2   3    5.95    0.33
   8   2  -3    5.97    0.30
  -7  -2   3   13.92    0.49
   7  -2  -3   14.78    0.46
  -7  -2   3   13.78    0.45
   7  -2  -3   14.72    0.49
   7   2  -3   14.06    0.46
  -7   2   3   15.20    0.47
  -7   2   3   15.59    0.50
  -6  -2   3    2.23    0.17
  -6   2   3    3.00    0.19
  -5  -2   3    4.33    0.22
   5  -2  -3    5.16    0.21
   5  -2  -3    4.64    0.23
  -5  -2   3    4.41    0.20
  -5   2   3    4.31    0.20
   5   2  -3    4.51    0.20
  -5   2   3    4.69    0.23
  -4  -2   3    1.78    0.12
  -4  -2   3    2.04    0.15
   4  -2  -3    2.17    0.13
  -4   2   3    1.86    0.12
   4   2  -3    1.85    0.12
  -4   2   3    2.04    0.15
   3  -2  -3    9.34    0.26
  -3  -2   3    8.90    0.27
  -3   2   3    9.14    0.26
  -3   2   3    9.15    0.28
  -2  -2   3   35.21    0.79
  -2   2   3   37.28    0.81
  -2   2   3   38.53    0.77
  -2   2   3   37.81    0.95
  -1  -2   3  152.40    2.78
   1  -2  -3  147.19    3.41
  -1  -2   3  151.78    3.39
  -1  -2   3  147.87    2.77
  -1  -2   3  148.83    2.94
   1   2  -3  141.90    3.38
  -1   2   3  149.06    2.96
  -1   2   3  152.95    2.81
  -1   2   3  147.34    3.42
   0  -2   3  149.61    3.26
   0  -2   3  138.83    2.82
   0  -2  -3  146.54    3.29
   0   2   3  144.36    2.71
   0   2  -3  137.88    3.25
   0   2   3  142.73    2.85
   1  -2   3   78.31    1.45
  -1  -2  -3   75.54    1.82
   1  -2   3   78.40    1.80
   1  -2   3   77.93    1.55
   1  -2   3   76.16    1.45
   1   2   3   77.28    1.57
  -1   2  -3   74.47    1.79
   1   2   3   75.44    1.83
   1   2   3   75.41    1.49
   2  -2   3   28.40    0.64
  -2  -2  -3   27.89    0.77
   2   2   3   27.75    0.61
   2   2   3   28.13    0.65
   2   2   3   30.12    0.79
  -3  -2  -3    4.44    0.23
   3  -2   3    5.00    0.17
   3  -2   3    4.55    0.19
  -3  -2  -3    4.80    0.19
   3   2   3    5.01    0.21
   3   2   3    4.91    0.18
   4  -2   3    0.70    0.10
   4  -2   3    0.59    0.08
  -4  -2  -3    0.71    0.10
  -4  -2  -3    0.69    0.12
  -4   2  -3    0.48    0.08
   4   2   3    0.76    0.09
   4   2   3    0.69    0.10
   5  -2   3    4.34    0.23
  -5  -2  -3    4.09    0.21
   5  -2   3    4.10    0.19
  -5   2  -3    3.80    0.20
   5   2   3    4.05    0.22
   5   2   3    4.13    0.20
   6  -2   3    3.93    0.25
   6  -2   3    3.97    0.21
  -6  -2  -3    3.66    0.22
   6   2   3    3.93    0.25
   6   2   3    4.16    0.22
  -6   2  -3    3.65    0.21
   7  -2   3    0.43    0.12
  -7  -2  -3    0.37    0.12
   7  -2   3    0.61    0.12
   7   2   3    0.64    0.14
  -7   2  -3    0.57    0.12
   7   2   3    0.47    0.12
  -8  -2  -3    1.45    0.19
   8  -2   3    1.22    0.16
   8  -2   3    1.52    0.21
   8   2   3    1.60    0.21
   8   2   3    1.76    0.20
   9  -2   3    7.27    0.34
   9  -2   3    6.68    0.39
   9   2   3    6.01    0.32
   9   2   3    6.54    0.39
  10  -2   3    4.49    0.38
  10  -2   3    3.48    0.27
  10   2   3    4.15    0.30
  11  -2   3    0.19    0.14
  11   2   3    0.23    0.16
  12  -2   3    0.25    0.16
  12   2   3    0.38    0.17
  13  -2   3    1.29    0.24
  13   2   3    1.57    0.26
 -13  -3   3    0.23    0.19
  13  -3  -3    0.14    0.19
 -13   3   3    0.49    0.21
  13   3  -3    0.38    0.21
  12  -3  -3    0.28    0.18
 -12  -3   3    0.28    0.18
 -12   3   3    0.35    0.17
  12   3  -3    0.42    0.20
 -11  -3   3    2.15    0.26
  11  -3  -3    2.23    0.27
  11   3  -3    2.38    0.28
 -11   3   3    2.29    0.27
  10  -3  -3    0.09    0.13
 -10  -3   3    0.16    0.13
  10   3  -3    0.13    0.14
 -10   3   3    0.26    0.13
  -9  -3   3    5.15    0.36
  -9  -3   3    4.17    0.27
   9  -3  -3    4.43    0.29
   9   3  -3    4.51    0.28
  -9   3   3    3.95    0.28
  -8  -3   3   11.39    0.47
  -8  -3   3   10.28    0.40
   8  -3  -3   11.03    0.42
  -8   3   3   11.78    0.43
   8   3  -3   10.96    0.42
  -8   3   3   11.92    0.47
  -7  -3   3    3.49    0.26
   7  -3  -3    2.92    0.21
   7  -3  -3    3.14    0.25
  -7  -3   3    2.72    0.20
   7   3  -3    2.94    0.21
  -7   3   3    3.51    0.26
  -7   3   3    2.80    0.20
   6  -3  -3   40.07    0.98
   6  -3  -3   40.97    0.93
  -6  -3   3   40.49    0.93
  -6  -3   3   39.29    0.98
  -6   3   3   39.10    0.93
   6   3  -3   39.74    0.93
  -6   3   3   40.61    0.98
  -5  -3   3    3.81    0.21
  -5  -3   3    3.29    0.17
   5  -3  -3    2.42    0.16
   5  -3  -3    2.41    0.19
  -5   3   3    3.18    0.18
   5   3  -3    2.74    0.17
  -5   3   3    3.44    0.20
  -4  -3   3    4.85    0.21
   4  -3  -3    4.36    0.21
   4  -3  -3    4.39    0.19
  -4   3   3    4.46    0.19
  -4   3   3    4.56    0.22
   4   3  -3    4.32    0.19
  -3  -3   3    0.41    0.07
   3  -3  -3    0.41    0.07
  -3  -3   3    0.54    0.10
  -3   3   3    0.39    0.07
  -3   3   3    0.37    0.07
  -3   3   3    0.50    0.09
   2  -3  -3   10.52    0.28
  -2  -3   3    9.96    0.29
  -2  -3   3   10.08    0.26
  -2  -3   3   10.30    0.35
  -2   3   3   10.68    0.36
  -2   3   3   10.49    0.28
  -2   3   3   10.65    0.30
   1  -3  -3    3.05    0.13
  -1  -3   3    2.85    0.15
   1  -3  -3    2.65    0.16
  -1  -3   3    2.73    0.13
  -1  -3   3    2.85    0.10
  -1   3   3    3.06    0.13
  -1   3   3    3.43    0.17
  -1   3   3    2.87    0.14
   1   3  -3    2.80    0.14
   0  -3   3    4.17    0.18
   0  -3   3    4.04    0.15
   0  -3   3    4.15    0.12
   0  -3  -3    4.49    0.20
   0   3  -3    3.97    0.17
   0   3   3    4.90    0.21
   0   3   3    4.43    0.17
   0   3   3    4.47    0.15
   1  -3   3    0.72    0.07
   1  -3   3    0.78    0.06
   1  -3   3    0.68    0.09
  -1  -3  -3    0.63    0.09
  -1   3  -3    0.76    0.09
   1   3   3    0.82    0.08
   1   3   3    0.79    0.08
   1   3   3    0.71    0.10
  -2  -3  -3   22.92    0.53
  -2  -3  -3   23.04    0.67
   2  -3   3   22.09    0.49
   2  -3   3   23.04    0.54
   2   3   3   23.38    0.68
  -2   3  -3   22.74    0.64
   2   3   3   22.19    0.53
   2   3   3   23.16    0.56
  -3  -3  -3   68.00    1.72
   3  -3   3   68.11    1.36
   3  -3   3   68.82    1.45
  -3  -3  -3   67.22    1.39
   3   3   3   67.49    1.39
   3   3   3   68.62    1.46
  -3   3  -3   66.29    1.68
  -4  -3  -3   13.41    0.49
   4  -3   3   13.22    0.36
   4  -3   3   13.39    0.40
  -4  -3  -3   13.11    0.39
   4   3   3   13.49    0.42
  -4   3  -3   12.67    0.38
   4   3   3   13.20    0.38
  -5  -3  -3   37.23    1.12
  -5  -3  -3   37.33    0.90
   5  -3   3   39.01    0.93
   5  -3   3   39.37    0.87
   5   3   3   38.90    0.90
  -5   3  -3   39.40    0.89
   5   3   3   38.02    0.94
  -6  -3  -3    2.53    0.26
  -6  -3  -3    2.15    0.19
   6  -3   3    1.71    0.16
   6  -3   3    1.99    0.20
  -6   3  -3    2.15    0.19
   6   3   3    2.22    0.19
   6   3   3    2.41    0.21
   7  -3   3    1.77    0.17
  -7  -3  -3    1.65    0.18
   7  -3   3    2.10    0.21
   7   3   3    1.73    0.20
   7   3   3    1.63    0.18
  -8  -3  -3    1.34    0.19
   8  -3   3    1.42    0.21
   8  -3   3    0.95    0.15
   8   3   3    1.27    0.17
   8   3   3    1.12    0.19
  -9  -3  -3    0.73    0.17
   9  -3   3    0.44    0.14
   9  -3   3    0.64    0.18
   9   3   3    0.62    0.16
  10  -3   3    0.25    0.14
  10  -3   3    0.08    0.14
  10   3   3    0.12    0.14
  11  -3   3    1.95    0.24
  11   3   3    1.74    0.25
  12  -3   3    0.47    0.17
  12   3   3    0.25    0.18
  13  -3   3    1.50    0.25
  13   3   3    1.40    0.26
  13  -4  -3    4.68    0.41
 -13  -4   3    4.39    0.39
 -13   4   3    4.42    0.39
  12  -4  -3    1.23    0.24
 -12  -4   3    0.53    0.19
  12   4  -3    0.77    0.22
 -12   4   3    1.14    0.23
 -11  -4   3    6.49    0.38
  11  -4  -3    6.28    0.38
  11   4  -3    6.65    0.39
 -11   4   3    6.87    0.39
 -10  -4   3    5.85    0.34
  10  -4  -3    6.76    0.37
 -10   4   3    6.52    0.36
  10   4  -3    6.54    0.36
  -9  -4   3    0.42    0.14
  -9  -4   3    0.38    0.13
   9  -4  -3    0.23    0.13
  -9   4   3    0.41    0.14
   9   4  -3    0.54    0.15
   8  -4  -3    9.36    0.39
  -8  -4   3   10.02    0.44
  -8  -4   3    9.27    0.38
  -8   4   3    9.50    0.39
   8   4  -3    9.86    0.40
   7  -4  -3    5.50    0.31
  -7  -4   3    4.32    0.25
  -7  -4   3    5.25    0.32
   7  -4  -3    4.52    0.26
   7   4  -3    5.32    0.28
  -7   4   3    5.89    0.31
  -7   4   3    4.92    0.27
  -6  -4   3    5.27    0.33
  -6  -4   3    5.27    0.29
   6  -4  -3    5.23    0.29
   6  -4  -3    5.01    0.24
  -6   4   3    5.42    0.29
  -6   4   3    5.60    0.26
   6   4  -3    5.46    0.26
  -5  -4   3   27.05    0.88
   5  -4  -3   29.84    0.71
   5  -4  -3   29.45    0.75
  -5  -4   3   27.84    0.73
   5   4  -3   28.03    0.70
  -5   4   3   29.50    0.71
  -5   4   3   27.90    0.74
  -4  -4   3    6.72    0.33
   4  -4  -3    7.08    0.28
   4  -4  -3    6.43    0.25
  -4  -4   3    7.40    0.28
  -4   4   3    6.49    0.25
  -4   4   3    6.70    0.27
  -4   4   3    6.73    0.33
   4   4  -3    7.48    0.26
   3  -4  -3   68.78    1.40
   3  -4  -3   68.99    1.47
  -3  -4   3   68.76    1.72
  -3  -4   3   67.53    1.46
  -3   4   3   67.25    1.46
  -3   4   3   65.98    1.39
  -3   4   3   66.44    1.72
   3   4  -3   69.44    1.39
   2  -4  -3    0.31    0.06
  -2  -4   3    0.35    0.07
  -2  -4   3    0.28    0.05
   2  -4  -3    0.35    0.08
  -2  -4   3    0.28    0.08
   2   4  -3    0.37    0.08
  -2   4   3    0.41    0.07
  -2   4   3    0.33    0.07
  -2   4   3    0.33    0.08
  -1  -4   3   12.30    0.41
   1  -4  -3   12.46    0.33
  -1  -4   3   12.12    0.34
   1  -4  -3   12.51    0.43
  -1  -4   3   12.41    0.30
  -1   4   3   12.24    0.43
  -1   4   3   12.83    0.33
   1   4  -3   12.16    0.40
  -1   4   3   12.28    0.35
   0  -4   3    6.62    0.23
   0  -4   3    7.00    0.27
   0  -4   3    6.80    0.22
   0  -4   3    6.58    0.19
   0  -4  -3    7.27    0.29
   0   4   3    7.15    0.23
   0   4  -3    6.46    0.26
   0   4   3    7.33    0.25
   0   4   3    6.85    0.29
   1  -4   3   16.94    0.43
   1  -4   3   16.39    0.38
   1  -4   3   17.08    0.51
  -1  -4  -3   16.41    0.54
   1   4   3   16.81    0.42
   1   4   3   17.14    0.54
  -1   4  -3   16.24    0.50
   1   4   3   16.19    0.44
  -2  -4  -3    6.05    0.29
   2  -4   3    6.27    0.23
   2  -4   3    6.42    0.20
   2   4   3    6.18    0.29
  -2   4  -3    6.08    0.26
   2   4   3    5.85    0.24
   2   4   3    6.24    0.23
   3  -4   3    3.99    0.20
  -3  -4  -3    3.82    0.24
   3  -4   3    3.66    0.16
  -3  -4  -3    4.03    0.19
   3   4   3    4.30    0.26
  -3   4  -3    4.08    0.23
  -3   4  -3    3.94    0.18
   3   4   3    3.82    0.19
   3   4   3    3.82    0.22
   4  -4   3    2.08    0.17
  -4  -4  -3    2.27    0.16
  -4  -4  -3    2.06    0.18
   4  -4   3    2.13    0.14
  -4  -4  -3    1.77    0.20
   4   4   3    1.70    0.16
  -4   4  -3    2.17    0.15
   4   4   3    1.73    0.16
   5  -4   3   33.62    0.86
   5  -4   3   34.67    0.79
  -5  -4  -3   33.62    0.86
  -5  -4  -3   33.98    1.04
  -5  -4  -3   34.11    0.83
  -5   4  -3   34.78    0.82
   5   4   3   33.72    0.87
   5   4   3   34.94    0.83
   6  -4   3    4.62    0.23
  -6  -4  -3    4.90    0.26
   6  -4   3    4.49    0.28
  -6  -4  -3    5.12    0.33
   6   4   3    4.65    0.25
  -6   4  -3    4.69    0.26
   6   4   3    4.82    0.28
  -7  -4  -3    4.30    0.27
   7  -4   3    4.33    0.24
   7  -4   3    3.40    0.27
   7   4   3    4.11    0.28
   7   4   3    3.78    0.24
  -8  -4  -3   13.36    0.51
   8  -4   3   12.89    0.45
   8  -4   3   13.32    0.53
   8   4   3   13.12    0.49
   8   4   3   14.54    0.54
  -9  -4  -3    0.09    0.12
   9  -4   3    0.10    0.11
   9  -4   3    0.17    0.14
   9   4   3    0.14    0.13
  10  -4   3    8.39    0.39
  10  -4   3    8.12    0.47
  10   4   3    8.04    0.41
  11  -4   3    0.39    0.16
  11   4   3    0.13    0.16
  12  -4   3    0.59    0.19
  12   4   3    0.72    0.21
  13  -5  -3    0.44    0.20
 -13   5   3    0.24    0.19
  12  -5  -3    4.37    0.38
 -12  -5   3    4.84    0.40
 -12   5   3    4.22    0.38
  11  -5  -3    0.22    0.16
 -11  -5   3    0.39    0.17
 -11   5   3    0.10    0.15
 -10  -5   3    5.52    0.34
  10  -5  -3    4.81    0.32
  10   5  -3    5.46    0.34
 -10   5   3    5.41    0.34
   9  -5  -3    2.07    0.23
  -9   5   3    2.33    0.24
   9   5  -3    2.20    0.24
   8  -5  -3   10.88    0.42
  -8  -5   3   10.94    0.48
  -8  -5   3   11.16    0.57
   8   5  -3    9.93    0.41
  -8   5   3    9.81    0.42
   7  -5  -3    3.30    0.23
  -7  -5   3    2.71    0.30
   7  -5  -3    3.24    0.27
  -7  -5   3    3.56    0.28
   7   5  -3    2.87    0.21
  -7   5   3    2.65    0.24
  -7   5   3    2.84    0.21
   6  -5  -3    4.39    0.24
  -6  -5   3    4.52    0.31
   6  -5  -3    4.49    0.27
  -6  -5   3    4.54    0.29
  -6   5   3    4.56    0.24
   6   5  -3    4.60    0.24
  -6   5   3    4.45    0.28
  -6   5   3    4.97    0.33
  -5  -5   3   10.08    0.38
   5  -5  -3    9.56    0.37
  -5  -5   3    9.86    0.45
   5  -5  -3   10.09    0.35
  -5   5   3    9.76    0.35
  -5   5   3    9.94    0.38
   5   5  -3    9.53    0.35
  -5   5   3    9.20    0.43
   4  -5  -3    0.01    0.07
   4  -5  -3    0.03    0.07
  -4  -5   3    0.32    0.09
  -4  -5   3    0.26    0.11
   4   5  -3    0.22    0.08
  -4   5   3    0.23    0.08
  -4   5   3    0.32    0.10
  -4   5   3    0.21    0.08
   3  -5  -3   19.97    0.55
  -3  -5   3   19.56    0.65
  -3  -5   3   19.08    0.53
   3  -5  -3   19.68    0.52
   3   5  -3   19.92    0.51
  -3   5   3   19.84    0.51
  -3   5   3   19.89    0.66
  -3   5   3   19.93    0.54
   2  -5  -3    8.39    0.28
   2  -5  -3    7.58    0.29
  -2  -5   3    7.77    0.29
   2  -5  -3    7.45    0.34
  -2  -5   3    8.16    0.25
   2  -5  -3    8.46    0.30
  -2  -5   3    8.35    0.35
   2   5  -3    7.99    0.26
  -2   5   3    8.17    0.27
   2   5  -3    7.95    0.33
  -2   5   3    8.00    0.29
  -2   5   3    7.74    0.34
   1  -5  -3    5.62    0.22
  -1  -5   3    5.46    0.22
   1  -5  -3    5.41    0.28
  -1  -5   3    5.20    0.26
   1  -5  -3    6.09    0.24
  -1  -5   3    4.81    0.18
  -1   5   3    5.01    0.26
   1   5  -3    4.78    0.25
  -1   5   3    5.55    0.21
  -1   5   3    5.44    0.23
   0  -5   3    0.02    0.06
   0  -5   3    0.03    0.05
   0  -5  -3    0.03    0.06
   0  -5  -3    0.03    0.06
   0  -5   3    0.05    0.05
   0  -5   3    0.03    0.05
   0  -5  -3    0.02    0.05
   0   5   3    0.01    0.07
   0   5  -3    0.01    0.06
   0   5   3   -0.07    0.04
   0   5   3    0.04    0.05
  -1  -5  -3    0.21    0.09
   1  -5   3    0.29    0.06
   1  -5   3    0.32    0.07
   1  -5   3    0.27    0.08
  -1  -5  -3    0.28    0.08
  -1   5  -3    0.19    0.07
   1   5   3    0.31    0.08
   1   5   3    0.21    0.07
   1   5   3    0.22    0.08
   2  -5   3   22.69    0.70
  -2  -5  -3   23.35    0.61
  -2  -5  -3   22.92    0.73
   2  -5   3   23.27    0.53
   2  -5   3   22.45    0.58
   2   5   3   22.54    0.73
  -2   5  -3   21.82    0.68
   2   5   3   23.13    0.57
   2   5   3   22.35    0.60
   3  -5   3   26.03    0.61
   3  -5   3   26.80    0.67
  -3  -5  -3   26.33    0.69
  -3  -5  -3   25.29    0.82
   3   5   3   25.52    0.64
  -3   5  -3   25.93    0.63
   3   5   3   26.16    0.82
   3   5   3   26.19    0.69
  -4  -5  -3    6.37    0.35
   4  -5   3    6.28    0.29
  -4  -5  -3    5.61    0.29
   4  -5   3    6.01    0.24
   4   5   3    6.08    0.29
   4   5   3    6.22    0.27
  -4   5  -3    5.89    0.26
  -5  -5  -3    4.11    0.24
  -5  -5  -3    4.13    0.30
   5  -5   3    4.40    0.21
  -5  -5  -3    4.01    0.27
   5  -5   3    4.05    0.26
   5   5   3    3.92    0.22
  -5   5  -3    4.33    0.23
   5   5   3    3.97    0.26
  -6  -5  -3    4.40    0.25
   6  -5   3    3.41    0.26
   6  -5   3    3.96    0.22
   6   5   3    4.15    0.24
   6   5   3    3.95    0.27
   7  -5   3    9.31    0.36
   7  -5   3    9.77    0.43
  -7  -5  -3    9.54    0.40
   7   5   3    9.70    0.43
   7   5   3    9.20    0.38
   8  -5   3    1.60    0.18
  -8  -5  -3    1.82    0.23
   8  -5   3    2.36    0.26
   8   5   3    1.78    0.21
   9  -5   3    4.58    0.36
  -9  -5  -3    5.16    0.35
   9  -5   3    4.97    0.29
   9   5   3    5.05    0.32
  10  -5   3    0.20    0.14
  10   5   3    0.61    0.18
  11  -5   3    3.37    0.29
  11   5   3    3.13    0.32
  12  -5   3    0.10    0.16
  12   5   3    0.14    0.17
  13  -6  -3    4.03    0.39
 -13   6   3    3.62    0.38
  12  -6  -3    1.21    0.24
 -12   6   3    1.42    0.25
  11  -6  -3    2.12    0.27
 -11   6   3    2.26    0.28
  10  -6  -3    6.06    0.36
 -10   6   3    6.32    0.37
   9  -6  -3    5.27    0.32
  -9   6   3    5.26    0.33
   8  -6  -3   16.47    0.56
  -8  -6   3   15.74    0.71
  -8  -6   3   17.03    0.63
   8   6  -3   15.48    0.55
  -8   6   3   17.31    0.57
  -7  -6   3   31.86    1.09
   7  -6  -3   31.98    0.85
  -7  -6   3   33.59    0.92
  -7   6   3   32.54    0.86
   7   6  -3   32.78    0.86
  -6  -6   3    6.21    0.34
  -6  -6   3    6.16    0.39
   6  -6  -3    5.93    0.32
   6  -6  -3    6.00    0.29
  -6   6   3    5.91    0.29
  -6   6   3    6.62    0.33
   6   6  -3    5.95    0.29
   5  -6  -3   12.49    0.41
   5  -6  -3   11.46    0.44
  -5  -6   3   12.40    0.54
  -5  -6   3   12.22    0.44
   5   6  -3   11.96    0.41
  -5   6   3   11.83    0.52
  -5   6   3   11.85    0.41
  -5   6   3   12.07    0.45
   4  -6  -3   16.65    0.49
  -4  -6   3   16.31    0.52
  -4  -6   3   16.90    0.63
   4  -6  -3   17.13    0.53
  -4   6   3   16.38    0.49
   4   6  -3   17.11    0.49
  -4   6   3   17.03    0.63
  -4   6   3   15.82    0.51
   3  -6  -3   52.05    1.18
  -3  -6   3   50.93    1.17
   3  -6  -3   50.55    1.12
  -3  -6   3   50.13    1.39
  -3  -6   3   51.22    1.09
   3  -6  -3   49.21    1.17
   3   6  -3   48.46    1.09
  -3   6   3   50.00    1.11
  -3   6   3   51.05    1.17
  -3   6   3   48.47    1.38
  -2  -6   3    8.28    0.28
   2  -6  -3    8.61    0.40
  -2  -6   3    8.76    0.33
  -2  -6   3    8.58    0.39
   2  -6  -3    8.96    0.31
   2  -6  -3    8.85    0.34
  -2   6   3    9.12    0.40
  -2   6   3    9.30    0.31
  -2   6   3    8.78    0.33
   2   6  -3    8.12    0.29
   1  -6  -3   25.67    0.82
  -1  -6   3   26.52    0.68
  -1  -6   3   26.25    0.80
  -1  -6   3   26.27    0.62
   1  -6  -3   26.04    0.65
   1  -6  -3   26.80    0.70
  -1   6   3   25.56    0.68
  -1   6   3   27.84    0.65
   1   6  -3   25.64    0.63
  -1   6   3   26.75    0.82
   1   6  -3   26.43    0.79
   0  -6   3   34.31    0.76
   0  -6  -3   35.83    1.03
   0  -6  -3   36.37    0.86
   0  -6  -3   35.24    0.81
   0  -6   3   33.99    0.84
   0  -6   3   33.73    0.99
   0   6   3   35.63    1.02
   0   6   3   35.13    0.85
   0   6  -3   34.25    0.79
   0   6   3   35.30    0.81
   0   6  -3   33.10    0.97
  -1  -6  -3    1.32    0.18
   1  -6   3    1.05    0.15
   1  -6   3    1.18    0.13
  -1  -6  -3    1.42    0.15
   1  -6   3    1.28    0.11
  -1   6  -3    1.24    0.13
   1   6   3    1.27    0.14
   1   6   3    1.38    0.18
   1   6   3    1.60    0.14
   2  -6   3   84.42    2.12
  -2  -6  -3   84.45    2.15
   2  -6   3   84.83    1.81
  -2  -6  -3   82.14    1.82
   2  -6   3   85.87    1.69
   2   6   3   87.29    2.16
  -2   6  -3   81.57    1.71
   2   6   3   83.00    1.73
   2   6   3   81.34    1.82
   3  -6   3   23.10    0.63
  -3  -6  -3   23.09    0.65
  -3  -6  -3   23.47    0.79
   3  -6   3   23.55    0.57
   3   6   3   23.92    0.79
   3   6   3   22.72    0.61
  -3   6  -3   23.05    0.60
   3   6   3   22.76    0.65
  -4  -6  -3   41.34    1.04
  -4  -6  -3   41.88    1.26
   4  -6   3   43.17    0.95
   4  -6   3   42.36    1.04
   4   6   3   42.09    0.99
   4   6   3   43.07    1.26
   4   6   3   42.23    1.05
  -4   6  -3   42.70    0.98
  -5  -6  -3   14.69    0.62
   5  -6   3   14.39    0.43
   5  -6   3   14.65    0.50
   5   6   3   14.57    0.51
   5   6   3   14.03    0.47
   6  -6   3    0.15    0.11
   6  -6   3    0.27    0.10
   6   6   3    0.20    0.11
   6   6   3    0.21    0.11
   7  -6   3    5.72    0.28
   7  -6   3    5.22    0.34
   7   6   3    5.39    0.30
  -8  -6  -3    8.86    0.42
   8  -6   3    8.42    0.37
   8  -6   3    9.01    0.45
   8   6   3    8.79    0.41
   9  -6   3    0.63    0.19
   9  -6   3    0.45    0.15
  -9  -6  -3    0.42    0.17
   9   6   3    0.61    0.17
  10  -6   3    4.55    0.31
  10   6   3    5.01    0.34
  11  -6   3   -0.13    0.13
  11   6   3    0.09    0.17
  12  -6   3    3.11    0.31
  12   6   3    3.58    0.36
  12  -7  -3    3.47    0.35
 -12   7   3    3.55    0.36
  11  -7  -3   -0.23    0.15
 -11   7   3    0.12    0.16
  10  -7  -3    4.13    0.35
   9  -7  -3   12.12    0.50
  -9   7   3   12.33    0.51
  -8  -7   3    1.79    0.24
  -8  -7   3    2.19    0.31
   8  -7  -3    1.86    0.22
  -8   7   3    1.95    0.23
   7  -7  -3    0.88    0.16
  -7  -7   3    0.57    0.16
  -7  -7   3    1.00    0.21
  -7   7   3    0.70    0.15
  -6  -7   3    1.86    0.26
   6  -7  -3    2.01    0.20
  -6  -7   3    2.04    0.23
  -6   7   3    2.30    0.21
   6   7  -3    1.80    0.20
  -5  -7   3    0.49    0.13
   5  -7  -3    0.41    0.12
  -5  -7   3    0.33    0.14
   5  -7  -3    0.43    0.13
  -5   7   3    0.37    0.11
  -5   7   3    0.45    0.12
   5   7  -3    0.46    0.12
   4  -7  -3   54.42    1.28
   4  -7  -3   53.99    1.21
  -4  -7   3   52.96    1.52
  -4  -7   3   54.48    1.28
   4   7  -3   53.08    1.20
  -4   7   3   51.94    1.27
  -4   7   3   52.88    1.21
  -4   7   3   52.51    1.50
  -3  -7   3    0.72    0.11
   3  -7  -3    0.91    0.17
   3  -7  -3    0.99    0.14
   3  -7  -3    0.94    0.14
  -3  -7   3    0.78    0.16
   3  -7  -3    0.75    0.13
  -3  -7   3    0.57    0.13
  -3   7   3    0.77    0.13
   3   7  -3    0.69    0.12
  -3   7   3    0.83    0.13
  -3   7   3    0.78    0.17
  -2  -7   3   36.94    1.11
   2  -7  -3   38.25    0.95
  -2  -7   3   36.94    0.86
   2  -7  -3   38.60    0.90
  -2  -7   3   37.04    0.93
   2  -7  -3   37.21    1.12
  -2   7   3   37.41    0.89
  -2   7   3   38.63    1.13
   2   7  -3   38.11    0.88
  -2   7   3   36.94    0.93
   1  -7  -3    2.84    0.23
  -1  -7   3    2.35    0.19
  -1  -7   3    2.30    0.21
   1  -7  -3    2.49    0.17
  -1  -7   3    2.27    0.16
   1  -7  -3    2.88    0.22
  -1   7   3    2.58    0.21
   1   7  -3    2.14    0.16
  -1   7   3    2.60    0.23
  -1   7   3    2.57    0.18
   0  -7   3   19.59    0.56
   0  -7  -3   20.69    0.56
   0  -7   3   19.23    0.68
   0  -7  -3   19.37    0.70
   0  -7  -3   19.94    0.59
   0  -7   3   19.66    0.51
   0   7   3   20.48    0.71
   0   7   3   19.65    0.55
   0   7  -3   20.32    0.53
   0   7   3   19.99    0.58
   1  -7   3   30.73    0.78
   1  -7   3   30.09    0.93
  -1  -7  -3   29.87    0.96
   1  -7   3   30.99    0.71
   1  -7   3   30.25    0.78
  -1  -7  -3   30.92    0.76
  -1  -7  -3   30.64    0.80
   1   7   3   29.38    0.79
   1   7   3   30.71    0.95
   1   7   3   29.56    0.75
  -1   7  -3   30.45    0.74
   2  -7   3    2.09    0.19
  -2  -7  -3    2.26    0.25
   2  -7   3    2.55    0.17
  -2  -7  -3    2.54    0.21
   2  -7   3    2.45    0.22
   2   7   3    2.62    0.27
   2   7   3    2.38    0.18
  -2   7  -3    2.36    0.17
   2   7   3    2.97    0.23
  -3  -7  -3    9.34    0.47
   3  -7   3    9.61    0.32
  -3  -7  -3    8.76    0.39
   3  -7   3    8.79    0.36
   3   7   3    8.94    0.35
   3   7   3   10.14    0.47
   3   7   3    9.64    0.39
   4  -7   3    0.59    0.11
   4  -7   3    0.54    0.13
  -4  -7  -3    0.69    0.18
   4   7   3    0.43    0.13
   4   7   3    0.50    0.15
   4   7   3    0.76    0.14
   5  -7   3    4.89    0.25
   5  -7   3    4.84    0.29
   5   7   3    4.84    0.30
   5   7   3    4.38    0.26
   6  -7   3    7.63    0.41
   6  -7   3    7.88    0.32
   6   7   3    8.17    0.36
   7  -7   3    0.09    0.13
   7  -7   3    0.11    0.10
   7   7   3    0.13    0.13
   8  -7   3    1.42    0.19
   8  -7   3    2.22    0.28
   8   7   3    1.50    0.22
   9  -7   3    3.28    0.28
   9  -7   3    3.60    0.36
   9   7   3    2.42    0.28
  10  -7   3    0.41    0.17
  10   7   3    0.76    0.20
  11  -7   3    0.33    0.16
  11   7   3    0.63    0.21
  12  -7   3    0.14    0.17
  12  -8  -3    0.16    0.18
  11  -8  -3    1.77    0.27
 -11   8   3    2.07    0.28
  10  -8  -3    0.37    0.18
 -10   8   3    0.90    0.21
   9  -8  -3   -0.02    0.14
  -9   8   3    0.11    0.15
   8  -8  -3   16.48    0.59
  -8   8   3   16.47    0.60
  -7  -8   3    4.75    0.40
   7  -8  -3    4.92    0.29
  -7  -8   3    5.19    0.37
  -7   8   3    4.92    0.31
   6  -8  -3   17.39    0.57
  -6  -8   3   18.33    0.64
  -6  -8   3   17.60    0.75
  -6   8   3   17.82    0.58
  -5  -8   3    0.79    0.19
  -5  -8   3    0.76    0.14
   5  -8  -3    1.06    0.16
  -5  -8   3    0.71    0.16
  -5   8   3    0.90    0.15
  -4  -8   3    3.41    0.30
   4  -8  -3    3.51    0.28
  -4  -8   3    3.94    0.23
  -4  -8   3    3.53    0.28
   4  -8  -3    3.49    0.27
   4  -8  -3    3.11    0.22
  -4   8   3    3.28    0.23
  -3  -8   3    3.71    0.27
   3  -8  -3    3.42    0.28
   3  -8  -3    3.45    0.27
  -3  -8   3    3.38    0.28
  -3  -8   3    3.72    0.21
   3  -8  -3    3.48    0.23
  -3   8   3    3.66    0.23
  -3   8   3    3.83    0.27
   3   8  -3    3.54    0.23
  -2  -8   3   42.20    1.27
   2  -8  -3   44.14    1.29
  -2  -8   3   41.59    1.07
  -2  -8   3   44.14    0.98
   2  -8  -3   42.15    1.07
   2  -8  -3   44.68    1.02
  -2   8   3   41.66    1.27
  -2   8   3   44.17    1.08
  -2   8   3   43.92    1.03
   2   8  -3   42.33    1.01
  -1  -8   3    0.07    0.08
  -1  -8   3   -0.07    0.08
   1  -8  -3   -0.05    0.10
   1  -8  -3   -0.04    0.08
  -1  -8   3    0.00    0.10
   1  -8  -3   -0.02    0.09
   1   8  -3   -0.14    0.07
  -1   8   3   -0.03    0.08
  -1   8   3    0.09    0.12
  -1   8   3    0.07    0.08
   0  -8  -3   17.60    0.51
   0  -8  -3   17.53    0.55
   0  -8   3   16.10    0.63
   0  -8   3   15.75    0.53
   0  -8  -3   17.10    0.66
   0  -8   3   16.51    0.46
   0   8   3   16.55    0.50
   0   8  -3   14.94    0.47
   0   8   3   16.28    0.53
   0   8   3   16.93    0.66
  -1  -8  -3    0.12    0.10
   1  -8   3    0.19    0.09
  -1  -8  -3    0.11    0.12
   1  -8   3    0.11    0.10
  -1  -8  -3    0.24    0.10
   1  -8   3    0.16    0.11
   1   8   3    0.25    0.10
   1   8   3    0.15    0.10
   1   8   3    0.21    0.12
  -2  -8  -3   25.53    0.68
  -2  -8  -3   24.78    0.72
   2  -8   3   23.86    0.70
   2  -8   3   24.47    0.71
  -2  -8  -3   23.13    0.84
   2  -8   3   23.66    0.84
   2  -8   3   25.73    0.63
   2   8   3   25.25    0.87
   2   8   3   24.71    0.68
   2   8   3   24.61    0.71
   3  -8   3   13.14    0.57
  -3  -8  -3   12.60    0.58
   3  -8   3   13.23    0.40
   3  -8   3   13.32    0.49
   3   8   3   12.32    0.44
   3   8   3   12.74    0.48
   3   8   3   12.66    0.58
   4  -8   3    3.16    0.25
   4  -8   3    2.80    0.20
   4   8   3    3.54    0.24
   4   8   3    3.82    0.27
   5  -8   3    6.15    0.34
   5  -8   3    5.71    0.27
   5   8   3    5.17    0.30
   6  -8   3    1.48    0.17
   6  -8   3    1.98    0.23
   6   8   3    1.77    0.21
   7  -8   3   21.11    0.63
   7  -8   3   22.75    0.75
   7   8   3   20.74    0.68
   8  -8   3   13.63    0.48
   8  -8   3   14.04    0.62
   8   8   3   12.16    0.53
   9  -8   3    5.17    0.45
   9  -8   3    4.59    0.30
   9   8   3    5.11    0.36
  10  -8   3    2.13    0.25
  10   8   3    2.85    0.31
  11  -8   3    0.31    0.17
  11   8   3    0.69    0.23
  11  -9  -3    0.12    0.17
  10  -9  -3    1.77    0.27
 -10   9   3    1.69    0.26
   9  -9  -3    8.06    0.42
  -9   9   3    8.43    0.44
   8  -9  -3    0.59    0.17
  -8   9   3    0.67    0.18
  -7  -9   3    4.71    0.39
   7  -9  -3    4.25    0.29
  -7   9   3    4.12    0.30
  -6  -9   3    0.64    0.15
  -6  -9   3    0.67    0.20
   6  -9  -3    0.64    0.16
  -6  -9   3    0.60    0.17
  -6   9   3    0.95    0.17
  -5  -9   3    5.90    0.42
  -5  -9   3    4.97    0.35
   5  -9  -3    5.20    0.29
  -5  -9   3    4.60    0.28
  -5   9   3    5.14    0.30
  -4  -9   3   18.02    0.61
  -4  -9   3   16.45    0.52
  -4  -9   3   16.97    0.72
   4  -9  -3   15.59    0.53
  -4   9   3   16.40    0.55
  -3  -9   3    1.65    0.25
   3  -9  -3    1.69    0.21
   3  -9  -3    1.91    0.26
   3  -9  -3    1.66    0.19
  -3  -9   3    2.15    0.23
  -3  -9   3    1.57    0.17
  -3   9   3    1.79    0.20
   2  -9  -3   36.40    0.97
  -2  -9   3   35.04    1.14
   2  -9  -3   35.74    0.91
  -2  -9   3   36.41    0.87
  -2  -9   3   36.83    0.97
   2  -9  -3   36.49    1.17
  -2   9   3   35.62    0.91
  -1  -9   3    4.49    0.23
   1  -9  -3    5.02    0.32
   1  -9  -3    4.35    0.26
  -1  -9   3    4.27    0.33
  -1  -9   3    4.31    0.29
   1  -9  -3    4.74    0.34
  -1   9   3    4.47    0.26
   0  -9   3   15.69    0.56
   0  -9  -3   15.68    0.56
   0  -9  -3   15.11    0.51
   0  -9   3   15.38    0.64
   0  -9   3   15.19    0.47
   0  -9  -3   16.35    0.67
   0   9   3   15.17    0.50
   0   9   3   16.05    0.54
  -1  -9  -3    1.61    0.19
   1  -9   3    1.34    0.16
  -1  -9  -3    1.61    0.25
  -1  -9  -3    1.60    0.20
   1  -9   3    1.48    0.22
   1  -9   3    1.61    0.20
   1   9   3    1.76    0.20
   1   9   3    1.71    0.19
  -2  -9  -3    1.50    0.19
   2  -9   3    1.32    0.22
   2  -9   3    1.20    0.19
   2  -9   3    1.14    0.16
  -2  -9  -3    1.14    0.22
   2  -9   3    1.31    0.15
   2   9   3    1.29    0.17
   3  -9   3    3.84    0.28
   3  -9   3    4.03    0.22
   3  -9   3    3.99    0.32
   3   9   3    4.51    0.27
   4  -9   3    8.62    0.33
   4  -9   3    8.41    0.42
   4   9   3    8.55    0.38
   5  -9   3    0.73    0.14
   5  -9   3    0.87    0.17
   5   9   3    0.93    0.18
   6  -9   3    8.33    0.36
   6  -9   3    8.20    0.43
   6   9   3    8.11    0.41
   7  -9   3    0.53    0.17
   7  -9   3    0.40    0.14
   7   9   3    0.55    0.18
   8  -9   3    6.81    0.43
   8  -9   3    6.69    0.34
   8   9   3    8.19    0.43
   9  -9   3    0.84    0.18
   9   9   3    1.44    0.25
  10  -9   3    0.05    0.14
  10   9   3   -0.02    0.18
  11  -9   3    0.04    0.15
  11 -10  -3    0.00    0.18
  10 -10  -3   14.19    0.60
   9 -10  -3    0.45    0.20
  -9  10   3    0.82    0.21
   8 -10  -3   10.83    0.49
  -8  10   3   10.17    0.49
   7 -10  -3    0.59    0.16
  -7 -10   3    0.53    0.15
  -7  10   3    0.53    0.17
  -6 -10   3    0.88    0.20
  -6 -10   3    0.65    0.16
   6 -10  -3    1.04    0.19
  -6  10   3    0.67    0.17
  -5 -10   3    3.02    0.37
   5 -10  -3    2.59    0.25
  -5 -10   3    2.61    0.30
  -5 -10   3    2.50    0.23
  -5  10   3    3.22    0.28
   4 -10  -3    0.36    0.15
  -4 -10   3    0.58    0.20
  -4 -10   3    0.53    0.13
  -4 -10   3    0.81    0.18
  -4  10   3    0.31    0.14
  -3 -10   3   19.20    0.58
   3 -10  -3   18.46    0.61
  -3 -10   3   19.45    0.79
  -3 -10   3   19.82    0.68
  -3  10   3   18.57    0.61
  -2 -10   3   18.41    0.55
  -2 -10   3   16.80    0.62
  -2 -10   3   17.17    0.73
   2 -10  -3   17.37    0.58
  -2  10   3   18.09    0.58
   1 -10  -3    7.03    0.36
  -1 -10   3    7.33    0.41
  -1 -10   3    7.30    0.33
  -1 -10   3    7.17    0.45
  -1  10   3    7.43    0.36
   0 -10   3   45.67    1.19
   0 -10  -3   45.07    1.12
   0 -10   3   44.48    1.40
   0 -10   3   47.42    1.08
   0  10   3   47.56    1.14
   1 -10   3   17.61    0.75
   1 -10   3   18.25    0.64
  -1 -10  -3   18.17    0.59
   1 -10   3   18.62    0.55
   1  10   3   18.45    0.59
   2 -10   3   30.30    1.07
   2 -10   3   31.89    0.91
  -2 -10  -3   31.55    0.86
   2 -10   3   32.13    0.80
   2  10   3   31.92    0.86
   3 -10   3    0.58    0.20
  -3 -10  -3    0.92    0.18
   3 -10   3    0.96    0.19
   3 -10   3    0.77    0.16
   3 -10   3    0.69    0.15
   3  10   3    1.01    0.18
   4 -10   3    1.81    0.23
   4 -10   3    2.07    0.20
   4  10   3    1.96    0.23
   5 -10   3    5.64    0.29
   5 -10   3    5.54    0.37
   5  10   3    5.21    0.33
   6 -10   3    0.97    0.17
   6 -10   3    0.62    0.18
   6  10   3    0.94    0.19
   7 -10   3    1.90    0.27
   7 -10   3    1.57    0.20
   7  10   3    2.25    0.28
   8 -10   3    3.91    0.27
   8  10   3    3.53    0.34
   9 -10   3    0.07    0.14
   9  10   3   -0.03    0.18
  10 -10   3    7.68    0.40
  10  10   3    8.44    0.49
  10 -11  -3    2.25    0.30
   9 -11  -3    2.54    0.31
  -9 -11   3    2.35    0.28
  -8 -11   3    7.29    0.40
   8 -11  -3    7.31    0.42
   7 -11  -3    1.02    0.22
  -7 -11   3    1.21    0.20
  -7  11   3    0.72    0.20
  -6 -11   3    3.40    0.29
   6 -11  -3    3.23    0.30
  -6  11   3    3.30    0.32
   5 -11  -3    7.26    0.39
  -5 -11   3    8.07    0.48
  -5 -11   3    7.52    0.37
  -5  11   3    8.32    0.42
  -4 -11   3   12.99    0.66
  -4 -11   3   12.54    0.57
  -4 -11   3   12.07    0.46
   4 -11  -3   11.45    0.48
  -4  11   3   11.95    0.50
  -3 -11   3    0.06    0.13
  -3 -11   3    0.12    0.13
  -3 -11   3    0.19    0.17
   3 -11  -3    0.41    0.15
  -3  11   3    0.40    0.14
  -2 -11   3   15.99    0.62
  -2 -11   3   15.18    0.71
   2 -11  -3   14.21    0.54
  -2 -11   3   15.39    0.51
  -2  11   3   15.32    0.55
  -1 -11   3    0.71    0.18
  -1 -11   3    0.95    0.15
  -1 -11   3    1.04    0.23
   1 -11  -3    0.83    0.18
  -1  11   3    0.87    0.18
   0 -11   3    0.35    0.16
   0 -11   3    0.27    0.15
   0 -11  -3    0.07    0.13
   0 -11   3    0.48    0.12
   0  11   3    0.24    0.13
   1 -11   3    0.30    0.12
  -1 -11  -3    0.16    0.14
   1 -11   3    0.55    0.16
   1 -11   3    0.20    0.16
   1  11   3    0.18    0.13
   2 -11   3    0.67    0.17
  -2 -11  -3    0.79    0.18
   2 -11   3    0.91    0.21
   2 -11   3    0.94    0.15
   2  11   3    1.01    0.18
   3 -11   3    6.80    0.42
   3 -11   3    6.20    0.44
  -3 -11  -3    6.78    0.37
   3 -11   3    6.43    0.32
   3  11   3    6.92    0.36
   4 -11   3   17.92    0.68
   4 -11   3   18.97    0.69
   4 -11   3   18.12    0.56
  -4 -11  -3   18.23    0.65
   4  11   3   17.65    0.64
   5 -11   3    0.09    0.12
   5 -11   3    0.28    0.16
  -5 -11  -3    0.09    0.15
   5  11   3    0.25    0.16
   6 -11   3    9.96    0.41
   6 -11   3   10.39    0.52
   6  11   3    9.16    0.46
   7 -11   3    0.53    0.16
   7  11   3    0.41    0.18
   8 -11   3    1.70    0.23
   8  11   3    1.82    0.28
   9 -11   3    0.44    0.17
   9  11   3    0.36    0.21
   9 -12  -3    1.15    0.25
  -9 -12   3    0.62    0.20
   8 -12  -3    2.00    0.28
  -8 -12   3    1.86    0.26
  -7 -12   3    1.99    0.25
   7 -12  -3    1.90    0.26
   6 -12  -3    3.20    0.31
  -6 -12   3    2.92    0.28
  -6  12   3    3.45    0.34
   5 -12  -3    0.06    0.13
  -5 -12   3    0.02    0.13
  -5  12   3   -0.03    0.13
   4 -12  -3    0.80    0.18
  -4 -12   3    0.79    0.16
  -4 -12   3    0.74    0.21
  -4  12   3    0.97    0.20
  -3 -12   3    3.58    0.36
   3 -12  -3    3.41    0.30
  -3 -12   3    3.31    0.28
  -3  12   3    3.16    0.30
   2 -12  -3   10.61    0.46
  -2 -12   3   12.73    0.59
  -2 -12   3   10.65    0.43
  -2  12   3   11.15    0.48
  -1 -12   3    3.00    0.25
  -1 -12   3    2.72    0.31
   1 -12  -3    2.77    0.27
  -1  12   3    3.20    0.30
   0 -12  -3    0.23    0.15
   0 -12   3    0.05    0.13
   0 -12   3    0.26    0.13
   0  12   3    0.14    0.14
   1 -12   3    3.63    0.35
  -1 -12  -3    2.98    0.29
   1  12   3    3.76    0.32
  -2 -12  -3    1.21    0.21
   2 -12   3    1.47    0.19
   2 -12   3    1.15    0.21
   2  12   3    1.51    0.22
  -3 -12  -3    0.33    0.16
   3 -12   3    0.23    0.13
   3 -12   3    0.24    0.16
   3  12   3    0.31    0.15
   4 -12   3    6.13    0.43
  -4 -12  -3    5.94    0.37
   4 -12   3    6.26    0.32
   4  12   3    5.28    0.35
   5 -12   3    0.77    0.16
  -5 -12  -3    1.08    0.21
   5 -12   3    0.99    0.23
   5 -12   3    0.81    0.20
   5  12   3    0.96    0.21
  -6 -12  -3    0.91    0.22
   6 -12   3    0.49    0.15
   6  12   3    0.94    0.23
   7 -12   3   -0.09    0.13
   7  12   3    0.05    0.17
   8 -12   3    5.32    0.34
   8  12   3    5.58    0.41
  -8 -13   3    0.39    0.18
   8 -13  -3    0.27    0.19
   7 -13  -3    2.43    0.30
  -7 -13   3    1.73    0.25
  -6 -13   3    1.06    0.21
   6 -13  -3    0.89    0.22
  -5 -13   3    0.88    0.19
   5 -13  -3    0.71    0.20
  -4 -13   3    3.11    0.29
   4 -13  -3    3.55    0.32
  -4  13   3    3.14    0.32
   3 -13  -3    1.14    0.22
  -3 -13   3    0.85    0.18
  -3  13   3    0.75    0.20
  -2 -13   3    0.78    0.21
  -2 -13   3    1.02    0.19
   2 -13  -3    0.65    0.19
  -2  13   3    0.75    0.19
  -1 -13   3    8.27    0.50
   1 -13  -3    7.70    0.42
  -1 -13   3    7.75    0.38
  -1  13   3    8.75    0.44
   0 -13   3    0.66    0.22
   0 -13  -3    0.25    0.17
   0 -13   3    0.60    0.15
   0  13   3    0.33    0.16
   1 -13   3    7.48    0.35
   1 -13   3    6.55    0.47
  -1 -13  -3    6.98    0.39
   1  13   3    7.20    0.40
   2 -13   3    0.33    0.19
  -2 -13  -3   -0.06    0.15
   2 -13   3    0.22    0.14
   2  13   3    0.33    0.16
   3 -13   3    2.24    0.29
  -3 -13  -3    2.14    0.27
   3 -13   3    1.61    0.21
   3  13   3    2.11    0.28
   4 -13   3    5.07    0.44
  -4 -13  -3    4.55    0.38
   4 -13   3    4.50    0.29
   4  13   3    5.81    0.38
   5 -13   3    0.83    0.18
  -5 -13  -3    1.08    0.23
   5  13   3    1.18    0.24
   6 -13   3    4.54    0.30
  -6 -13  -3    3.80    0.37
   6  13   3    4.58    0.40
  -7 -13  -3    0.31    0.20
   7 -13   3    0.43    0.17
   7  13   3    0.33    0.21
  -6 -14   3   -0.06    0.15
   6 -14  -3    0.14    0.17
  -5 -14   3    0.76    0.19
   5 -14  -3    1.24    0.23
   4 -14  -3    0.17    0.17
  -4 -14   3    0.13    0.15
   3 -14  -3    3.44    0.33
  -3 -14   3    2.93    0.29
   2 -14  -3    0.15    0.16
  -2 -14   3    0.06    0.14
  -2  14   3   -0.02    0.15
   1 -14  -3    3.85    0.34
  -1 -14   3    2.89    0.27
  -1  14   3    3.55    0.34
   0 -14   3    0.34    0.15
   0 -14  -3    0.26    0.16
   0  14   3    0.32    0.17
   1 -14   3    0.04    0.13
  -1 -14  -3    0.40    0.18
   1  14   3    0.13    0.16
   2 -14   3    0.26    0.15
  -2 -14  -3    0.57    0.20
   2  14   3    0.37    0.17
   3 -14   3    4.94    0.31
  -3 -14  -3    4.93    0.41
   3  14   3    4.77    0.37
  -4 -14  -3    0.10    0.17
   4 -14   3    0.23    0.14
   4  14   3    0.12    0.18
  -5 -14  -3    3.23    0.34
   5 -14   3    3.36    0.29
   5  14   3    3.53    0.38
  -6 -14  -3    2.25    0.32
   6 -14   3    2.66    0.27
   6  14   3    2.36    0.32
  -5 -15   3    0.23    0.17
   5 -15  -3    0.10    0.17
   4 -15  -3    0.07    0.17
  -4 -15   3   -0.12    0.14
  -3 -15   3    0.85    0.19
   3 -15  -3    0.62    0.21
   2 -15  -3    0.60    0.21
  -2 -15   3    0.67    0.19
   1 -15  -3    1.73    0.27
  -1 -15   3    1.64    0.22
   0 -15   3    1.66    0.23
   0 -15  -3    1.45    0.26
   1 -15   3    1.34    0.21
  -1 -15  -3    1.48    0.26
   2 -15   3    1.08    0.20
  -2 -15  -3    1.41    0.26
   2  15   3    1.08    0.25
   3 -15   3    0.27    0.15
  -3 -15  -3   -0.01    0.17
   3  15   3    0.08    0.18
   4 -15   3    0.49    0.17
  -4 -15  -3    0.51    0.21
   4  15   3    0.36    0.22
 -14   0   4   17.64    0.71
  14   0  -4   16.82    0.71
  13   0  -4    0.69    0.22
 -13   0   4    0.28    0.18
  12   0  -4   19.11    0.69
 -12   0   4   18.18    0.67
  11   0  -4   18.38    0.66
 -11   0   4   19.04    0.65
 -10   0   4    0.04    0.13
  10   0  -4   -0.08    0.13
   9   0  -4    5.45    0.31
  -9   0   4    5.85    0.31
  -9   0   4    5.55    0.36
  -8   0   4   28.50    0.80
  -8   0   4   28.35    0.75
   8   0  -4   27.57    0.74
  -7   0   4   44.89    1.05
   7   0  -4   46.73    1.11
  -7   0   4   46.57    1.13
   7   0  -4   46.57    1.06
   6   0  -4   24.57    0.61
  -6   0   4   23.86    0.61
  -6   0   4   22.97    0.64
   5   0  -4    4.79    0.20
  -5   0   4    4.95    0.22
  -5   0   4    4.96    0.20
  -4   0   4    1.46    0.10
   4   0  -4    1.45    0.10
  -4   0   4    1.76    0.13
  -3   0   4    6.17    0.18
  -3   0   4    5.91    0.20
  -2   0   4  364.90    7.17
  -2   0   4  365.39    6.80
   0   0   4   -0.02    0.02
   1   0   4   91.46    1.79
  -1   0  -4   88.43    2.07
   2   0   4  129.28    2.56
   2   0   4  126.97    2.42
   3   0   4   11.50    0.32
   3   0   4   11.16    0.29
   4   0   4   21.15    0.50
   4   0   4   21.53    0.55
  -4   0  -4   21.28    0.52
   5   0   4    8.28    0.28
  -5   0  -4    7.65    0.29
   5   0   4    7.77    0.31
  -6   0  -4   24.38    0.64
   6   0   4   24.01    0.68
   6   0   4   24.01    0.62
   7   0   4    8.93    0.39
   7   0   4    9.15    0.34
   8   0   4   17.38    0.54
   8   0   4   17.45    0.60
   9   0   4    0.27    0.15
   9   0   4    0.18    0.12
  10   0   4    5.54    0.39
  10   0   4    4.84    0.31
  11   0   4    1.07    0.20
  12   0   4    3.29    0.31
  13   0   4    0.58    0.20
  14  -1  -4    0.04    0.20
 -14  -1   4   -0.01    0.19
 -14   1   4   -0.27    0.17
 -13  -1   4   -0.08    0.16
  13  -1  -4    0.13    0.17
  13   1  -4    0.06    0.17
 -13   1   4    0.15    0.18
 -12  -1   4   17.63    0.65
  12  -1  -4   18.37    0.67
 -12   1   4   16.47    0.64
  12   1  -4   18.31    0.68
  11  -1  -4    1.37    0.23
 -11  -1   4    1.69    0.23
  11   1  -4    1.69    0.25
 -11   1   4    1.27    0.21
 -10  -1   4   19.92    0.64
  10  -1  -4   21.18    0.67
 -10   1   4   19.52    0.65
  10   1  -4   20.72    0.66
   9  -1  -4    1.26    0.18
  -9  -1   4    1.00    0.16
  -9  -1   4    0.92    0.17
  -9   1   4    1.19    0.17
  -9   1   4    1.45    0.20
   9   1  -4    1.03    0.18
   8  -1  -4   30.51    0.81
  -8  -1   4   31.76    0.81
  -8  -1   4   31.81    0.86
  -8   1   4   32.00    0.87
   8   1  -4   32.17    0.82
  -8   1   4   29.95    0.80
  -7  -1   4   18.16    0.52
   7  -1  -4   17.98    0.52
  -7  -1   4   18.33    0.57
   7  -1  -4   18.82    0.56
  -7   1   4   18.66    0.57
   7   1  -4   17.80    0.53
  -7   1   4   17.57    0.52
  -6  -1   4   17.73    0.53
   6  -1  -4   17.45    0.49
  -6  -1   4   16.96    0.48
  -6   1   4   18.45    0.50
   6   1  -4   17.01    0.49
  -6   1   4   18.26    0.53
  -5  -1   4    7.04    0.24
  -5  -1   4    7.19    0.28
   5  -1  -4    7.01    0.25
  -5   1   4    6.98    0.25
  -5   1   4    7.33    0.28
   5   1  -4    7.40    0.26
   4  -1  -4   -0.03    0.04
  -4  -1   4    0.08    0.05
  -4  -1   4    0.06    0.04
  -4   1   4    0.03    0.05
  -4   1   4    0.08    0.05
  -3  -1   4  102.01    1.94
  -3  -1   4   99.32    2.05
  -3   1   4  102.63    1.95
  -3   1   4   99.81    2.05
  -2  -1   4  144.07    2.62
  -2  -1   4  136.67    2.78
  -2   1   4  138.25    2.79
  -2   1   4  143.14    2.65
  -1   1   4   15.06    0.30
  -1   1   4   15.62    0.40
  -1   1   4   14.71    0.34
   0  -1   4  937.29   22.08
   0  -1  -4  985.66   22.49
   0   1   4  971.45   19.41
   0   1   4 1000.00   22.68
   1  -1   4    7.87    0.19
  -1  -1  -4    7.72    0.25
   1   1   4    8.01    0.26
   1   1   4    7.70    0.18
   1   1   4    7.83    0.21
   2  -1   4   37.22    0.82
   2  -1   4   39.35    0.75
  -2  -1  -4   38.63    0.97
   2  -1   4   37.63    0.75
   2   1   4   38.69    0.83
   2   1   4   37.77    0.77
   3  -1   4    0.22    0.05
   3  -1   4    0.20    0.06
  -3  -1  -4    0.11    0.06
   3   1   4    0.22    0.06
   3   1   4    0.26    0.05
   4  -1   4    0.04    0.05
  -4  -1  -4    0.22    0.07
   4  -1   4    0.02    0.06
   4   1   4    0.16    0.06
   4   1   4    0.07    0.06
   5  -1   4    2.82    0.16
  -5  -1  -4    2.62    0.17
   5  -1   4    2.30    0.18
   5   1   4    2.63    0.19
   5   1   4    2.36    0.15
  -5   1  -4    2.51    0.17
   6  -1   4    5.82    0.25
  -6  -1  -4    5.83    0.27
   6  -1   4    6.04    0.29
  -6   1  -4    6.32    0.27
   6   1   4    6.00    0.26
   6   1   4    6.27    0.30
  -7  -1  -4    0.00    0.08
   7  -1   4    0.09    0.09
   7  -1   4    0.10    0.09
   7   1   4    0.04    0.09
   7   1   4    0.02    0.09
   8  -1   4   19.82    0.66
   8  -1   4   20.59    0.60
   8   1   4   21.22    0.61
   8   1   4   20.76    0.67
   9  -1   4   -0.08    0.12
   9  -1   4   -0.03    0.11
   9   1   4    0.20    0.13
   9   1   4   -0.12    0.11
  10  -1   4   20.72    0.75
  10  -1   4   21.14    0.66
  10   1   4   21.05    0.75
  10   1   4   21.33    0.67
  11  -1   4    0.17    0.14
  11   1   4    0.10    0.14
  12  -1   4    1.07    0.20
  12   1   4    0.62    0.19
  13  -1   4    0.07    0.17
  13   1   4   -0.05    0.16
  14  -2  -4    6.03    0.44
 -14  -2   4    6.18    0.43
 -14   2   4    6.73    0.45
  13  -2  -4    0.18    0.18
 -13  -2   4    0.17    0.19
 -13   2   4    0.15    0.19
  12  -2  -4    7.10    0.42
 -12  -2   4    6.73    0.41
  12   2  -4    6.75    0.42
 -12   2   4    6.32    0.41
  11  -2  -4    3.42    0.31
 -11  -2   4    3.37    0.30
 -11   2   4    3.29    0.30
  11   2  -4    3.03    0.31
  10  -2  -4    0.17    0.14
 -10  -2   4    0.30    0.14
  10   2  -4    0.31    0.15
 -10   2   4    0.52    0.15
  -9  -2   4    0.35    0.12
   9  -2  -4    0.44    0.14
  -9  -2   4    0.46    0.14
   9   2  -4    0.25    0.12
  -9   2   4    0.39    0.13
  -9   2   4    0.30    0.13
   8  -2  -4    0.18    0.10
  -8  -2   4    0.12    0.10
  -8  -2   4    0.26    0.12
  -8   2   4    0.23    0.11
  -8   2   4    0.08    0.10
   8   2  -4    0.14    0.10
   7  -2  -4   18.93    0.54
   7  -2  -4   17.92    0.56
  -7  -2   4   17.86    0.52
  -7  -2   4   18.55    0.58
  -7   2   4   17.37    0.56
   7   2  -4   18.14    0.53
  -7   2   4   17.53    0.52
  -6  -2   4   76.25    1.55
   6  -2  -4   72.78    1.62
  -6  -2   4   73.98    1.63
   6  -2  -4   73.64    1.55
   6   2  -4   73.14    1.55
  -6   2   4   73.11    1.63
  -6   2   4   72.76    1.55
   5  -2  -4    0.29    0.07
  -5   2   4    0.44    0.08
   5   2  -4    0.41    0.08
   4  -2  -4    7.05    0.24
  -4  -2   4    6.85    0.25
  -4  -2   4    7.24    0.23
  -4   2   4    7.36    0.24
  -4   2   4    7.17    0.26
   3  -2  -4    9.11    0.25
  -3  -2   4    9.04    0.27
  -3   2   4    8.60    0.27
  -3   2   4    8.66    0.25
  -2  -2   4    1.08    0.05
  -2  -2   4    1.43    0.09
  -2  -2   4    1.13    0.06
  -2   2   4    1.08    0.09
  -2   2   4    1.08    0.10
  -2   2   4    1.46    0.08
   1  -2  -4   34.96    0.87
  -1  -2   4   35.01    0.84
  -1  -2   4   34.12    0.71
  -1   2   4   34.97    0.70
  -1   2   4   33.90    0.74
   0  -2  -4    0.81    0.09
   0  -2   4    0.95    0.07
   0  -2   4    0.92    0.06
   0   2   4    0.87    0.07
   0   2  -4    0.99    0.06
   0   2   4    0.94    0.06
   1  -2   4  105.53    2.08
  -1  -2  -4  104.59    2.45
  -1   2  -4  102.91    2.40
   1   2   4  104.67    2.11
   1   2   4  103.80    1.99
   2  -2   4   92.57    1.90
  -2  -2  -4   94.51    2.24
   2  -2   4   96.37    1.78
   2  -2   4   93.63    1.78
   2   2   4   94.78    1.93
   2   2   4   89.50    2.24
   2   2   4   95.44    1.83
   3  -2   4   59.47    1.28
  -3  -2  -4   59.53    1.51
  -3  -2  -4   60.08    1.24
   3   2   4   60.14    1.29
   3   2   4   60.91    1.22
  -4  -2  -4   88.87    2.19
   4  -2   4   88.26    1.86
   4  -2   4   87.32    1.74
  -4  -2  -4   89.13    1.79
   4   2   4   86.42    1.76
   4   2   4   87.53    1.87
   5  -2   4    7.22    0.25
   5  -2   4    6.94    0.29
  -5  -2  -4    6.79    0.35
  -5  -2  -4    6.78    0.28
   5   2   4    6.44    0.29
   5   2   4    7.34    0.27
  -5   2  -4    6.83    0.27
   6  -2   4    7.76    0.29
  -6  -2  -4    8.36    0.33
   6  -2   4    8.16    0.35
   6   2   4    7.92    0.31
  -6   2  -4    8.20    0.32
   6   2   4    8.11    0.34
  -7  -2  -4    4.09    0.25
   7  -2   4    4.08    0.23
   7  -2   4    3.48    0.27
   7   2   4    4.34    0.24
   7   2   4    4.72    0.29
   8  -2   4    5.26    0.28
   8  -2   4    5.00    0.33
   8   2   4    5.15    0.29
   8   2   4    4.90    0.33
   9  -2   4   17.62    0.64
   9  -2   4   17.54    0.56
   9   2   4   17.27    0.64
   9   2   4   17.07    0.57
  10  -2   4    2.42    0.30
  10  -2   4    2.34    0.24
  10   2   4    2.17    0.25
  11  -2   4    7.86    0.39
  11   2   4    8.05    0.41
  12  -2   4    0.59    0.18
  12   2   4    0.61    0.19
  13  -2   4    1.32    0.24
  13   2   4    1.34    0.24
  14  -3  -4    0.45    0.23
 -13  -3   4    9.40    0.50
  13  -3  -4   10.43    0.54
 -13   3   4    9.82    0.51
 -12  -3   4    1.19    0.23
  12  -3  -4    1.29    0.25
 -12   3   4    1.42    0.24
  11  -3  -4    3.12    0.30
 -11  -3   4    3.72    0.32
 -11   3   4    4.15    0.32
  10  -3  -4    0.28    0.14
 -10  -3   4    0.21    0.13
 -10   3   4    0.42    0.15
  10   3  -4    0.48    0.16
  -9  -3   4    6.78    0.39
   9  -3  -4    5.39    0.31
  -9  -3   4    5.84    0.30
   9   3  -4    5.98    0.32
  -9   3   4    5.50    0.31
  -8  -3   4    3.64    0.24
  -8  -3   4    4.07    0.30
   8  -3  -4    3.63    0.24
  -8   3   4    4.01    0.31
  -8   3   4    3.34    0.24
   8   3  -4    3.77    0.25
   7  -3  -4   25.96    0.68
   7  -3  -4   25.50    0.72
  -7  -3   4   26.02    0.67
  -7  -3   4   24.01    0.70
  -7   3   4   25.49    0.68
   7   3  -4   24.71    0.67
  -7   3   4   25.12    0.72
  -6  -3   4   19.29    0.58
  -6  -3   4   20.09    0.54
   6  -3  -4   20.43    0.59
   6  -3  -4   21.81    0.56
   6   3  -4   20.56    0.56
  -6   3   4   20.54    0.59
  -6   3   4   20.11    0.56
  -5  -3   4   41.89    0.97
   5  -3  -4   40.27    0.97
   5  -3  -4   40.52    0.92
  -5   3   4   40.58    0.97
   5   3  -4   42.06    0.92
  -5   3   4   41.06    0.92
  -4  -3   4    6.97    0.26
   4  -3  -4    6.55    0.23
  -4   3   4    6.14    0.25
   4   3  -4    6.44    0.23
  -4   3   4    5.93    0.23
  -3  -3   4   12.01    0.41
  -3  -3   4   12.21    0.34
   3  -3  -4   12.18    0.33
  -3   3   4   11.17    0.32
  -3   3   4   11.54    0.35
  -3   3   4   11.96    0.42
  -2  -3   4   20.87    0.57
   2  -3  -4   19.35    0.46
  -2  -3   4   19.69    0.47
  -2  -3   4   19.74    0.42
  -2   3   4   19.67    0.59
  -2   3   4   19.80    0.46
  -2   3   4   19.84    0.49
  -1  -3   4    1.31    0.05
   1  -3  -4    1.35    0.11
  -1  -3   4    1.21    0.09
  -1  -3   4    1.05    0.09
   1   3  -4    1.26    0.09
  -1   3   4    1.25    0.11
  -1   3   4    1.22    0.08
  -1   3   4    1.31    0.10
   0  -3   4   11.02    0.33
   0  -3   4   10.92    0.28
   0  -3  -4   10.79    0.36
   0   3   4   10.64    0.28
   0   3   4   11.13    0.31
   0   3   4   10.98    0.37
   0   3  -4   10.45    0.32
   1  -3   4    0.45    0.04
   1  -3   4    0.36    0.05
   1  -3   4    0.43    0.07
  -1  -3  -4    0.47    0.09
   1  -3   4    0.46    0.04
   1   3   4    0.39    0.07
   1   3   4    0.40    0.08
  -1   3  -4    0.44    0.07
   1   3   4    0.52    0.06
  -2  -3  -4   37.20    1.01
  -2  -3  -4   38.49    0.83
   2  -3   4   36.83    0.76
   2  -3   4   39.30    0.77
   2  -3   4   37.14    0.83
   2   3   4   38.22    0.86
   2   3   4   37.72    0.81
  -2   3  -4   37.15    0.97
   2   3   4   39.88    1.03
   3  -3   4   38.20    0.81
   3  -3   4   38.88    0.88
  -3  -3  -4   39.28    0.86
  -3  -3  -4   37.73    1.06
   3   3   4   38.45    0.84
  -3   3  -4   38.09    1.02
   3   3   4   39.76    0.90
   4  -3   4    2.18    0.13
  -4  -3  -4    2.40    0.20
   4  -3   4    2.54    0.17
  -4  -3  -4    2.38    0.16
   4   3   4    2.41    0.15
   4   3   4    2.45    0.18
   5  -3   4   24.36    0.59
  -5  -3  -4   24.09    0.80
  -5  -3  -4   23.86    0.64
   5  -3   4   25.46    0.66
  -5   3  -4   24.18    0.62
   5   3   4   24.04    0.66
   5   3   4   24.14    0.62
  -6  -3  -4    0.04    0.10
  -6  -3  -4    0.18    0.10
   6  -3   4    0.05    0.07
   6  -3   4    0.15    0.09
   6   3   4   -0.08    0.07
   6   3   4    0.21    0.10
  -7  -3  -4    2.46    0.23
   7  -3   4    2.15    0.22
   7  -3   4    1.96    0.18
   7   3   4    2.34    0.24
   7   3   4    2.31    0.21
   8  -3   4    0.44    0.15
   8  -3   4    0.34    0.13
   8   3   4    0.38    0.14
   8   3   4    0.48    0.15
   9  -3   4    0.10    0.13
   9  -3   4    0.22    0.14
   9   3   4    0.24    0.14
   9   3   4   -0.05    0.13
  10  -3   4    9.12    0.41
  10  -3   4    9.40    0.50
  10   3   4    9.39    0.44
  11  -3   4    0.37    0.16
  11   3   4    0.09    0.15
  12  -3   4   -0.02    0.14
  12   3   4   -0.03    0.16
 -13  -4   4   -0.05    0.17
  13  -4  -4   -0.05    0.18
 -13   4   4    0.00    0.17
 -12  -4   4    2.94    0.30
  12  -4  -4    3.16    0.33
 -12   4   4    3.51    0.35
 -11  -4   4   10.02    0.47
  11  -4  -4   10.49    0.48
 -11   4   4   11.35    0.49
 -10  -4   4    0.73    0.17
  10  -4  -4    0.57    0.16
 -10   4   4    0.40    0.15
   9  -4  -4   11.54    0.45
  -9  -4   4   10.37    0.43
  -9  -4   4   11.15    0.50
  -9   4   4   11.28    0.45
   9   4  -4   11.56    0.46
  -8  -4   4    3.59    0.29
  -8  -4   4    2.74    0.23
   8  -4  -4    2.71    0.24
   8   4  -4    2.71    0.24
  -8   4   4    3.23    0.24
  -8   4   4    2.77    0.25
   7  -4  -4   41.65    1.00
  -7  -4   4   42.49    1.07
  -7   4   4   40.70    1.05
   7   4  -4   42.63    1.01
  -7   4   4   42.71    1.01
   6  -4  -4    0.05    0.08
  -6  -4   4    0.00    0.08
   6  -4  -4    0.04    0.08
  -6   4   4    0.02    0.08
  -6   4   4   -0.03    0.07
   6   4  -4    0.09    0.08
  -5  -4   4    4.82    0.26
   5  -4  -4    5.12    0.23
  -5  -4   4    5.06    0.30
   5  -4  -4    5.26    0.25
  -5   4   4    5.27    0.27
   5   4  -4    4.75    0.22
  -5   4   4    4.81    0.22
  -4  -4   4    7.22    0.28
   4  -4  -4    6.87    0.28
   4  -4  -4    7.04    0.27
  -4  -4   4    6.72    0.33
  -4   4   4    7.09    0.33
  -4   4   4    7.19    0.28
   4   4  -4    7.05    0.25
  -4   4   4    7.42    0.26
  -3  -4   4   17.41    0.55
  -3  -4   4   16.85    0.45
   3  -4  -4   16.49    0.44
  -3   4   4   16.44    0.43
  -3   4   4   16.59    0.47
  -3   4   4   16.80    0.56
  -2  -4   4   13.09    0.44
  -2  -4   4   12.37    0.36
  -2  -4   4   12.87    0.32
   2  -4  -4   13.15    0.46
   2  -4  -4   13.61    0.36
   2   4  -4   12.78    0.42
  -2   4   4   13.80    0.46
  -2   4   4   13.54    0.36
  -2   4   4   13.07    0.38
  -1  -4   4   16.31    0.49
  -1  -4   4   15.26    0.40
   1  -4  -4   15.37    0.51
  -1  -4   4   15.39    0.35
  -1  -4   4   16.86    0.36
   1  -4  -4   15.43    0.40
   1   4  -4   15.05    0.47
  -1   4   4   15.98    0.40
  -1   4   4   15.61    0.42
  -1   4   4   15.94    0.51
   0  -4   4    1.38    0.10
   0  -4   4    1.40    0.07
   0  -4   4    1.44    0.12
   0  -4   4    1.52    0.08
   0  -4  -4    1.34    0.14
   0   4   4    1.47    0.13
   0   4   4    1.30    0.14
   0   4  -4    1.43    0.12
   0   4   4    1.19    0.10
   1  -4   4   17.73    0.53
   1  -4   4   17.68    0.44
  -1  -4  -4   16.65    0.55
   1  -4   4   17.63    0.38
   1  -4   4   17.99    0.38
   1   4   4   16.98    0.56
  -1   4  -4   17.15    0.51
   1   4   4   17.21    0.46
   1   4   4   16.87    0.43
   2  -4   4   15.46    0.37
   2  -4   4   16.06    0.42
   2  -4   4   15.70    0.37
  -2  -4  -4   15.61    0.54
  -2   4  -4   15.64    0.50
   2   4   4   14.97    0.41
   2   4   4   15.45    0.44
   2   4   4   16.44    0.54
   3  -4   4   45.75    0.96
  -3  -4  -4   46.70    1.26
   3  -4   4   46.04    1.04
  -3  -4  -4   46.28    1.02
   3   4   4   46.61    1.07
   3   4   4   45.57    1.00
   3   4   4   47.24    1.27
   4  -4   4    4.06    0.18
  -4  -4  -4    3.81    0.22
   4  -4   4    4.00    0.22
  -4  -4  -4    4.33    0.28
   4   4   4    3.96    0.20
   4   4   4    4.38    0.23
  -4   4  -4    4.01    0.20
  -5  -4  -4    4.66    0.24
   5  -4   4    4.70    0.21
  -5  -4  -4    4.71    0.30
   5  -4   4    4.93    0.26
   5   4   4    4.60    0.24
   5   4   4    4.65    0.26
   6  -4   4    2.47    0.17
   6  -4   4    2.03    0.20
  -6  -4  -4    2.32    0.21
   6   4   4    2.43    0.18
   6   4   4    2.09    0.21
   7  -4   4   14.16    0.44
   7  -4   4   14.19    0.52
  -7  -4  -4   13.69    0.50
   7   4   4   14.48    0.52
   7   4   4   14.43    0.48
   8  -4   4    1.27    0.17
   8  -4   4    1.33    0.20
   8   4   4    1.36    0.21
   8   4   4    1.31    0.19
   9  -4   4    8.97    0.38
   9  -4   4    9.43    0.47
   9   4   4    8.56    0.40
  10  -4   4    0.28    0.17
  10  -4   4    0.36    0.15
  10   4   4    0.14    0.15
  11  -4   4    1.93    0.24
  11   4   4    3.35    0.32
  12  -4   4    1.16    0.21
  12   4   4    0.83    0.21
  13  -5  -4    1.97    0.30
 -13   5   4    1.73    0.29
  12  -5  -4    2.82    0.31
 -12   5   4    2.06    0.28
  11  -5  -4    7.83    0.41
 -11   5   4    7.35    0.41
  10  -5  -4    1.59    0.22
 -10   5   4    1.55    0.23
  -9  -5   4    1.14    0.24
  -9  -5   4    1.49    0.22
   9  -5  -4    1.46    0.20
  -9   5   4    1.51    0.20
   8  -5  -4   10.91    0.44
  -8  -5   4   10.83    0.57
  -8  -5   4   11.75    0.49
  -8   5   4   11.23    0.44
  -7  -5   4    2.54    0.29
   7  -5  -4    2.43    0.21
  -7  -5   4    2.71    0.24
  -7   5   4    3.32    0.22
  -7   5   4    2.67    0.23
   7   5  -4    2.92    0.22
  -6  -5   4    0.96    0.18
   6  -5  -4    0.95    0.15
   6  -5  -4    0.93    0.14
  -6  -5   4    1.02    0.15
  -6   5   4    1.55    0.18
   6   5  -4    1.24    0.15
  -6   5   4    1.26    0.15
  -6   5   4    1.18    0.19
   5  -5  -4   37.77    0.94
  -5  -5   4   36.99    1.11
   5  -5  -4   38.03    0.90
  -5  -5   4   37.95    0.94
  -5   5   4   38.30    1.12
  -5   5   4   36.26    0.89
   5   5  -4   38.86    0.89
  -5   5   4   36.89    0.94
   4  -5  -4    5.49    0.27
  -4  -5   4    5.71    0.31
   4  -5  -4    5.68    0.25
  -4  -5   4    6.68    0.28
  -4   5   4    5.26    0.24
  -4   5   4    5.81    0.32
  -4   5   4    5.87    0.27
   4   5  -4    5.76    0.24
   3  -5  -4   22.12    0.60
  -3  -5   4   21.83    0.59
  -3  -5   4   21.43    0.53
   3  -5  -4   22.90    0.57
  -3  -5   4   22.45    0.71
  -3   5   4   22.91    0.57
   3   5  -4   22.28    0.55
  -3   5   4   23.01    0.61
  -3   5   4   22.38    0.72
   2  -5  -4   28.50    0.67
   2  -5  -4   28.00    0.84
  -2  -5   4   29.06    0.83
  -2  -5   4   28.62    0.69
  -2  -5   4   27.05    0.62
   2   5  -4   26.85    0.80
  -2   5   4   29.36    0.71
  -2   5   4   28.19    0.84
  -2   5   4   27.94    0.66
  -1  -5   4   58.09    1.24
  -1  -5   4   56.29    1.14
   1  -5  -4   57.95    1.20
  -1  -5   4   56.44    1.45
   1  -5  -4   56.29    1.48
  -1   5   4   56.37    1.26
  -1   5   4   57.89    1.19
  -1   5   4   56.64    1.48
   1   5  -4   54.54    1.43
   0  -5  -4   11.08    0.42
   0  -5   4   10.08    0.38
   0  -5   4   10.02    0.32
   0  -5  -4   10.74    0.33
   0  -5   4   10.33    0.32
   0  -5   4   10.44    0.27
   0  -5   4   10.36    0.27
   0   5  -4    9.94    0.37
   0   5   4   10.31    0.41
   0   5   4   10.37    0.34
   0   5   4   10.41    0.31
   1  -5   4    6.16    0.19
   1  -5   4    6.49    0.20
   1  -5   4    6.19    0.28
   1  -5   4    6.15    0.23
  -1  -5  -4    5.94    0.30
   1   5   4    6.02    0.26
  -1   5  -4    6.05    0.28
   1   5   4    6.31    0.23
   1   5   4    6.28    0.30
   2  -5   4   40.77    1.10
  -2  -5  -4   41.11    1.15
   2  -5   4   39.99    0.94
   2  -5   4   41.25    0.85
   2   5   4   39.68    0.96
   2   5   4   41.43    1.15
   2   5   4   39.88    0.91
  -3  -5  -4   46.13    1.27
   3  -5   4   45.02    0.95
   3  -5   4   45.40    1.05
   3   5   4   47.42    1.29
   3   5   4   43.96    1.07
   3   5   4   44.52    1.01
   4  -5   4    0.48    0.11
  -4  -5  -4    0.54    0.12
  -4  -5  -4    0.86    0.16
   4  -5   4    0.45    0.09
   4   5   4    0.45    0.12
  -4   5  -4    0.52    0.10
   4   5   4    0.54    0.11
   5  -5   4   52.28    1.12
   5  -5   4   51.57    1.23
  -5  -5  -4   52.02    1.19
  -5  -5  -4   51.66    1.47
   5   5   4   51.19    1.17
   5   5   4   52.11    1.25
   6  -5   4    0.94    0.16
   6  -5   4    0.70    0.12
  -6  -5  -4    0.92    0.15
   6   5   4    0.93    0.16
   6   5   4    0.71    0.13
  -7  -5  -4   12.04    0.46
   7  -5   4   11.66    0.48
   7  -5   4   11.52    0.40
   7   5   4   11.17    0.48
   7   5   4   11.10    0.43
   8  -5   4    3.77    0.33
   8  -5   4    3.89    0.24
  -8  -5  -4    4.19    0.31
   8   5   4    3.77    0.27
   8   5   4    4.03    0.32
   9  -5   4    0.86    0.16
   9  -5   4    0.82    0.20
   9   5   4    0.53    0.17
  10  -5   4    0.22    0.13
  10  -5   4    0.11    0.17
  10   5   4    0.13    0.15
  11  -5   4    0.37    0.16
  11   5   4    0.56    0.18
  12  -5   4    0.14    0.15
  12   5   4    0.14    0.18
  13  -6  -4    0.80    0.24
 -13   6   4    1.15    0.25
  12  -6  -4    2.97    0.32
 -12   6   4    2.50    0.31
  11  -6  -4    0.20    0.17
 -11   6   4    0.42    0.17
  10  -6  -4    0.18    0.15
 -10   6   4    0.00    0.14
  -9  -6   4    6.54    0.42
   9  -6  -4    6.70    0.35
  -9   6   4    5.74    0.34
  -8  -6   4    6.65    0.40
   8  -6  -4    6.46    0.34
  -8  -6   4    5.94    0.42
  -8   6   4    5.77    0.32
  -7  -6   4    1.90    0.26
   7  -6  -4    2.27    0.22
  -7  -6   4    2.13    0.24
  -7   6   4    2.36    0.23
  -6  -6   4    2.57    0.28
   6  -6  -4    2.64    0.22
  -6  -6   4    3.01    0.26
  -6   6   4    2.97    0.24
   6   6  -4    2.83    0.22
  -6   6   4    2.70    0.29
  -6   6   4    3.19    0.22
  -5  -6   4    6.78    0.33
   5  -6  -4    6.83    0.33
   5  -6  -4    6.44    0.29
  -5  -6   4    5.91    0.36
  -5   6   4    6.85    0.33
   5   6  -4    6.32    0.28
  -5   6   4    5.95    0.36
  -5   6   4    5.81    0.27
   4  -6  -4    3.93    0.25
   4  -6  -4    4.04    0.22
  -4  -6   4    3.50    0.27
  -4  -6   4    3.80    0.20
  -4  -6   4    4.49    0.26
  -4   6   4    4.34    0.26
  -4   6   4    4.69    0.31
   4   6  -4    3.78    0.21
  -4   6   4    3.99    0.22
   3  -6  -4   15.52    0.46
  -3  -6   4   15.38    0.42
   3  -6  -4   14.89    0.48
   3  -6  -4   15.73    0.49
  -3  -6   4   15.84    0.58
  -3  -6   4   15.41    0.48
  -3   6   4   14.23    0.56
  -3   6   4   14.58    0.44
   3   6  -4   15.61    0.44
  -3   6   4   16.07    0.49
   2  -6  -4   47.56    1.30
  -2  -6   4   46.62    1.27
   2  -6  -4   47.06    1.04
  -2  -6   4   45.75    1.07
  -2  -6   4   45.74    0.98
   2  -6  -4   45.38    1.08
  -2   6   4   47.70    1.04
   2   6  -4   46.01    1.01
  -2   6   4   46.61    1.09
  -2   6   4   45.78    1.28
   1  -6  -4    0.89    0.11
   1  -6  -4    0.93    0.13
  -1  -6   4    1.10    0.15
  -1  -6   4    1.18    0.13
   1  -6  -4    1.18    0.17
  -1  -6   4    1.27    0.11
  -1   6   4    0.77    0.14
  -1   6   4    0.69    0.11
  -1   6   4    0.98    0.12
   0  -6  -4    1.00    0.12
   0  -6   4    1.14    0.10
   0  -6   4    1.41    0.16
   0  -6  -4    1.11    0.16
   0  -6  -4    0.91    0.12
   0  -6   4    1.18    0.12
   0   6   4    0.99    0.13
   0   6   4    0.83    0.11
   0   6   4    0.93    0.16
   1  -6   4   15.19    0.54
   1  -6   4   15.69    0.46
  -1  -6  -4   16.18    0.58
   1  -6   4   16.31    0.40
  -1  -6  -4   16.06    0.49
   1   6   4   15.94    0.58
   1   6   4   15.87    0.49
   1   6   4   15.39    0.45
   2  -6   4   20.79    0.68
  -2  -6  -4   21.05    0.60
  -2  -6  -4   20.99    0.72
   2  -6   4   21.40    0.57
   2  -6   4   21.19    0.50
   2   6   4   20.83    0.72
   2   6   4   20.14    0.55
   2   6   4   20.29    0.59
  -2   6  -4   20.85    0.54
  -3  -6  -4   13.94    0.47
  -3  -6  -4   13.82    0.56
   3  -6   4   13.42    0.38
   3  -6   4   14.27    0.45
   3   6   4   14.06    0.57
   3   6   4   13.91    0.43
   3   6   4   13.61    0.47
  -4  -6  -4    0.07    0.11
   4  -6   4    0.19    0.08
   4  -6   4    0.29    0.10
   4   6   4   -0.02    0.09
   4   6   4    0.00    0.09
   4   6   4    0.16    0.13
   5  -6   4    4.33    0.22
   5  -6   4    4.42    0.29
   5   6   4    4.41    0.24
   5   6   4    4.25    0.28
   6  -6   4    0.77    0.12
   6  -6   4    0.69    0.15
   6   6   4    0.58    0.15
   6   6   4    0.90    0.15
  -7  -6  -4    1.97    0.23
   7  -6   4    1.54    0.21
   7  -6   4    1.58    0.18
   7   6   4    2.08    0.25
   7   6   4    1.65    0.20
   8  -6   4    0.56    0.17
   8  -6   4    0.62    0.14
  -8  -6  -4    0.33    0.15
   8   6   4    0.53    0.16
   9  -6   4    4.74    0.29
   9  -6   4    4.95    0.38
   9   6   4    5.10    0.33
  10  -6   4    1.24    0.20
  10  -6   4    0.61    0.21
  10   6   4    1.05    0.21
  11  -6   4    0.02    0.14
  11   6   4    0.16    0.17
  12  -6   4    1.45    0.23
  12   6   4    1.18    0.25
  12  -7  -4   -0.10    0.16
 -12   7   4    0.44    0.20
  11  -7  -4    2.00    0.27
 -11   7   4    1.41    0.24
  10  -7  -4    1.33    0.22
 -10   7   4    1.09    0.22
   9  -7  -4    4.82    0.31
  -9   7   4    4.77    0.31
  -8  -7   4    1.24    0.25
   8  -7  -4    1.38    0.20
  -8  -7   4    1.31    0.21
  -8   7   4    1.07    0.18
  -6  -7   4    4.85    0.33
   6  -7  -4    3.88    0.25
  -6  -7   4    3.86    0.33
  -6   7   4    4.34    0.26
   5  -7  -4    1.08    0.15
  -5  -7   4    1.26    0.21
  -5  -7   4    1.02    0.17
  -5   7   4    1.16    0.16
  -5   7   4    1.61    0.23
  -5   7   4    1.36    0.16
   4  -7  -4    2.05    0.21
   4  -7  -4    2.21    0.21
  -4  -7   4    2.55    0.17
  -4  -7   4    1.92    0.23
   4  -7  -4    2.34    0.20
  -4  -7   4    2.09    0.21
  -4   7   4    2.14    0.19
  -4   7   4    2.38    0.22
  -4   7   4    2.69    0.28
   4   7  -4    2.37    0.20
   3  -7  -4    0.12    0.08
  -3  -7   4    0.02    0.08
  -3  -7   4    0.12    0.08
  -3  -7   4    0.04    0.07
   3  -7  -4    0.03    0.10
   3  -7  -4    0.06    0.09
  -3   7   4    0.20    0.09
   3   7  -4   -0.02    0.07
  -3   7   4    0.09    0.11
  -3   7   4    0.11    0.08
  -2  -7   4    1.43    0.19
  -2  -7   4    1.70    0.14
   2  -7  -4    1.49    0.16
   2  -7  -4    2.28    0.20
   2  -7  -4    1.75    0.22
  -2  -7   4    1.91    0.18
  -2   7   4    1.56    0.16
   2   7  -4    1.70    0.16
  -2   7   4    2.24    0.20
  -2   7   4    1.98    0.22
   1  -7  -4    5.96    0.34
  -1  -7   4    5.21    0.30
   1  -7  -4    5.09    0.28
   1  -7  -4    5.64    0.26
  -1  -7   4    5.48    0.21
  -1  -7   4    4.86    0.26
  -1   7   4    5.48    0.29
  -1   7   4    5.44    0.25
   1   7  -4    5.39    0.24
  -1   7   4    6.24    0.35
   0  -7  -4   18.32    0.68
   0  -7   4   19.09    0.66
   0  -7  -4   19.21    0.57
   0  -7   4   19.68    0.48
   0  -7  -4   19.47    0.54
   0  -7   4   19.26    0.56
   0   7   4   17.85    0.56
   0   7   4   19.12    0.53
   0   7   4   20.15    0.69
   0   7  -4   19.08    0.52
  -1  -7  -4    0.25    0.11
  -1  -7  -4    0.18    0.09
   1  -7   4   -0.07    0.08
   1  -7   4    0.02    0.06
   1  -7   4    0.14    0.08
  -1  -7  -4    0.09    0.08
   1  -7   4    0.15    0.09
  -1   7  -4    0.06    0.07
   1   7   4    0.05    0.08
   1   7   4    0.09    0.11
   1   7   4   -0.01    0.08
  -2  -7  -4   -0.04    0.10
  -2  -7  -4    0.00    0.08
   2  -7   4    0.06    0.08
   2  -7   4    0.17    0.10
   2  -7   4    0.10    0.07
   2   7   4    0.08    0.10
   2   7   4    0.24    0.09
   2   7   4    0.13    0.09
   3  -7   4    0.00    0.08
   3  -7   4   -0.03    0.06
  -3  -7  -4    0.02    0.11
   3   7   4    0.02    0.12
   3   7   4    0.07    0.09
   3   7   4    0.04    0.08
   4  -7   4    1.43    0.18
   4  -7   4    1.71    0.15
   4   7   4    1.65    0.19
   4   7   4    1.53    0.17
   5  -7   4    5.31    0.24
   5  -7   4    6.08    0.35
   5   7   4    5.23    0.28
   5   7   4    5.10    0.31
   6  -7   4    0.93    0.14
   6  -7   4    0.96    0.19
   6   7   4    1.20    0.19
   6   7   4    0.91    0.17
   7  -7   4    0.05    0.10
   7  -7   4   -0.03    0.11
   7   7   4    0.12    0.13
   8  -7   4    0.30    0.16
   8  -7   4    0.35    0.13
   8   7   4    0.34    0.16
   9  -7   4    3.96    0.38
   9  -7   4    3.34    0.25
   9   7   4    2.89    0.30
  10  -7   4   -0.01    0.13
  10   7   4   -0.03    0.16
  11  -7   4    0.26    0.16
  11   7   4    0.29    0.19
  12  -8  -4    2.74    0.33
 -12   8   4    3.14    0.35
  11  -8  -4    0.21    0.17
 -11   8   4    0.39    0.18
  10  -8  -4    0.96    0.21
 -10   8   4    1.02    0.22
   9  -8  -4    1.68    0.23
  -9   8   4    1.88    0.25
  -8  -8   4    1.49    0.23
   8  -8  -4    1.21    0.20
  -8   8   4    1.03    0.18
   7  -8  -4    1.76    0.22
  -7  -8   4    2.70    0.29
  -7   8   4    2.18    0.23
  -6  -8   4    6.38    0.38
   6  -8  -4    5.78    0.31
  -6  -8   4    5.89    0.41
  -6   8   4    6.21    0.33
  -5  -8   4    1.59    0.24
   5  -8  -4    2.14    0.21
  -5  -8   4    1.93    0.23
  -5  -8   4    1.71    0.18
  -5   8   4    1.79    0.20
  -4  -8   4    6.55    0.29
  -4  -8   4    6.03    0.39
   4  -8  -4    6.16    0.30
  -4  -8   4    6.41    0.34
  -4   8   4    5.86    0.30
  -4   8   4    6.50    0.35
   3  -8  -4    2.73    0.22
  -3  -8   4    2.93    0.25
   3  -8  -4    2.66    0.24
   3  -8  -4    2.86    0.29
  -3  -8   4    2.69    0.18
  -3  -8   4    2.83    0.25
  -3   8   4    2.78    0.20
  -3   8   4    2.69    0.29
  -3   8   4    2.42    0.23
   2  -8  -4   22.58    0.67
   2  -8  -4   23.11    0.82
   2  -8  -4   22.12    0.63
  -2  -8   4   22.05    0.79
  -2  -8   4   22.59    0.59
  -2  -8   4   22.15    0.67
  -2   8   4   22.55    0.80
  -2   8   4   24.17    0.65
  -2   8   4   24.28    0.69
  -1  -8   4    1.21    0.17
   1  -8  -4    1.13    0.15
   1  -8  -4    1.20    0.20
  -1  -8   4    1.04    0.12
  -1  -8   4    1.04    0.18
   1  -8  -4    1.09    0.16
  -1   8   4    1.33    0.16
  -1   8   4    1.25    0.20
  -1   8   4    1.45    0.17
   0  -8  -4   11.50    0.53
   0  -8   4   11.45    0.36
   0  -8   4   10.97    0.42
   0  -8  -4   11.17    0.44
   0  -8   4   11.59    0.50
   0  -8  -4   11.29    0.40
   0   8   4   11.91    0.54
   0   8   4   11.19    0.40
   0   8   4   10.66    0.43
  -1  -8  -4   42.65    1.07
   1  -8   4   42.51    1.06
   1  -8   4   43.34    1.06
   1  -8   4   41.64    1.24
   1  -8   4   44.18    0.95
  -1  -8  -4   44.33    1.04
  -1  -8  -4   42.63    1.28
   1   8   4   43.03    1.28
   1   8   4   41.08    1.06
   1   8   4   41.78    1.02
  -2  -8  -4    2.78    0.29
   2  -8   4    3.07    0.18
   2  -8   4    3.19    0.26
   2  -8   4    2.85    0.23
   2   8   4    3.11    0.26
   2   8   4    3.20    0.32
   2   8   4    2.78    0.20
   3  -8   4    9.27    0.39
   3  -8   4    8.91    0.31
   3   8   4    8.43    0.36
   3   8   4    9.10    0.40
   4  -8   4    9.85    0.42
   4  -8   4    9.21    0.33
   4   8   4    9.37    0.37
   4   8   4    9.31    0.42
   5  -8   4    0.42    0.11
   5  -8   4    0.25    0.12
   5   8   4    0.37    0.13
   6  -8   4    1.11    0.15
   6  -8   4    1.10    0.19
   6   8   4    1.05    0.18
   7  -8   4    0.31    0.12
   7  -8   4    0.48    0.17
   7   8   4    0.31    0.14
   8  -8   4    0.34    0.18
   8  -8   4    0.21    0.13
   8   8   4    0.32    0.16
   9  -8   4    1.89    0.22
   9  -8   4    2.54    0.32
   9   8   4    2.77    0.30
  10  -8   4    0.09    0.14
  10   8   4   -0.04    0.16
  11  -8   4    3.41    0.30
  11   8   4    3.28    0.35
  11  -9  -4    0.02    0.17
 -11   9   4    0.37    0.19
  10  -9  -4    0.40    0.19
 -10   9   4    0.72    0.20
   9  -9  -4    0.22    0.16
  -9   9   4    0.16    0.15
   8  -9  -4    4.59    0.33
  -8   9   4    4.40    0.33
  -7  -9   4    2.81    0.35
  -7  -9   4    2.54    0.30
   7  -9  -4    2.50    0.26
  -7   9   4    2.74    0.27
   6  -9  -4   10.37    0.44
  -6  -9   4   10.42    0.50
  -6  -9   4   10.34    0.41
  -6  -9   4   10.61    0.58
  -6   9   4   10.67    0.44
  -5  -9   4   12.65    0.44
   5  -9  -4   11.84    0.46
  -5  -9   4   11.69    0.51
  -5  -9   4   12.06    0.60
  -5   9   4   12.24    0.46
  -4  -9   4    0.50    0.17
  -4  -9   4    0.76    0.13
  -4  -9   4    0.48    0.14
   4  -9  -4    0.61    0.14
  -4   9   4    0.72    0.15
  -3  -9   4    3.19    0.30
  -3  -9   4    3.75    0.22
  -3  -9   4    4.12    0.30
   3  -9  -4    3.58    0.24
  -3   9   4    3.50    0.24
  -2  -9   4    6.19    0.35
  -2  -9   4    6.60    0.28
   2  -9  -4    6.73    0.42
   2  -9  -4    6.54    0.33
  -2  -9   4    6.96    0.41
  -2   9   4    6.28    0.32
  -2   9   4    6.40    0.37
   1  -9  -4   11.86    0.57
  -1  -9   4   12.80    0.39
  -1  -9   4   11.95    0.47
  -1  -9   4   11.80    0.55
   1  -9  -4   12.20    0.44
  -1   9   4   11.76    0.47
  -1   9   4   11.56    0.43
   0  -9  -4    0.48    0.13
   0  -9   4    0.41    0.13
   0  -9  -4    0.42    0.15
   0  -9   4    0.31    0.13
   0  -9   4    0.41    0.11
   0   9   4    0.95    0.15
   0   9   4    0.54    0.14
  -1  -9  -4    1.40    0.18
   1  -9   4    1.19    0.21
   1  -9   4    1.47    0.15
   1  -9   4    1.45    0.19
   1   9   4    1.50    0.18
   1   9   4    1.87    0.21
  -2  -9  -4    1.46    0.19
   2  -9   4    1.07    0.17
   2  -9   4    1.74    0.16
   2  -9   4    1.30    0.18
   2  -9   4    1.58    0.23
   2   9   4    1.32    0.19
   2   9   4    1.47    0.18
   3  -9   4    2.29    0.18
   3  -9   4    2.23    0.23
   3  -9   4    2.20    0.27
   3   9   4    2.70    0.24
   4  -9   4    0.04    0.11
   4  -9   4    0.20    0.10
   4   9   4    0.33    0.13
   5  -9   4    0.05    0.09
   5  -9   4    0.15    0.13
   5   9   4    0.16    0.13
   6  -9   4    0.80    0.14
   6  -9   4    0.84    0.20
   6   9   4    0.98    0.20
   7  -9   4    0.00    0.10
   7  -9   4    0.19    0.14
   7   9   4    0.05    0.15
   8  -9   4    0.66    0.15
   8  -9   4    0.71    0.20
   8   9   4    0.86    0.21
   9  -9   4   -0.04    0.13
   9   9   4    0.14    0.17
  10  -9   4    8.35    0.39
  10   9   4    8.48    0.47
  11 -10  -4    0.08    0.19
 -11  10   4    0.20    0.21
  10 -10  -4    0.05    0.16
 -10  10   4    0.17    0.18
   9 -10  -4    0.86    0.21
  -9  10   4    1.63    0.25
   8 -10  -4    0.38    0.17
  -8 -10   4    0.23    0.13
  -8  10   4    0.29    0.16
  -7 -10   4    2.39    0.30
  -7 -10   4    2.15    0.23
   7 -10  -4    2.28    0.26
  -7  10   4    2.34    0.26
  -6 -10   4    0.23    0.13
   6 -10  -4    0.34    0.16
  -6 -10   4    0.12    0.18
  -6 -10   4    0.61    0.18
  -6  10   4    0.42    0.15
  -5 -10   4    4.96    0.27
   5 -10  -4    3.85    0.29
  -5 -10   4    4.88    0.39
  -5 -10   4    4.20    0.37
  -5  10   4    4.07    0.30
  -4 -10   4    1.16    0.20
  -4 -10   4    1.18    0.17
  -4 -10   4    1.58    0.27
   4 -10  -4    1.39    0.20
  -3 -10   4    3.29    0.30
   3 -10  -4    3.11    0.26
  -3 -10   4    2.86    0.22
  -3 -10   4    3.39    0.35
  -3  10   4    2.65    0.25
  -2 -10   4    0.23    0.13
  -2 -10   4    0.31    0.11
   2 -10  -4    0.08    0.12
  -2 -10   4    0.14    0.15
  -2  10   4    0.35    0.14
  -1 -10   4    6.01    0.29
  -1 -10   4    6.51    0.43
  -1 -10   4    6.26    0.37
   1 -10  -4    5.91    0.33
  -1  10   4    5.93    0.33
   0 -10   4    0.38    0.11
   0 -10   4    0.16    0.16
   0 -10   4    0.19    0.13
   0 -10  -4    0.06    0.12
   0  10   4    0.20    0.13
   1 -10   4   30.00    0.88
   1 -10   4   30.79    0.76
  -1 -10  -4   30.66    0.83
   1 -10   4   28.62    1.02
   1  10   4   30.32    0.83
   2 -10   4    3.58    0.30
  -2 -10  -4    4.16    0.30
   2 -10   4    3.27    0.22
   2 -10   4    3.78    0.33
   2  10   4    3.78    0.26
   3 -10   4    4.30    0.23
   3 -10   4    3.95    0.30
   3 -10   4    4.14    0.35
   3 -10   4    4.30    0.34
  -3 -10  -4    4.05    0.30
   3  10   4    4.22    0.27
   4 -10   4    4.32    0.24
   4 -10   4    4.53    0.32
   4  10   4    4.25    0.29
   5 -10   4    3.60    0.33
   5 -10   4    3.66    0.24
   5  10   4    3.65    0.28
   6 -10   4    3.23    0.23
   6 -10   4    3.44    0.35
   6  10   4    3.59    0.32
   7 -10   4    1.39    0.25
   7 -10   4    1.43    0.19
   7  10   4    1.51    0.24
   8 -10   4    0.51    0.15
   8 -10   4    0.59    0.19
   8  10   4    0.51    0.19
   9 -10   4    5.57    0.33
   9  10   4    5.59    0.40
  10 -10   4    0.33    0.16
  10  10   4    0.14    0.19
  10 -11  -4    0.20    0.19
 -10 -11   4    0.34    0.17
 -10  11   4    0.22    0.20
  -9 -11   4    0.46    0.18
   9 -11  -4    0.46    0.20
  -9  11   4    0.42    0.18
  -8 -11   4    1.10    0.20
   8 -11  -4    1.43    0.24
  -8  11   4    1.32    0.24
   7 -11  -4    0.30    0.17
  -7 -11   4    0.21    0.14
  -7  11   4    0.11    0.16
   6 -11  -4    0.49    0.17
  -6 -11   4    0.76    0.20
  -6  11   4    0.99    0.20
   5 -11  -4    0.09    0.14
  -5 -11   4    0.22    0.16
  -5 -11   4    0.02    0.12
  -5  11   4    0.01    0.14
   4 -11  -4    4.80    0.32
  -4 -11   4    5.14    0.29
  -4 -11   4    6.05    0.41
  -4 -11   4    5.68    0.44
  -4  11   4    5.00    0.34
   3 -11  -4   11.75    0.47
  -3 -11   4   11.06    0.53
  -3 -11   4   11.29    0.60
  -3 -11   4   11.18    0.42
  -3  11   4   11.08    0.47
  -2 -11   4    0.01    0.12
  -2 -11   4   -0.15    0.13
  -2 -11   4    0.14    0.11
   2 -11  -4   -0.10    0.11
  -2  11   4    0.01    0.12
  -1 -11   4    0.08    0.13
   1 -11  -4    0.10    0.13
  -1 -11   4   -0.15    0.13
  -1 -11   4   -0.11    0.10
  -1  11   4   -0.05    0.12
   0 -11   4    2.50    0.21
   0 -11   4    1.85    0.28
   0 -11   4    1.96    0.25
   0 -11  -4    1.80    0.22
   0  11   4    2.34    0.25
  -1 -11  -4   36.18    0.96
   1 -11   4   34.60    1.20
   1 -11   4   35.02    1.01
   1 -11   4   34.85    0.86
   1  11   4   34.49    0.94
   2 -11   4   10.75    0.58
   2 -11   4   10.66    0.51
  -2 -11  -4   10.29    0.46
   2 -11   4    9.62    0.37
   2  11   4   10.54    0.44
   3 -11   4    2.83    0.21
   3 -11   4    3.47    0.32
  -3 -11  -4    2.89    0.29
   3 -11   4    2.79    0.29
   3  11   4    2.96    0.29
   4 -11   4    1.45    0.23
   4 -11   4    1.95    0.26
  -4 -11  -4    1.09    0.21
   4 -11   4    1.69    0.18
   4  11   4    1.47    0.21
   5 -11   4    2.16    0.21
   5 -11   4    1.86    0.26
   5  11   4    1.80    0.25
   6 -11   4    1.15    0.23
   6 -11   4    0.86    0.16
   6  11   4    1.02    0.21
   7 -11   4    2.70    0.25
   7 -11   4    2.72    0.32
   7  11   4    2.37    0.29
   8 -11   4    4.52    0.29
   8  11   4    4.64    0.39
   9 -11   4    0.11    0.14
   9  11   4    0.15    0.20
   9 -12  -4    0.09    0.18
  -9 -12   4    0.24    0.17
   8 -12  -4    0.00    0.16
  -8 -12   4    0.02    0.14
  -8  12   4    0.13    0.17
   7 -12  -4    1.33    0.24
  -7 -12   4    1.08    0.20
  -7  12   4    0.91    0.21
   6 -12  -4    9.95    0.48
  -6 -12   4   10.24    0.45
  -6  12   4   10.57    0.50
   5 -12  -4    0.46    0.17
  -5 -12   4    0.25    0.17
  -5 -12   4    0.83    0.17
  -5  12   4    0.19    0.16
  -4 -12   4   16.70    0.66
   4 -12  -4   15.39    0.59
  -4 -12   4   16.86    0.56
  -4  12   4   16.86    0.63
  -3 -12   4    0.45    0.18
  -3 -12   4    0.06    0.12
   3 -12  -4    0.13    0.15
  -3  12   4    0.31    0.16
   2 -12  -4    5.38    0.34
  -2 -12   4    5.48    0.29
  -2 -12   4    6.08    0.43
  -2  12   4    6.26    0.36
  -1 -12   4    0.80    0.15
  -1 -12   4    0.89    0.20
   1 -12  -4    0.37    0.16
  -1  12   4    0.79    0.18
   0 -12  -4    1.46    0.22
   0 -12   4    1.36    0.23
   0 -12   4    1.25    0.17
   0  12   4    0.98    0.19
   1 -12   4    0.15    0.16
  -1 -12  -4    0.40    0.17
   1 -12   4    0.38    0.13
   1  12   4    0.26    0.15
   2 -12   4    2.87    0.31
  -2 -12  -4    2.56    0.27
   2 -12   4    2.35    0.21
   2  12   4    2.60    0.27
   3 -12   4    0.05    0.15
  -3 -12  -4    0.40    0.16
   3 -12   4    0.21    0.12
   3  12   4    0.19    0.15
   4 -12   4    5.07    0.38
   4 -12   4    5.52    0.43
   4 -12   4    5.69    0.29
  -4 -12  -4    5.74    0.36
   4  12   4    5.50    0.36
   5 -12   4    2.84    0.33
   5 -12   4    2.61    0.32
   5 -12   4    2.57    0.23
  -5 -12  -4    2.44    0.29
   5  12   4    2.75    0.30
   6 -12   4    7.53    0.35
   6 -12   4    8.10    0.49
  -6 -12  -4    7.92    0.46
   6  12   4    6.89    0.42
   7 -12   4    0.30    0.15
   7  12   4    0.27    0.19
   8 -12   4    0.80    0.18
   8  12   4    0.73    0.22
  -8 -13   4    4.25    0.32
   8 -13  -4    3.49    0.35
  -7 -13   4    2.22    0.26
   7 -13  -4    1.67    0.26
  -7  13   4    2.42    0.31
  -6 -13   4    1.86    0.23
   6 -13  -4    1.71    0.27
  -6  13   4    1.14    0.24
   5 -13  -4   -0.13    0.13
  -5 -13   4   -0.04    0.13
  -5  13   4   -0.04    0.14
  -4 -13   4    1.89    0.23
  -4 -13   4    2.21    0.31
   4 -13  -4    2.47    0.29
  -4  13   4    2.59    0.30
   3 -13  -4    0.08    0.14
  -3 -13   4   -0.09    0.12
  -3 -13   4   -0.01    0.16
  -3  13   4   -0.14    0.13
   2 -13  -4    6.27    0.38
  -2 -13   4    6.41    0.33
  -2 -13   4    7.07    0.48
  -2  13   4    6.30    0.38
  -1 -13   4    0.05    0.12
  -1 -13   4    0.18    0.16
   1 -13  -4    0.03    0.15
  -1  13   4    0.04    0.14
   0 -13   4    7.04    0.33
   0 -13   4    6.70    0.46
   0 -13  -4    6.11    0.38
   0  13   4    6.43    0.38
   1 -13   4   -0.16    0.15
   1 -13   4   -0.07    0.11
  -1 -13  -4    0.21    0.15
   1  13   4   -0.03    0.14
   2 -13   4    5.16    0.29
   2 -13   4    5.45    0.43
  -2 -13  -4    6.10    0.39
   2  13   4    5.48    0.36
   3 -13   4    0.99    0.16
  -3 -13  -4    0.82    0.20
   3 -13   4    0.74    0.21
   3  13   4    0.70    0.19
  -4 -13  -4    0.19    0.17
   4 -13   4    0.39    0.19
   4 -13   4    0.10    0.12
   4  13   4    0.46    0.18
   5 -13   4    0.52    0.19
   5 -13   4    0.60    0.15
  -5 -13  -4    0.51    0.20
   5 -13   4    0.71    0.23
   5  13   4    0.84    0.21
   6 -13   4    1.65    0.21
  -6 -13  -4    1.67    0.27
   6  13   4    2.66    0.31
   7 -13   4    0.00    0.14
  -7 -13  -4    0.04    0.19
   7  13   4    0.30    0.20
  -6 -14   4    6.59    0.38
   6 -14  -4    6.65    0.43
   5 -14  -4   -0.11    0.16
  -5 -14   4    0.14    0.15
  -5  14   4   -0.09    0.17
  -4 -14   4   11.37    0.46
   4 -14  -4   10.55    0.52
  -4  14   4   12.07    0.56
  -3 -14   4    0.05    0.13
   3 -14  -4    0.17    0.17
  -3  14   4   -0.01    0.16
   2 -14  -4    2.26    0.28
  -2 -14   4    2.42    0.24
  -2  14   4    2.90    0.32
   1 -14  -4    1.01    0.22
  -1 -14   4    0.84    0.17
  -1 -14   4    1.13    0.25
  -1  14   4    0.41    0.19
   0 -14   4    0.13    0.13
   0 -14   4    0.29    0.19
   0 -14  -4   -0.05    0.15
   0  14   4    0.06    0.15
   1 -14   4    3.77    0.40
  -1 -14  -4    4.64    0.39
   1 -14   4    4.41    0.27
   1  14   4    4.69    0.35
   2 -14   4    0.61    0.22
   2 -14   4    0.74    0.16
  -2 -14  -4    0.76    0.21
   2  14   4    1.15    0.23
   3 -14   4    0.94    0.17
  -3 -14  -4    1.24    0.25
   3  14   4    0.99    0.23
   4 -14   4    4.21    0.28
  -4 -14  -4    4.34    0.39
   4  14   4    4.01    0.38
  -5 -14  -4    0.03    0.17
   5 -14   4    0.11    0.14
   5  14   4    0.08    0.17
   4 -15  -4    1.57    0.27
  -4 -15   4    1.72    0.23
  -3 -15   4    3.60    0.31
   3 -15  -4    3.57    0.36
  -3  15   4    3.89    0.39
   2 -15  -4    3.03    0.34
  -2 -15   4    3.39    0.30
  -2  15   4    3.29    0.35
   1 -15  -4    3.46    0.36
  -1 -15   4    3.22    0.28
  -1  15   4    3.61    0.36
   0 -15  -4    7.87    0.46
   0 -15   4    6.78    0.36
   0  15   4    7.52    0.45
  -1 -15  -4    2.43    0.31
   1 -15   4    1.72    0.22
   1  15   4    1.95    0.29
   2 -15   4    1.01    0.19
  -2 -15  -4    0.77    0.24
   2  15   4    1.59    0.26
   3 -15   4    3.40    0.28
  -3 -15  -4    3.29    0.36
   3  15   4    3.14    0.35
 -14   0   5    0.04    0.18
 -13   0   5   -0.16    0.15
 -12   0   5    0.00    0.15
  11   0  -5    0.52    0.18
 -11   0   5    0.26    0.15
 -10   0   5    0.01    0.12
  10   0  -5    0.00    0.13
 -10   0   5    0.03    0.11
   9   0  -5   -0.03    0.09
  -9   0   5   -0.13    0.09
  -9   0   5    0.14    0.11
  -8   0   5    0.76    0.13
  -8   0   5    0.37    0.12
   8   0  -5    0.21    0.10
   7   0  -5    0.09    0.08
  -7   0   5   -0.10    0.07
  -7   0   5   -0.02    0.08
   5   0  -5    0.04    0.06
  -4   0   5    0.00    0.05
  -4   0   5    0.04    0.04
  -3   0   5    0.00    0.03
  -3   0   5    0.00    0.03
  -2   0   5    0.00    0.02
   0   0   5   -0.03    0.02
   1   0   5    0.07    0.03
  -1   0  -5    0.02    0.03
   2   0   5   -0.02    0.03
   2   0   5    0.00    0.02
   2   0   5   -0.01    0.02
   3   0   5    0.02    0.04
   3   0   5    0.01    0.04
   3   0   5    0.01    0.04
   4   0   5   -0.02    0.05
   4   0   5   -0.10    0.04
   5   0   5   -0.06    0.06
   5   0   5   -0.12    0.05
  -5   0  -5   -0.09    0.06
   6   0   5    0.02    0.07
   6   0   5    0.09    0.08
   7   0   5   -0.08    0.09
   7   0   5    0.05    0.08
   8   0   5   -0.09    0.10
   8   0   5    0.15    0.12
   9   0   5   -0.14    0.10
   9   0   5   -0.23    0.11
  10   0   5    0.01    0.15
  10   0   5   -0.05    0.12
  11   0   5   -0.06    0.13
  12   0   5    0.19    0.16
 -14  -1   5    0.15    0.20
 -14   1   5    0.40    0.21
 -13  -1   5    2.60    0.31
 -13   1   5    2.37    0.30
 -12  -1   5    1.35    0.23
  12  -1  -5    1.47    0.25
 -12   1   5    1.22    0.22
  11  -1  -5    3.22    0.31
 -11  -1   5    2.60    0.27
 -11   1   5    2.54    0.27
 -10  -1   5   14.56    0.57
  10  -1  -5   11.70    0.48
 -10  -1   5   13.51    0.49
  10   1  -5   13.49    0.51
 -10   1   5   12.35    0.48
   9  -1  -5   -0.14    0.09
  -9  -1   5    0.15    0.11
  -9  -1   5    0.00    0.10
   9   1  -5    0.25    0.12
  -9   1   5    0.06    0.10
  -9   1   5    0.05    0.11
  -8  -1   5    0.01    0.09
  -8  -1   5   -0.06    0.08
   8  -1  -5    0.01    0.09
  -8   1   5    0.03    0.09
   8   1  -5    0.10    0.10
  -8   1   5    0.09    0.09
  -6  -1   5   29.20    0.76
   6  -1  -5   29.54    0.71
  -6  -1   5   28.81    0.70
   6   1  -5   28.98    0.71
  -6   1   5   30.58    0.71
  -6   1   5   29.62    0.76
   5  -1  -5    0.52    0.09
  -5   1   5    0.68    0.09
   5   1  -5    0.23    0.07
  -4  -1   5    0.09    0.05
  -4  -1   5    0.07    0.05
  -4   1   5    0.02    0.04
  -4   1   5    0.14    0.05
  -3  -1   5   11.47    0.31
  -3  -1   5   11.73    0.26
  -3   1   5   11.66    0.31
  -3   1   5   11.88    0.29
  -2  -1   5    0.92    0.07
  -2   1   5    0.97    0.08
  -2   1   5    0.80    0.05
  -1   1   5    0.09    0.03
  -1   1   5    0.04    0.04
   0  -1  -5   17.11    0.44
   0   1   5   16.56    0.37
   0   1   5   17.47    0.45
  -1  -1  -5   18.76    0.51
   1  -1   5   18.90    0.41
   1   1   5   19.90    0.44
   1   1   5   19.59    0.53
  -2  -1  -5   45.08    1.12
   2  -1   5   44.87    0.94
   2   1   5   45.31    0.88
   2   1   5   43.73    0.88
   2   1   5   44.30    0.96
   3  -1   5   -0.02    0.05
   3  -1   5    0.01    0.04
  -3  -1  -5    0.05    0.06
   3  -1   5   -0.05    0.03
   3   1   5    0.01    0.04
   3   1   5    0.00    0.05
   4  -1   5   12.15    0.38
   4  -1   5   11.36    0.32
  -4  -1  -5   12.35    0.36
   4   1   5   12.62    0.34
   4   1   5   12.55    0.38
  -5  -1  -5   18.91    0.53
   5  -1   5   19.88    0.56
   5  -1   5   19.61    0.49
   5   1   5   19.62    0.51
   5   1   5   20.38    0.57
  -5   1  -5   19.56    0.53
   6  -1   5    6.28    0.25
   6  -1   5    6.44    0.30
  -6  -1  -5    5.97    0.27
   6   1   5    5.54    0.29
   6   1   5    6.17    0.25
   7  -1   5    1.64    0.20
   7  -1   5    1.61    0.16
   7   1   5    1.39    0.16
   7   1   5    1.94    0.21
   8  -1   5   -0.13    0.09
   8  -1   5    0.27    0.13
   8   1   5    0.11    0.12
   8   1   5    0.23    0.11
   9  -1   5    1.06    0.20
   9  -1   5    1.56    0.19
   9   1   5    1.69    0.20
   9   1   5    1.35    0.22
  10  -1   5    0.18    0.13
  10  -1   5    0.11    0.15
  10   1   5   -0.08    0.12
  10   1   5    0.22    0.16
  11  -1   5    1.34    0.21
  11   1   5    1.33    0.21
  12  -1   5    0.36    0.17
  12   1   5    0.57    0.19
 -14  -2   5    0.77    0.23
  14  -2  -5    0.95    0.25
 -14   2   5    0.70    0.23
  13  -2  -5    1.50    0.27
 -13  -2   5    1.19    0.25
 -13   2   5    1.80    0.28
  12  -2  -5    0.20    0.18
 -12  -2   5    0.38    0.17
 -12   2   5    0.04    0.16
  11  -2  -5    4.39    0.32
 -11  -2   5    3.94    0.30
 -11   2   5    4.34    0.31
  10  -2  -5    3.73    0.30
 -10  -2   5    3.62    0.33
 -10  -2   5    3.40    0.28
 -10   2   5    3.86    0.27
  -9  -2   5    3.49    0.30
   9  -2  -5    3.28    0.27
  -9  -2   5    3.69    0.25
   9   2  -5    3.82    0.26
  -9   2   5    3.47    0.30
  -9   2   5    3.24    0.24
  -8  -2   5    2.62    0.24
   8  -2  -5    2.48    0.22
  -8  -2   5    2.99    0.21
  -8   2   5    2.52    0.22
   8   2  -5    2.44    0.22
  -8   2   5    2.79    0.25
   7  -2  -5    8.06    0.32
  -7  -2   5    8.22    0.31
  -7  -2   5    7.64    0.35
  -7   2   5    8.11    0.35
   7   2  -5    8.26    0.32
  -7   2   5    7.83    0.31
   6  -2  -5    8.92    0.33
  -6  -2   5    9.75    0.33
  -6  -2   5   10.09    0.38
   6   2  -5    9.67    0.35
  -6   2   5   10.95    0.35
  -6   2   5   11.72    0.39
  -5  -2   5   33.43    0.74
   5  -2  -5   33.01    0.76
  -5  -2   5   32.20    0.79
  -5   2   5   31.93    0.75
  -5   2   5   33.35    0.80
   5   2  -5   32.67    0.75
  -4  -2   5    4.80    0.21
   4  -2  -5    5.08    0.20
  -4   2   5    5.59    0.20
  -4   2   5    5.09    0.22
  -3  -2   5    9.77    0.23
  -3  -2   5    9.50    0.27
  -3   2   5    8.90    0.25
  -3   2   5    9.12    0.28
  -2  -2   5   -0.04    0.03
  -2   2   5   -0.09    0.02
  -2   2   5    0.01    0.04
  -2   2   5   -0.02    0.03
   1  -2  -5    5.97    0.22
  -1  -2   5    5.50    0.14
  -1  -2   5    5.73    0.19
  -1   2   5    6.17    0.22
  -1   2   5    5.79    0.15
  -1   2   5    5.75    0.18
   0  -2  -5    0.07    0.04
   0  -2   5    0.11    0.03
   0   2   5    0.03    0.03
   0   2  -5    0.02    0.02
   0   2   5    0.01    0.03
   0   2   5    0.03    0.04
   1  -2   5    3.80    0.12
  -1  -2  -5    3.86    0.18
  -1   2  -5    3.99    0.15
   1   2   5    3.89    0.15
   1   2   5    3.40    0.17
   1   2   5    3.70    0.12
   2  -2   5   40.62    0.87
  -2  -2  -5   39.89    1.05
   2   2   5   40.64    0.89
   2   2   5   39.66    0.82
  -2   2  -5   40.59    1.01
   3  -2   5   17.58    0.40
   3  -2   5   18.21    0.40
  -3  -2  -5   17.82    0.57
   3  -2   5   17.95    0.46
   3   2   5   17.60    0.43
   3   2   5   17.64    0.48
   4  -2   5   24.03    0.55
  -4  -2  -5   23.52    0.74
  -4  -2  -5   23.59    0.60
   4  -2   5   24.24    0.54
   4  -2   5   25.26    0.62
   4   2   5   24.07    0.58
   4   2   5   24.32    0.63
  -5  -2  -5    0.29    0.09
  -5  -2  -5    0.06    0.09
   5  -2   5    0.12    0.07
   5  -2   5    0.11    0.08
   5   2   5    0.37    0.09
  -5   2  -5    0.17    0.08
   5   2   5    0.17    0.09
   6  -2   5    9.24    0.37
  -6  -2  -5    8.73    0.35
   6  -2   5    9.23    0.31
   6   2   5    9.80    0.33
   6   2   5    9.04    0.37
   7  -2   5    8.33    0.32
   7  -2   5    8.05    0.38
   7   2   5    8.45    0.39
   7   2   5    8.24    0.33
   8  -2   5    0.28    0.12
   8  -2   5    0.43    0.14
   8   2   5    0.37    0.13
   8   2   5    0.51    0.16
   9  -2   5    3.90    0.26
   9  -2   5    3.57    0.33
   9   2   5    3.64    0.34
   9   2   5    3.86    0.27
  10  -2   5    1.71    0.22
  10  -2   5    1.95    0.27
  10   2   5    1.44    0.21
  11  -2   5    1.41    0.21
  11   2   5    1.15    0.21
  12  -2   5    0.40    0.17
  12   2   5    0.45    0.18
 -14  -3   5    0.77    0.22
  14  -3  -5    1.11    0.25
 -14   3   5    1.01    0.25
 -13  -3   5    6.35    0.40
  13  -3  -5    5.94    0.41
 -13   3   5    5.96    0.40
 -12  -3   5    1.10    0.22
  12  -3  -5    1.56    0.25
 -12   3   5    1.24    0.23
  11  -3  -5    2.07    0.25
 -11  -3   5    2.06    0.25
 -11   3   5    1.85    0.23
 -10  -3   5   13.47    0.57
  10  -3  -5   12.73    0.50
 -10  -3   5   13.11    0.50
 -10   3   5   12.99    0.50
  -9  -3   5    1.89    0.20
  -9  -3   5    2.08    0.24
   9  -3  -5    2.00    0.21
  -9   3   5    1.89    0.23
  -9   3   5    1.81    0.21
  -8  -3   5    1.17    0.16
  -8  -3   5    1.33    0.18
   8  -3  -5    1.69    0.19
   8   3  -5    1.56    0.18
  -8   3   5    1.66    0.20
  -8   3   5    1.34    0.17
  -7  -3   5    3.00    0.20
   7  -3  -5    2.62    0.19
  -7  -3   5    2.99    0.24
  -7   3   5    2.55    0.19
   7   3  -5    2.51    0.19
  -7   3   5    2.61    0.23
   6  -3  -5    1.18    0.14
   6  -3  -5    0.78    0.12
  -6  -3   5    0.68    0.12
   6   3  -5    0.74    0.12
  -6   3   5    1.28    0.14
  -6   3   5    0.96    0.14
  -5  -3   5    8.46    0.32
   5  -3  -5    8.50    0.29
  -5   3   5    8.94    0.32
  -5   3   5    8.51    0.29
   5   3  -5    8.35    0.29
   4  -3  -5    3.87    0.19
  -4  -3   5    3.96    0.20
  -4   3   5    3.70    0.18
  -4   3   5    5.02    0.22
  -3  -3   5   33.66    0.70
  -3  -3   5   34.86    0.92
   3  -3  -5   33.42    0.75
  -3  -3   5   34.00    0.78
  -3   3   5   34.29    0.74
  -3   3   5   35.34    0.94
  -3   3   5   34.60    0.80
  -2  -3   5    1.15    0.09
  -2  -3   5    1.30    0.10
  -2   3   5    1.26    0.11
  -2   3   5    1.17    0.09
  -2   3   5    1.23    0.13
   1  -3  -5   36.16    0.93
  -1  -3   5   34.92    0.75
  -1  -3   5   35.35    0.89
  -1   3   5   35.35    0.74
  -1   3   5   35.81    0.79
   1   3  -5   34.82    0.87
   0  -3  -5    3.42    0.18
   0  -3   5    2.94    0.14
   0  -3   5    2.50    0.11
   0   3   5    2.98    0.14
   0   3   5    2.94    0.12
   0   3  -5    2.77    0.13
   1  -3   5    2.64    0.14
  -1  -3  -5    2.98    0.18
   1  -3   5    2.81    0.12
   1   3   5    2.93    0.15
   1   3   5    3.02    0.13
   1   3   5    2.78    0.17
  -1   3  -5    3.21    0.15
   2  -3   5    8.14    0.19
  -2  -3  -5    8.67    0.34
   2  -3   5    8.18    0.26
   2  -3   5    8.70    0.19
   2   3   5    8.80    0.35
   2   3   5    8.92    0.28
  -2   3  -5    8.24    0.30
   2   3   5    8.27    0.25
   3  -3   5   18.80    0.42
  -3  -3  -5   18.77    0.60
  -3  -3  -5   18.27    0.48
   3  -3   5   17.90    0.48
   3  -3   5   18.25    0.42
   3   3   5   19.51    0.52
   3   3   5   19.39    0.47
  -4  -3  -5   26.03    0.80
   4  -3   5   25.16    0.57
   4  -3   5   24.72    0.65
  -4  -3  -5   25.49    0.64
   4  -3   5   25.59    0.57
   4   3   5   24.75    0.67
   4   3   5   25.41    0.61
   5  -3   5   53.48    1.11
  -5  -3  -5   50.85    1.17
   5  -3   5   52.61    1.22
  -5  -3  -5   52.36    1.45
   5   3   5   54.20    1.16
   5   3   5   51.24    1.22
  -6  -3  -5    8.54    0.36
   6  -3   5    8.86    0.31
   6  -3   5    9.05    0.37
   6   3   5    9.42    0.39
   6   3   5    8.99    0.33
   7  -3   5   14.83    0.53
   7  -3   5   16.12    0.47
   7   3   5   15.18    0.49
   7   3   5   14.49    0.54
   8  -3   5   13.18    0.44
   8  -3   5   12.92    0.52
   8   3   5   12.76    0.46
   8   3   5   12.88    0.52
   9  -3   5   13.94    0.58
   9  -3   5   13.50    0.47
   9   3   5   13.53    0.50
   9   3   5   13.52    0.57
  10  -3   5    0.83    0.21
  10  -3   5    0.88    0.17
  10   3   5    0.88    0.19
  11  -3   5    2.68    0.26
  11   3   5    2.33    0.27
  12  -3   5    0.95    0.19
  12   3   5    0.76    0.20
 -13  -4   5    0.46    0.19
 -13   4   5    0.94    0.23
 -12  -4   5   14.54    0.58
  12  -4  -5   14.91    0.61
 -12   4   5   14.94    0.61
 -11  -4   5   -0.01    0.14
  11  -4  -5   -0.03    0.14
 -11   4   5    0.29    0.16
 -10  -4   5    2.71    0.26
 -10  -4   5    2.61    0.28
  10  -4  -5    2.39    0.25
 -10   4   5    2.55    0.26
  -9  -4   5    1.25    0.18
  -9  -4   5    1.39    0.21
   9  -4  -5    1.35    0.20
  -9   4   5    1.48    0.20
  -8  -4   5    9.79    0.44
   8  -4  -5    8.76    0.39
  -8   4   5    9.21    0.39
  -8   4   5    9.16    0.42
   7  -4  -5   10.79    0.40
  -7  -4   5   10.06    0.42
  -7   4   5   10.81    0.40
  -7   4   5   11.18    0.43
   7   4  -5   10.64    0.39
  -6  -4   5    2.13    0.20
   6  -4  -5    2.36    0.18
   6  -4  -5    2.27    0.21
   6   4  -5    2.53    0.19
  -6   4   5    2.97    0.19
  -6   4   5    3.04    0.24
  -5  -4   5    3.79    0.26
  -5  -4   5    3.82    0.23
   5  -4  -5    3.63    0.20
  -5   4   5    3.74    0.20
  -5   4   5    3.68    0.22
   5   4  -5    3.57    0.19
   4  -4  -5    8.82    0.30
  -4  -4   5    8.92    0.38
  -4  -4   5    8.99    0.31
  -4   4   5    8.40    0.32
  -4   4   5    8.95    0.30
  -4   4   5    8.89    0.38
  -3  -4   5    8.33    0.29
  -3  -4   5    8.40    0.24
   3  -4  -5    8.76    0.28
  -3  -4   5    9.08    0.24
  -3  -4   5    8.88    0.35
  -3   4   5    8.93    0.28
  -3   4   5    8.83    0.31
  -3   4   5    8.47    0.36
   2  -4  -5   24.48    0.74
  -2  -4   5   24.42    0.60
   2  -4  -5   25.97    0.60
  -2  -4   5   25.98    0.53
  -2  -4   5   25.24    0.52
  -2  -4   5   25.95    0.72
  -2   4   5   25.64    0.75
  -2   4   5   25.59    0.59
  -2   4   5   25.42    0.63
   1  -4  -5    5.30    0.21
  -1  -4   5    6.05    0.24
   1  -4  -5    5.46    0.26
  -1  -4   5    5.86    0.20
  -1   4   5    5.49    0.22
   1   4  -5    5.56    0.23
  -1   4   5    5.33    0.19
  -1   4   5    5.35    0.26
   0  -4   5    0.77    0.10
   0  -4   5    0.76    0.08
   0  -4  -5    0.75    0.11
   0   4   5    0.92    0.10
   0   4  -5    0.73    0.09
   0   4   5    0.65    0.08
   0   4   5    0.86    0.12
  -1  -4  -5    2.49    0.18
   1  -4   5    2.37    0.14
   1  -4   5    2.32    0.15
   1  -4   5    2.53    0.08
   1   4   5    2.71    0.16
   1   4   5    2.49    0.18
  -1   4  -5    2.61    0.15
   1   4   5    2.70    0.14
  -2  -4  -5    0.78    0.13
   2  -4   5    0.89    0.07
   2  -4   5    0.76    0.09
   2  -4   5    0.92    0.07
   2   4   5    0.86    0.13
   2   4   5    0.89    0.11
   2   4   5    0.77    0.10
  -2   4  -5    1.03    0.12
  -3  -4  -5    5.58    0.24
   3  -4   5    5.36    0.18
   3  -4   5    5.48    0.24
  -3  -4  -5    6.07    0.31
   3  -4   5    5.91    0.19
   3   4   5    5.72    0.26
   3   4   5    6.30    0.32
   3   4   5    6.11    0.23
   4  -4   5    5.01    0.19
  -4  -4  -5    4.95    0.24
  -4  -4  -5    5.18    0.30
   4  -4   5    4.74    0.19
   4  -4   5    3.90    0.23
   4   4   5    5.13    0.26
   4   4   5    5.10    0.23
   5  -4   5    2.99    0.23
  -5  -4  -5    2.99    0.25
  -5  -4  -5    2.71    0.20
   5  -4   5    2.51    0.16
   5   4   5    3.09    0.19
   5   4   5    2.83    0.22
  -6  -4  -5    0.36    0.12
   6  -4   5    0.16    0.08
   6  -4   5    0.26    0.12
   6   4   5    0.19    0.09
   6   4   5    0.38    0.12
   7  -4   5    4.50    0.23
   7  -4   5    4.06    0.30
   7   4   5    4.67    0.26
   7   4   5    4.26    0.30
   8  -4   5    3.72    0.32
   8  -4   5    3.04    0.22
   8   4   5    2.99    0.29
   8   4   5    2.78    0.25
   9  -4   5    3.79    0.25
   9  -4   5    3.53    0.34
   9   4   5    3.12    0.28
   9   4   5    3.61    0.35
  10  -4   5    4.97    0.29
  10  -4   5    6.12    0.42
  10   4   5    5.52    0.35
  11  -4   5    3.53    0.29
  11   4   5    3.42    0.32
  12  -4   5   -0.09    0.14
  12   4   5   -0.15    0.16
  13  -5  -5    1.73    0.29
 -13   5   5    2.06    0.30
  12  -5  -5    0.17    0.17
 -12   5   5    0.39    0.18
  11  -5  -5    4.32    0.32
 -11   5   5    4.01    0.35
  10  -5  -5    0.04    0.13
 -10   5   5    0.15    0.14
   9  -5  -5   32.35    0.90
  -9  -5   5   32.41    1.15
  -9  -5   5   33.54    0.97
  -9   5   5   32.82    0.90
  -8  -5   5    1.17    0.19
   8  -5  -5    1.50    0.20
  -8  -5   5    1.13    0.22
  -8   5   5    1.19    0.18
  -8   5   5    1.27    0.18
  -7  -5   5   27.56    0.95
   7  -5  -5   27.35    0.74
  -7  -5   5   27.59    0.79
  -7   5   5   27.36    0.78
  -7   5   5   27.02    0.74
   6  -5  -5   16.24    0.51
  -6  -5   5   16.90    0.66
  -6  -5   5   17.67    0.56
  -6   5   5   17.51    0.52
   6   5  -5   17.29    0.52
  -6   5   5   16.81    0.55
  -6   5   5   18.56    0.68
  -5  -5   5    2.06    0.19
   5  -5  -5    2.05    0.19
   5  -5  -5    1.70    0.17
  -5  -5   5    1.81    0.21
   5   5  -5    1.97    0.17
  -5   5   5    2.28    0.24
  -5   5   5    1.97    0.17
  -5   5   5    2.07    0.19
   4  -5  -5   40.12    0.92
  -4  -5   5   39.45    1.13
  -4  -5   5   41.12    0.96
   4  -5  -5   40.10    0.97
  -4   5   5   39.35    0.91
  -4   5   5   40.08    1.15
  -4   5   5   40.05    0.97
   3  -5  -5   25.59    0.63
  -3  -5   5   25.19    0.77
  -3  -5   5   24.84    0.57
  -3  -5   5   25.66    0.57
  -3  -5   5   24.76    0.64
  -3   5   5   24.42    0.61
  -3   5   5   25.68    0.66
  -3   5   5   24.57    0.78
  -2  -5   5    6.43    0.29
  -2  -5   5    6.06    0.19
  -2  -5   5    5.98    0.25
   2  -5  -5    6.37    0.31
   2  -5  -5    6.54    0.25
  -2  -5   5    6.37    0.19
  -2   5   5    6.86    0.24
  -2   5   5    6.57    0.32
  -2   5   5    6.80    0.28
  -1  -5   5    0.28    0.07
  -1  -5   5    0.29    0.05
  -1  -5   5    0.15    0.04
   1  -5  -5    0.26    0.09
   1  -5  -5    0.25    0.07
  -1  -5   5    0.17    0.07
  -1   5   5    0.32    0.08
  -1   5   5    0.32    0.09
  -1   5   5    0.29    0.07
   1   5  -5    0.21    0.08
   0  -5   5    0.53    0.10
   0  -5   5    0.51    0.05
   0  -5  -5    0.51    0.12
   0  -5   5    0.45    0.05
   0  -5   5    0.48    0.08
   0   5  -5    0.46    0.09
   0   5   5    0.53    0.08
   0   5   5    0.42    0.09
   0   5   5    0.38    0.10
   1  -5   5   28.87    0.83
   1  -5   5   30.01    0.61
   1  -5   5   29.95    0.61
  -1  -5  -5   29.38    0.87
   1  -5   5   28.63    0.70
   1   5   5   29.41    0.87
   1   5   5   29.43    0.69
   1   5   5   29.81    0.74
   2  -5   5   66.35    1.69
   2  -5   5   65.85    1.31
   2  -5   5   68.59    1.32
   2  -5   5   63.52    1.43
  -2  -5  -5   67.80    1.75
   2   5   5   69.12    1.75
   2   5   5   66.81    1.48
   2   5   5   65.40    1.39
   3  -5   5    2.80    0.20
   3  -5   5    2.74    0.14
   3  -5   5    2.81    0.14
  -3  -5  -5    3.40    0.24
   3   5   5    3.22    0.25
   3   5   5    2.48    0.20
   3   5   5    2.99    0.18
  -4  -5  -5   29.27    0.94
   4  -5   5   30.31    0.67
   4  -5   5   30.36    0.77
  -4  -5  -5   29.99    0.76
   4   5   5   30.39    0.74
   4   5   5   28.23    0.78
   5  -5   5    1.73    0.18
  -5  -5  -5    1.81    0.19
   5  -5   5    1.73    0.14
   5   5   5    1.34    0.18
   5   5   5    1.41    0.16
  -6  -5  -5    0.69    0.15
   6  -5   5    0.83    0.12
   6  -5   5    0.66    0.14
   6   5   5    0.82    0.14
   6   5   5    1.00    0.17
   7  -5   5    0.79    0.17
   7   5   5    0.75    0.15
   7   5   5    0.67    0.16
   8  -5   5    1.85    0.24
   8  -5   5    1.65    0.18
   8   5   5    1.83    0.24
   8   5   5    1.69    0.21
   9  -5   5   14.59    0.50
   9  -5   5   15.80    0.63
   9   5   5   15.25    0.55
  10  -5   5    0.14    0.17
  10  -5   5    0.03    0.12
  10   5   5   -0.11    0.14
  11  -5   5    5.36    0.32
  11   5   5    4.62    0.34
  12  -5   5    3.60    0.31
  12   5   5    4.13    0.36
  13  -6  -5    1.38    0.27
 -13   6   5    0.97    0.24
  12  -6  -5    4.31    0.38
 -12   6   5    4.38    0.38
  11  -6  -5    3.38    0.32
 -11   6   5    3.31    0.33
  10  -6  -5    1.41    0.23
 -10   6   5    0.83    0.20
  -9  -6   5    7.03    0.48
   9  -6  -5    6.71    0.37
  -9  -6   5    7.15    0.44
  -9   6   5    5.92    0.36
  -8  -6   5    0.79    0.18
  -8  -6   5    0.68    0.20
   8  -6  -5    0.69    0.16
  -8   6   5    0.92    0.16
   7  -6  -5    1.87    0.21
  -7  -6   5    1.62    0.21
  -7  -6   5    1.35    0.23
  -7   6   5    1.93    0.20
  -7   6   5    1.89    0.22
  -6  -6   5   10.38    0.51
   6  -6  -5   10.98    0.41
  -6  -6   5   11.05    0.44
  -6   6   5   10.92    0.40
  -6   6   5   12.07    0.45
  -5  -6   5   33.06    0.87
  -5  -6   5   32.55    1.03
   5  -6  -5   32.65    0.82
  -5   6   5   31.99    0.86
  -5   6   5   33.20    1.04
  -5   6   5   32.82    0.82
  -4  -6   5   31.26    0.82
   4  -6  -5   32.74    0.84
  -4  -6   5   32.55    0.74
   4  -6  -5   31.61    0.83
   4  -6  -5   31.98    0.79
  -4  -6   5   31.28    0.98
  -4   6   5   32.19    1.00
  -4   6   5   32.01    0.78
  -4   6   5   31.77    0.83
   4   6  -5   32.16    0.77
   3  -6  -5   -0.08    0.07
   3  -6  -5    0.07    0.07
  -3  -6   5    0.10    0.09
  -3  -6   5    0.06    0.07
  -3  -6   5    0.03    0.06
   3   6  -5   -0.01    0.07
  -3   6   5    0.26    0.12
  -3   6   5    0.16    0.08
  -3   6   5    0.13    0.09
  -2  -6   5   29.54    0.65
   2  -6  -5   30.53    0.92
  -2  -6   5   28.43    0.87
  -2  -6   5   28.89    0.74
   2  -6  -5   29.33    0.72
  -2  -6   5   29.96    0.65
  -2   6   5   29.42    0.71
  -2   6   5   29.87    0.76
  -2   6   5   29.27    0.90
   1  -6  -5    2.94    0.22
  -1  -6   5    2.57    0.20
  -1  -6   5    2.86    0.13
   1  -6  -5    2.70    0.18
  -1  -6   5    2.76    0.13
  -1  -6   5    2.80    0.19
  -1   6   5    2.81    0.23
  -1   6   5    2.58    0.16
  -1   6   5    2.66    0.20
   0  -6  -5    5.47    0.25
   0  -6   5    5.75    0.18
   0  -6   5    5.66    0.24
   0  -6   5    6.00    0.25
   0  -6   5    5.45    0.28
   0  -6   5    5.76    0.19
   0  -6  -5    6.11    0.32
   0   6   5    5.66    0.32
   0   6   5    5.62    0.24
   0   6   5    5.48    0.26
  -1  -6  -5    1.75    0.20
   1  -6   5    1.73    0.15
   1  -6   5    1.65    0.11
   1  -6   5    1.54    0.10
   1  -6   5    1.65    0.18
   1   6   5    2.05    0.18
   1   6   5    1.60    0.20
   1   6   5    1.69    0.15
   2  -6   5    3.33    0.15
  -2  -6  -5    3.78    0.26
   2  -6   5    3.72    0.21
   2  -6   5    3.61    0.15
   2  -6   5    3.27    0.23
   2   6   5    3.31    0.22
   2   6   5    3.53    0.20
   2   6   5    3.58    0.26
   3  -6   5   16.45    0.41
   3  -6   5   16.11    0.50
  -3  -6  -5   16.17    0.62
   3   6   5   15.72    0.52
   3   6   5   15.95    0.47
   3   6   5   16.42    0.63
   4  -6   5   31.44    0.81
   4  -6   5   31.23    0.70
  -4  -6  -5   30.12    0.99
   4   6   5   29.83    0.76
   4   6   5   29.91    0.82
   5  -6   5   18.09    0.48
   5  -6   5   16.93    0.57
   5   6   5   18.22    0.54
   5   6   5   17.60    0.58
   6  -6   5   11.03    0.46
  -6  -6  -5   11.90    0.46
   6  -6   5   11.51    0.38
   6   6   5   12.39    0.48
   6   6   5   11.26    0.42
   7  -6   5    8.39    0.33
   7  -6   5    8.49    0.42
   7   6   5    8.58    0.39
   7   6   5    8.97    0.44
   8  -6   5   10.47    0.38
   8  -6   5   10.22    0.48
   8   6   5    9.35    0.43
   9  -6   5    6.41    0.41
   9  -6   5    5.43    0.30
   9   6   5    6.59    0.37
  10  -6   5    5.65    0.43
  10  -6   5    5.16    0.30
  10   6   5    5.34    0.36
  11  -6   5    0.28    0.15
  11   6   5    0.55    0.19
  12  -7  -5    0.15    0.18
 -12   7   5    0.24    0.19
  11  -7  -5    2.19    0.29
 -11   7   5    1.76    0.25
  10  -7  -5    4.87    0.34
 -10   7   5    5.07    0.33
  -9  -7   5    6.82    0.45
   9  -7  -5    5.67    0.34
  -9   7   5    6.12    0.37
  -8  -7   5   36.65    1.26
  -8  -7   5   38.73    1.07
   8  -7  -5   36.94    0.98
  -8   7   5   36.30    0.99
  -7  -7   5   29.93    0.87
  -7  -7   5   28.94    1.04
   7  -7  -5   29.57    0.82
  -7   7   5   29.23    0.81
   6  -7  -5   24.87    0.71
  -6  -7   5   25.70    0.91
  -6  -7   5   24.94    0.76
  -6   7   5   25.26    0.71
  -6   7   5   25.15    0.76
  -5  -7   5    8.94    0.46
  -5  -7   5    8.20    0.38
   5  -7  -5    8.43    0.35
  -5  -7   5    9.36    0.33
  -5   7   5    9.44    0.40
  -5   7   5    8.23    0.34
   4  -7  -5    6.32    0.29
  -4  -7   5    6.41    0.36
  -4  -7   5    6.13    0.25
  -4  -7   5    6.71    0.32
  -4   7   5    6.54    0.38
  -4   7   5    6.65    0.29
  -4   7   5    6.16    0.33
   3  -7  -5   12.59    0.55
  -3  -7   5   13.91    0.56
  -3  -7   5   13.46    0.39
   3  -7  -5   13.45    0.47
  -3  -7   5   14.04    0.47
   3  -7  -5   14.12    0.44
  -3   7   5   14.12    0.48
  -3   7   5   14.53    0.59
  -3   7   5   13.49    0.44
   2  -7  -5    0.06    0.11
  -2  -7   5    0.01    0.09
   2  -7  -5   -0.07    0.07
   2  -7  -5    0.06    0.09
  -2  -7   5    0.06    0.06
  -2  -7   5   -0.04    0.07
  -2   7   5   -0.04    0.07
  -2   7   5   -0.05    0.07
  -2   7   5    0.02    0.09
   1  -7  -5   22.50    0.66
  -1  -7   5   24.43    0.56
   1  -7  -5   23.82    0.63
   1  -7  -5   24.34    0.81
  -1  -7   5   24.42    0.66
  -1  -7   5   23.35    0.55
  -1  -7   5   23.44    0.77
  -1   7   5   24.23    0.63
  -1   7   5   23.52    0.67
  -1   7   5   23.84    0.81
   0  -7   5   27.60    0.71
   0  -7   5   26.61    0.61
   0  -7   5   26.71    0.84
   0  -7  -5   27.77    0.70
   0  -7  -5   27.78    0.74
   0  -7  -5   27.17    0.88
   0  -7   5   26.57    0.61
   0   7   5   26.79    0.74
   0   7   5   26.88    0.88
   0   7   5   26.42    0.69
   1  -7   5   38.21    1.11
  -1  -7  -5   38.74    1.16
  -1  -7  -5   38.32    0.96
   1  -7   5   38.03    0.94
   1  -7   5   38.37    0.82
   1   7   5   39.87    1.17
   1   7   5   38.06    0.97
   1   7   5   37.82    0.90
   2  -7   5   45.77    1.11
   2  -7   5   45.84    1.30
  -2  -7  -5   47.17    1.36
   2  -7   5   46.11    0.97
   2   7   5   48.11    1.36
   2   7   5   44.51    1.12
   2   7   5   45.86    1.06
   3  -7   5   37.54    0.97
  -3  -7  -5   38.89    1.19
   3  -7   5   39.54    0.85
   3   7   5   38.01    0.99
   3   7   5   38.03    0.93
   4  -7   5    5.35    0.22
   4  -7   5    4.58    0.28
   4   7   5    5.33    0.32
   4   7   5    5.40    0.27
   5  -7   5    1.88    0.22
   5  -7   5    2.15    0.16
   5   7   5    1.96    0.23
   5   7   5    1.62    0.19
   6  -7   5    0.66    0.16
   6  -7   5    0.57    0.12
   6   7   5    0.32    0.13
   6   7   5    0.70    0.16
   7  -7   5    7.14    0.42
   7  -7   5    6.62    0.29
   7   7   5    6.71    0.35
   8  -7   5    0.03    0.11
   8  -7   5    0.18    0.15
   8   7   5    0.20    0.15
   9  -7   5   10.55    0.41
   9  -7   5   10.99    0.55
   9   7   5   11.01    0.49
  10  -7   5    1.86    0.29
  10  -7   5    2.08    0.23
  10   7   5    2.02    0.27
  11  -7   5    8.23    0.39
  11   7   5    9.04    0.48
  12  -8  -5    0.38    0.21
 -12   8   5    0.17    0.19
  11  -8  -5    1.74    0.27
 -11   8   5    2.09    0.29
  10  -8  -5   12.26    0.53
 -10   8   5   12.63    0.55
  -9  -8   5    6.23    0.45
   9  -8  -5    6.37    0.37
  -9   8   5    5.86    0.36
  -8  -8   5    7.87    0.51
   8  -8  -5    7.13    0.38
  -8   8   5    7.40    0.39
  -7  -8   5   -0.12    0.13
  -7  -8   5    0.14    0.14
   7  -8  -5    0.07    0.12
  -7   8   5   -0.06    0.10
  -6  -8   5    0.92    0.15
   6  -8  -5    1.41    0.19
  -6  -8   5    1.14    0.20
  -6  -8   5    1.35    0.24
  -6   8   5    1.02    0.17
  -5  -8   5    2.06    0.23
  -5  -8   5    2.22    0.19
   5  -8  -5    2.14    0.22
  -5  -8   5    2.50    0.29
  -5   8   5    2.27    0.21
  -5   8   5    2.61    0.25
  -4  -8   5    9.44    0.48
  -4  -8   5    9.01    0.38
  -4  -8   5    9.22    0.32
   4  -8  -5    8.85    0.37
  -4   8   5    9.02    0.41
  -4   8   5    8.67    0.36
  -3  -8   5   20.03    0.63
  -3  -8   5   21.62    0.55
   3  -8  -5   21.30    0.79
   3  -8  -5   20.90    0.61
  -3  -8   5   21.26    0.77
  -3   8   5   20.98    0.66
  -3   8   5   20.10    0.59
  -3   8   5   21.15    0.78
  -2  -8   5   10.43    0.49
  -2  -8   5   11.07    0.42
  -2  -8   5   10.47    0.33
   2  -8  -5   10.73    0.51
   2  -8  -5   10.87    0.40
  -2   8   5   10.06    0.38
  -2   8   5   10.24    0.42
  -2   8   5   10.26    0.49
   1  -8  -5    6.34    0.38
  -1  -8   5    5.88    0.23
   1  -8  -5    6.53    0.31
  -1  -8   5    6.58    0.36
  -1  -8   5    6.58    0.32
  -1   8   5    6.75    0.30
  -1   8   5    6.11    0.33
  -1   8   5    6.92    0.40
   0  -8  -5    0.26    0.13
   0  -8   5    0.18    0.10
   0  -8   5    0.16    0.08
   0  -8   5    0.16    0.11
   0  -8  -5    0.20    0.11
   0   8   5    0.25    0.10
   0   8   5    0.10    0.10
   0   8   5    0.28    0.13
   1  -8   5    5.72    0.22
   1  -8   5    5.88    0.30
  -1  -8  -5    5.90    0.30
   1  -8   5    5.69    0.34
  -1  -8  -5    6.00    0.37
   1  -8   5    6.56    0.31
   1   8   5    6.09    0.29
   1   8   5    6.34    0.39
   1   8   5    5.89    0.31
   2  -8   5    1.30    0.20
   2  -8   5    1.52    0.13
   2  -8   5    1.19    0.16
   2   8   5    1.22    0.17
   2   8   5    1.31    0.17
   3  -8   5   11.72    0.45
   3  -8   5   12.26    0.36
   3   8   5   11.66    0.47
   3   8   5   11.71    0.43
   4  -8   5    3.33    0.19
   4  -8   5    2.95    0.26
   4   8   5    3.38    0.23
   4   8   5    3.57    0.28
   5  -8   5    4.39    0.30
   5  -8   5    4.10    0.22
   5   8   5    4.75    0.28
   5   8   5    4.54    0.32
   6  -8   5    8.38    0.33
   6  -8   5    9.54    0.44
   6   8   5    8.85    0.40
   7  -8   5    9.39    0.37
   7  -8   5   10.38    0.53
   7   8   5    9.62    0.44
   8  -8   5   17.40    0.68
   8  -8   5   15.51    0.51
   8   8   5   14.94    0.58
   9  -8   5    0.34    0.18
   9  -8   5    0.14    0.13
   9   8   5    0.18    0.15
  10  -8   5    0.35    0.15
  10   8   5    0.47    0.19
  11  -8   5    0.67    0.18
  11   8   5    0.65    0.22
  11  -9  -5    2.99    0.33
 -11   9   5    2.61    0.31
  10  -9  -5    0.02    0.16
 -10   9   5    0.62    0.20
   9  -9  -5    7.15    0.41
  -9   9   5    7.33    0.41
  -8  -9   5   16.03    0.67
   8  -9  -5   15.09    0.57
  -8   9   5   13.77    0.56
  -7  -9   5    0.49    0.15
  -7  -9   5    0.28    0.14
   7  -9  -5    0.73    0.17
  -7  -9   5    0.30    0.18
  -7   9   5    0.65    0.17
  -6  -9   5   17.11    0.77
   6  -9  -5   17.71    0.59
  -6  -9   5   17.57    0.65
  -6  -9   5   17.42    0.54
  -6   9   5   17.86    0.59
  -5  -9   5    0.25    0.14
   5  -9  -5    0.09    0.13
  -5  -9   5    0.21    0.16
  -5  -9   5    0.05    0.10
  -5   9   5    0.23    0.12
  -4  -9   5   24.13    0.90
  -4  -9   5   24.52    0.65
  -4  -9   5   24.73    0.75
   4  -9  -5   24.13    0.71
  -4   9   5   24.93    0.71
  -3  -9   5   12.44    0.48
   3  -9  -5   10.98    0.43
  -3  -9   5   11.90    0.38
  -3  -9   5   10.67    0.53
  -3   9   5   10.70    0.42
  -3   9   5   11.44    0.48
  -2  -9   5    3.81    0.30
   2  -9  -5    3.81    0.26
  -2  -9   5    3.93    0.21
  -2  -9   5    3.60    0.30
  -2   9   5    3.62    0.29
  -2   9   5    3.32    0.24
  -1  -9   5   22.48    0.69
  -1  -9   5   21.67    0.81
  -1  -9   5   22.91    0.57
   1  -9  -5   22.35    0.66
  -1   9   5   21.86    0.69
  -1   9   5   21.82    0.64
   0  -9   5    0.97    0.17
   0  -9   5    1.02    0.13
   0  -9   5    0.93    0.18
   0  -9  -5    1.00    0.17
   0   9   5    1.50    0.19
   0   9   5    0.94    0.15
   1  -9   5    5.32    0.35
   1  -9   5    5.26    0.31
  -1  -9  -5    5.00    0.29
   1  -9   5    5.14    0.23
   1   9   5    4.84    0.28
   1   9   5    4.82    0.31
   2  -9   5    5.95    0.32
   2  -9   5    5.80    0.24
   2  -9   5    5.44    0.36
   2  -9   5    5.26    0.33
  -2  -9  -5    5.09    0.30
   2   9   5    5.80    0.33
   2   9   5    5.63    0.30
   3  -9   5    0.53    0.14
   3  -9   5    0.67    0.11
   3   9   5    0.78    0.17
   3   9   5    0.76    0.15
   4  -9   5   20.09    0.68
   4  -9   5   19.94    0.54
   4   9   5   20.52    0.63
   5  -9   5    0.17    0.13
   5  -9   5    0.16    0.10
   5   9   5    0.47    0.14
   6  -9   5   21.20    0.58
   6  -9   5   19.72    0.72
   6   9   5   20.93    0.68
   7  -9   5    3.13    0.32
   7  -9   5    3.39    0.23
   7   9   5    2.83    0.29
   8  -9   5    0.01    0.15
   8  -9   5   -0.05    0.11
   8   9   5    0.14    0.16
   9  -9   5    0.92    0.18
   9  -9   5    0.82    0.23
   9   9   5    0.77    0.22
  10  -9   5    0.08    0.14
  10   9   5    0.01    0.18
  11 -10  -5   -0.06    0.19
 -11  10   5   -0.01    0.17
  10 -10  -5    5.84    0.40
 -10  10   5    5.87    0.41
  -9 -10   5    5.82    0.34
   9 -10  -5    6.87    0.42
  -9  10   5    6.66    0.40
  -8 -10   5    9.16    0.41
   8 -10  -5    9.24    0.46
  -8 -10   5    8.98    0.52
  -8  10   5    8.47    0.44
  -7 -10   5    9.98    0.54
  -7 -10   5    9.63    0.41
   7 -10  -5    9.66    0.46
  -7  10   5   10.24    0.47
   6 -10  -5    9.85    0.44
  -6 -10   5    9.44    0.39
  -6 -10   5    9.59    0.51
  -6  10   5    9.71    0.45
   5 -10  -5    0.41    0.15
  -5 -10   5    0.63    0.21
  -5 -10   5    0.28    0.15
  -5 -10   5    0.34    0.13
  -5  10   5    0.69    0.16
  -4 -10   5    0.37    0.12
  -4 -10   5    0.36    0.18
  -4 -10   5    0.27    0.15
   4 -10  -5    0.22    0.13
  -4  10   5    0.21    0.13
  -3 -10   5    5.01    0.37
  -3 -10   5    5.16    0.26
   3 -10  -5    5.11    0.31
  -3 -10   5    5.46    0.39
  -3  10   5    5.11    0.31
  -2 -10   5   19.01    0.54
  -2 -10   5   19.74    0.79
   2 -10  -5   19.85    0.63
  -2 -10   5   19.01    0.66
  -2  10   5   20.17    0.63
  -1 -10   5   17.35    0.61
  -1 -10   5   17.45    0.49
   1 -10  -5   17.64    0.59
  -1 -10   5   17.31    0.72
  -1  10   5   16.43    0.56
   0 -10   5   25.27    0.91
   0 -10   5   24.83    0.78
   0 -10   5   25.20    0.64
   0 -10  -5   26.82    0.77
   0  10   5   25.44    0.73
   1 -10   5   14.94    0.58
   1 -10   5   15.44    0.67
   1 -10   5   15.10    0.45
  -1 -10  -5   15.89    0.55
   1  10   5   14.60    0.52
   2 -10   5   19.95    0.80
   2 -10   5   20.07    0.68
  -2 -10  -5   21.01    0.67
   2 -10   5   19.80    0.67
   2 -10   5   20.12    0.54
   2  10   5   20.97    0.64
   3 -10   5    5.93    0.26
   3 -10   5    6.04    0.38
   3 -10   5    5.91    0.35
  -3 -10  -5    6.06    0.36
   3  10   5    5.97    0.33
   4 -10   5    3.16    0.30
   4 -10   5    3.67    0.22
   4  10   5    3.61    0.30
   5 -10   5    2.44    0.28
   5 -10   5    1.99    0.19
   5  10   5    1.91    0.24
   6 -10   5    3.25    0.22
   6 -10   5    2.77    0.31
   6  10   5    3.21    0.31
   7 -10   5    0.67    0.15
   7 -10   5    0.86    0.21
   7  10   5    1.03    0.21
   8 -10   5    9.25    0.53
   8 -10   5    9.68    0.39
   8  10   5    9.83    0.49
   9 -10   5    1.82    0.21
   9  10   5    1.57    0.27
 -10 -11   5    2.40    0.27
  10 -11  -5    1.98    0.30
 -10  11   5    2.20    0.31
   9 -11  -5   -0.01    0.17
  -9 -11   5    0.02    0.14
  -9  11   5    0.15    0.17
  -8 -11   5    1.76    0.22
   8 -11  -5    2.24    0.28
  -8  11   5    2.02    0.27
  -7 -11   5    0.35    0.18
   7 -11  -5    0.83    0.21
  -7 -11   5    0.54    0.16
  -7  11   5    0.63    0.19
  -6 -11   5    6.29    0.32
   6 -11  -5    6.64    0.39
  -6 -11   5    6.20    0.45
  -6  11   5    6.85    0.39
  -5 -11   5   -0.02    0.11
   5 -11  -5   -0.09    0.13
  -5 -11   5    0.09    0.15
  -5  11   5    0.11    0.15
  -4 -11   5   26.42    0.72
  -4 -11   5   27.15    0.87
   4 -11  -5   26.72    0.80
  -4  11   5   25.03    0.78
  -3 -11   5    3.10    0.22
  -3 -11   5    2.99    0.31
   3 -11  -5    3.45    0.29
  -3  11   5    2.45    0.26
  -2 -11   5    1.84    0.19
   2 -11  -5    1.89    0.23
  -2 -11   5    2.14    0.27
  -2 -11   5    1.83    0.28
  -2  11   5    2.26    0.25
  -1 -11   5    0.64    0.18
  -1 -11   5    0.66    0.20
   1 -11  -5    0.80    0.18
  -1 -11   5    1.01    0.15
  -1  11   5    0.85    0.17
   0 -11   5    2.06    0.18
   0 -11   5    2.22    0.30
   0 -11  -5    2.66    0.27
   0 -11   5    1.59    0.24
   0  11   5    2.02    0.24
   1 -11   5    0.56    0.13
  -1 -11  -5    0.46    0.17
   1 -11   5    0.52    0.16
   1  11   5    0.27    0.15
  -2 -11  -5   26.27    0.79
   2 -11   5   25.87    0.67
   2 -11   5   26.04    0.83
   2  11   5   25.62    0.77
   3 -11   5    0.54    0.18
  -3 -11  -5    0.71    0.19
   3 -11   5    0.83    0.14
   3 -11   5    0.48    0.16
   3  11   5    0.81    0.18
   4 -11   5   22.83    0.62
   4 -11   5   23.64    0.80
  -4 -11  -5   24.53    0.76
   4 -11   5   22.09    0.78
   4  11   5   21.57    0.72
   5 -11   5    0.15    0.15
   5 -11   5    0.40    0.12
   5  11   5    0.48    0.17
   6 -11   5    9.97    0.53
   6 -11   5    9.08    0.37
   6  11   5    9.57    0.47
   7 -11   5    1.36    0.19
   7 -11   5    1.28    0.26
   7  11   5    1.22    0.24
   8 -11   5    1.15    0.26
   8 -11   5    0.96    0.18
   8  11   5    1.08    0.24
   9 -11   5    0.38    0.15
   9  11   5    0.31    0.21
  -9 -12   5    1.49    0.23
   9 -12  -5    1.68    0.28
  -9  12   5    2.01    0.30
   8 -12  -5    3.69    0.36
  -8 -12   5    3.06    0.28
  -8  12   5    3.82    0.36
   7 -12  -5    5.00    0.37
  -7 -12   5    4.90    0.31
  -7  12   5    5.09    0.37
  -6 -12   5    4.24    0.29
   6 -12  -5    4.22    0.36
  -6 -12   5    4.99    0.44
  -6  12   5    5.07    0.35
   5 -12  -5    5.83    0.37
  -5 -12   5    5.36    0.31
  -5 -12   5    4.85    0.42
  -5  12   5    5.54    0.37
  -4 -12   5    1.80    0.27
  -4 -12   5    2.08    0.22
   4 -12  -5    1.87    0.25
  -4  12   5    2.02    0.26
  -3 -12   5    2.04    0.21
   3 -12  -5    1.78    0.25
  -3 -12   5    2.25    0.29
  -3  12   5    2.39    0.27
  -2 -12   5    8.41    0.35
  -2 -12   5    8.80    0.49
   2 -12  -5    9.27    0.45
  -2  12   5    8.71    0.43
   1 -12  -5    1.68    0.24
  -1 -12   5    1.27    0.22
  -1 -12   5    1.69    0.19
  -1  12   5    1.67    0.23
   0 -12   5   13.40    0.59
   0 -12   5   11.61    0.41
   0 -12  -5   11.79    0.50
   0  12   5   12.49    0.52
   1 -12   5    2.90    0.31
   1 -12   5    2.70    0.22
  -1 -12  -5    2.22    0.28
   1  12   5    2.11    0.25
  -2 -12  -5    4.06    0.34
   2 -12   5    3.96    0.23
   2 -12   5    3.16    0.32
   2  12   5    3.71    0.32
   3 -12   5    5.21    0.40
  -3 -12  -5    5.16    0.35
   3 -12   5    5.68    0.28
   3  12   5    5.38    0.34
   4 -12   5    0.21    0.15
   4 -12   5    0.26    0.17
  -4 -12  -5    0.33    0.18
   4 -12   5    0.22    0.12
   4  12   5    0.35    0.16
   5 -12   5    2.05    0.30
   5 -12   5    1.91    0.20
  -5 -12  -5    1.57    0.26
   5 -12   5    1.80    0.27
   5  12   5    1.30    0.23
   6 -12   5    0.10    0.16
   6 -12   5   -0.05    0.11
   6  12   5   -0.07    0.15
   7 -12   5    0.00    0.16
   7 -12   5   -0.11    0.12
   7  12   5   -0.10    0.16
   8 -12   5    0.52    0.16
   8  12   5    0.96    0.24
   8 -13  -5    2.85    0.33
  -8 -13   5    3.04    0.29
  -8  13   5    3.07    0.34
  -7 -13   5   -0.11    0.13
   7 -13  -5    0.05    0.18
  -7  13   5    0.13    0.18
   6 -13  -5    0.80    0.22
  -6 -13   5    0.80    0.18
  -6  13   5    0.85    0.22
   5 -13  -5    0.22    0.17
  -5 -13   5    0.28    0.19
  -5 -13   5    0.29    0.15
  -5  13   5    0.32    0.18
  -4 -13   5    0.25    0.17
  -4 -13   5    0.33    0.14
  -4  13   5    0.43    0.17
  -3 -13   5    2.61    0.34
   3 -13  -5    2.90    0.31
  -3 -13   5    2.79    0.24
  -3  13   5    2.59    0.29
  -2 -13   5    0.32    0.20
   2 -13  -5    0.43    0.19
  -2 -13   5    0.45    0.14
  -2  13   5    0.37    0.17
  -1 -13   5    6.10    0.45
  -1 -13   5    6.23    0.30
   1 -13  -5    6.22    0.39
  -1  13   5    6.29    0.38
   0 -13   5    0.52    0.14
   0 -13   5    0.96    0.21
   0 -13  -5    0.85    0.20
   0  13   5    0.89    0.21
   1 -13   5    0.85    0.15
  -1 -13  -5    0.97    0.21
   1 -13   5    0.77    0.21
   1  13   5    1.04    0.21
   2 -13   5    2.56    0.31
  -2 -13  -5    2.71    0.31
   2 -13   5    2.44    0.21
   2  13   5    2.75    0.30
  -3 -13  -5    0.17    0.16
   3 -13   5    0.26    0.12
   3 -13   5    0.17    0.18
   3  13   5    0.26    0.16
  -4 -13  -5    2.25    0.29
   4 -13   5    2.53    0.32
   4 -13   5    2.00    0.21
   4  13   5    2.20    0.28
  -5 -13  -5   -0.23    0.15
   5 -13   5    0.13    0.16
   5 -13   5   -0.16    0.16
   5 -13   5    0.15    0.12
   5  13   5   -0.04    0.16
   6 -13   5    0.21    0.18
   6 -13   5    0.10    0.19
  -6 -13  -5    0.03    0.18
   6 -13   5    0.37    0.14
   6  13   5    0.24    0.19
  -7 -13  -5    0.33    0.21
   7 -13   5    0.27    0.14
   6 -14  -5    2.96    0.33
  -6 -14   5    2.87    0.28
  -6  14   5    2.81    0.34
  -5 -14   5    2.89    0.26
   5 -14  -5    2.75    0.32
  -5  14   5    3.18    0.35
   4 -14  -5    1.22    0.24
  -4 -14   5    0.89    0.18
  -4  14   5    1.14    0.24
  -3 -14   5    3.86    0.41
  -3 -14   5    4.52    0.29
   3 -14  -5    4.30    0.37
  -3  14   5    5.06    0.37
  -2 -14   5    2.14    0.31
   2 -14  -5    1.71    0.26
  -2 -14   5    1.77    0.21
  -2  14   5    1.71    0.26
  -1 -14   5    0.90    0.24
   1 -14  -5    1.41    0.24
  -1 -14   5    1.10    0.17
  -1  14   5    1.10    0.22
   0 -14   5    0.65    0.15
   0 -14  -5    0.54    0.19
   0 -14   5    0.41    0.21
   0  14   5    0.79    0.20
   1 -14   5    0.19    0.12
   1 -14   5   -0.03    0.18
  -1 -14  -5    0.14    0.17
   1  14   5    0.25    0.16
   2 -14   5    0.16    0.12
   2 -14   5   -0.14    0.15
  -2 -14  -5   -0.24    0.15
   2  14   5    0.12    0.16
  -3 -14  -5    1.75    0.27
   3 -14   5    2.01    0.31
   3 -14   5    2.34    0.22
   3  14   5    1.63    0.26
   4 -14   5    0.70    0.16
  -4 -14  -5    0.62    0.22
   4 -14   5    0.82    0.24
   4  14   5    1.11    0.23
   5 -14   5    6.02    0.31
  -5 -14  -5    6.37    0.45
   5  14   5    5.97    0.42
   4 -15  -5    0.31    0.20
  -4 -15   5    0.15    0.15
  -4  15   5    0.13    0.19
   3 -15  -5    0.82    0.22
  -3 -15   5    0.66    0.17
  -3  15   5    0.57    0.21
   2 -15  -5    0.47    0.20
  -2 -15   5    0.77    0.17
  -2  15   5    0.69    0.23
  -1 -15   5    0.40    0.15
   1 -15  -5    0.82    0.24
  -1  15   5    0.28    0.19
   0 -15   5   -0.07    0.12
   0 -15  -5   -0.03    0.17
   0  15   5    0.11    0.18
  -1 -15  -5    0.67    0.23
   1 -15   5    0.60    0.15
   1  15   5    0.58    0.21
   2 -15   5    0.13    0.13
  -2 -15  -5    0.01    0.18
   2  15   5    0.03    0.18
  -3 -15  -5    0.81    0.22
   3 -15   5    0.73    0.16
   3  15   5    0.56    0.22
 -14   0   6    0.03    0.18
 -13   0   6   12.82    0.56
 -12   0   6    0.13    0.15
 -11   0   6   27.84    0.81
 -10   0   6    3.30    0.32
 -10   0   6    3.10    0.26
  -9   0   6    4.19    0.32
  -9   0   6    3.83    0.24
  -8   0   6   21.28    0.60
  -8   0   6   21.20    0.66
   8   0  -6   22.01    0.62
  -7   0   6    0.13    0.10
  -7   0   6    0.17    0.09
   7   0  -6    0.18    0.09
  -6   0   6   94.85    2.01
   6   0  -6   92.31    1.90
  -6   0   6   93.51    1.89
   5   0  -6   86.26    1.75
  -5   0   6   87.95    1.73
  -5   0   6   87.07    1.85
  -4   0   6   13.61    0.33
  -4   0   6   13.60    0.38
  -3   0   6  137.23    2.46
  -3   0   6  124.66    2.62
  -2   0   6   12.83    0.30
   0   0   6   15.19    0.38
   1   0   6   26.89    0.57
  -1   0  -6   26.86    0.66
   2   0   6   57.82    1.21
  -2   0  -6   57.74    1.40
   3   0   6   10.62    0.25
   3   0   6   10.35    0.32
   3   0   6   10.11    0.25
   4   0   6   10.18    0.28
   4   0   6   10.08    0.28
   4   0   6    9.93    0.34
   5   0   6   53.37    1.22
   5   0   6   51.71    1.10
   6   0   6    5.39    0.23
   6   0   6    5.52    0.29
   7   0   6   21.43    0.58
   7   0   6   22.73    0.68
   8   0   6    1.03    0.15
   8   0   6    1.10    0.19
   9   0   6    4.19    0.36
   9   0   6    4.43    0.27
  10   0   6   13.31    0.49
  10   0   6   14.49    0.61
  11   0   6    0.12    0.15
  12   0   6    5.44    0.33
 -14  -1   6    0.05    0.19
 -14   1   6    0.34    0.20
 -13  -1   6    3.21    0.33
 -13   1   6    3.27    0.33
 -12  -1   6    4.77    0.33
 -12   1   6    4.94    0.34
 -11  -1   6    1.83    0.23
 -11   1   6    1.96    0.24
 -10  -1   6    0.06    0.11
 -10  -1   6    0.12    0.12
 -10   1   6    0.02    0.11
 -10   1   6   -0.04    0.13
   9  -1  -6    5.02    0.29
  -9  -1   6    5.02    0.34
  -9  -1   6    4.42    0.26
  -9   1   6    4.91    0.28
  -9   1   6    4.77    0.34
   8  -1  -6    2.95    0.21
  -8  -1   6    3.04    0.26
  -8  -1   6    3.46    0.22
  -8   1   6    3.24    0.22
  -8   1   6    3.45    0.28
   8   1  -6    3.86    0.24
   7  -1  -6   54.59    1.20
  -7  -1   6   54.51    1.27
  -7  -1   6   52.18    1.17
  -7   1   6   54.19    1.27
  -7   1   6   51.94    1.18
  -6  -1   6    5.08    0.21
   6  -1  -6    4.63    0.22
  -6  -1   6    4.18    0.25
  -6   1   6    4.56    0.25
   6   1  -6    4.51    0.22
  -6   1   6    4.60    0.21
  -5  -1   6   36.42    0.86
  -5  -1   6   36.51    0.79
   5  -1  -6   35.99    0.82
  -5   1   6   37.26    0.81
  -5   1   6   37.14    0.87
  -4  -1   6   11.31    0.33
  -4  -1   6   11.92    0.28
  -4   1   6   11.28    0.30
  -4   1   6   11.01    0.34
  -3  -1   6    7.37    0.22
  -3   1   6    7.50    0.23
  -3   1   6    7.46    0.19
  -3   1   6    7.96    0.20
  -2  -1   6    8.52    0.21
  -2   1   6    9.07    0.24
  -1   1   6    2.34    0.11
  -1   1   6    2.13    0.09
   0  -1  -6    2.69    0.11
   0   1   6    2.63    0.10
   0   1   6    2.72    0.12
   1  -1   6    1.22    0.07
  -1  -1  -6    1.41    0.10
  -1   1  -6    1.37    0.07
   1   1   6    1.23    0.09
  -1   1  -6    1.22    0.07
   1   1   6    1.43    0.10
  -2  -1  -6   13.85    0.42
   2  -1   6   13.52    0.34
   2   1   6   13.46    0.29
   2   1   6   13.56    0.29
   2   1   6   13.76    0.36
  -3  -1  -6   98.99    2.39
   3  -1   6   98.64    2.05
   3  -1   6  102.61    1.89
   3  -1   6   97.49    1.89
   3   1   6   99.97    1.92
   3   1   6   99.91    1.92
   3   1   6  100.31    2.07
   4  -1   6    9.05    0.25
   4  -1   6    8.89    0.25
  -4  -1  -6    8.98    0.38
   4  -1   6    9.23    0.32
   4   1   6    8.95    0.27
   4   1   6    9.44    0.32
  -5  -1  -6   31.42    0.93
  -5  -1  -6   30.39    0.75
   5  -1   6   30.70    0.78
   5  -1   6   30.16    0.69
   5   1   6   30.80    0.79
   5   1   6   31.06    0.71
   6  -1   6    0.30    0.09
   6  -1   6    1.39    0.18
   6   1   6    0.41    0.12
   6   1   6    0.28    0.09
   7  -1   6    5.22    0.24
   7  -1   6    5.21    0.31
   7   1   6    5.16    0.32
   7   1   6    5.33    0.26
   8  -1   6    4.06    0.32
   8  -1   6    4.90    0.26
   8   1   6    4.43    0.25
   8   1   6    4.41    0.32
   9  -1   6    2.30    0.27
   9  -1   6    2.10    0.22
   9   1   6    2.25    0.22
   9   1   6    2.54    0.29
  10  -1   6    4.17    0.27
  10  -1   6    4.15    0.38
  10   1   6    4.39    0.39
  10   1   6    3.55    0.27
  11  -1   6    8.18    0.38
  11   1   6    7.81    0.38
  12  -1   6    0.04    0.14
  12   1   6    0.19    0.16
 -14  -2   6    3.35    0.35
 -14   2   6    3.91    0.37
 -13  -2   6    8.69    0.46
 -13   2   6    7.62    0.44
 -12  -2   6    1.33    0.22
 -12   2   6    1.71    0.25
 -11  -2   6    9.66    0.43
 -11   2   6    8.30    0.42
 -10  -2   6    0.89    0.19
  10  -2  -6    0.80    0.17
 -10  -2   6    1.03    0.17
 -10   2   6    0.84    0.17
  -9  -2   6    0.24    0.11
   9  -2  -6    0.10    0.11
  -9  -2   6    0.07    0.11
  -9   2   6    0.09    0.10
  -9   2   6    0.19    0.12
  -8  -2   6   13.18    0.43
   8  -2  -6   13.47    0.46
  -8  -2   6   13.17    0.50
  -8   2   6   13.33    0.50
  -8   2   6   13.09    0.45
  -7  -2   6    0.31    0.10
   7  -2  -6    0.33    0.10
  -7  -2   6    0.23    0.10
  -7   2   6    0.21    0.09
  -7   2   6    0.48    0.11
   7   2  -6    0.12    0.10
  -6  -2   6   73.34    1.49
  -6  -2   6   73.87    1.60
   6  -2  -6   71.83    1.52
  -6   2   6   72.79    1.51
  -6   2   6   70.26    1.60
  -5  -2   6    0.11    0.07
   5  -2  -6    0.21    0.07
  -4  -2   6    3.03    0.12
  -4  -2   6    2.78    0.16
  -4   2   6    3.02    0.17
  -4   2   6    2.90    0.14
  -3  -2   6   23.41    0.54
  -3   2   6   22.88    0.56
  -3   2   6   22.96    0.51
  -2  -2   6   32.36    0.69
  -2   2   6   31.97    0.72
  -2   2   6   32.65    0.85
  -2   2   6   33.14    0.66
  -1  -2   6   30.06    0.74
   1  -2  -6   30.94    0.79
  -1   2   6   31.21    0.60
  -1   2   6   31.17    0.60
  -1   2   6   31.16    0.80
  -1   2   6   30.16    0.67
   0  -2  -6    0.66    0.08
   0  -2   6    0.58    0.05
   0   2   6    0.68    0.07
   0   2   6    0.66    0.08
   0   2   6    0.63    0.04
   0   2   6    0.63    0.04
   1  -2   6   25.66    0.55
  -1  -2  -6   25.33    0.69
   1   2   6   24.85    0.52
   1   2   6   25.90    0.52
   1   2   6   26.49    0.70
  -1   2  -6   25.42    0.63
   1   2   6   25.21    0.59
   2  -2   6    2.23    0.12
  -2  -2  -6    2.57    0.16
  -2   2  -6    2.33    0.13
   2   2   6    2.46    0.11
   2   2   6    2.48    0.11
   2   2   6    1.95    0.15
   2   2   6    2.44    0.15
   3  -2   6   27.49    0.65
  -3  -2  -6   27.13    0.79
   3  -2   6   27.61    0.55
   3   2   6   27.17    0.61
   3   2   6   28.06    0.68
  -4  -2  -6   99.01    2.03
   4  -2   6   99.21    1.94
   4  -2   6  101.47    1.94
  -4  -2  -6  100.98    2.48
   4  -2   6   99.44    2.11
   4   2   6  101.79    1.99
   4   2   6  101.53    2.13
  -5  -2  -6   18.63    0.66
   5  -2   6   18.26    0.45
   5  -2   6   18.45    0.54
  -5  -2  -6   18.42    0.52
   5   2   6   18.43    0.49
   5   2   6   18.34    0.55
   6  -2   6    0.34    0.09
   6  -2   6    0.44    0.13
   6   2   6    0.42    0.10
   6   2   6    0.42    0.12
   7  -2   6    8.61    0.39
   7  -2   6    8.92    0.32
   7   2   6    8.56    0.33
   7   2   6    8.55    0.39
   8  -2   6   17.20    0.50
   8  -2   6   15.80    0.60
   8   2   6   16.63    0.52
   8   2   6   16.82    0.62
   9  -2   6   26.27    0.72
   9  -2   6   27.88    0.86
   9   2   6   25.87    0.75
   9   2   6   27.83    0.87
  10  -2   6    9.85    0.40
  10  -2   6    9.79    0.51
  10   2   6   10.13    0.52
  10   2   6    9.65    0.42
  11  -2   6    0.34    0.20
  11  -2   6    0.25    0.14
  11   2   6    0.12    0.15
  12  -2   6    2.30    0.25
  12   2   6    2.43    0.27
 -14  -3   6    0.27    0.19
 -14   3   6   -0.04    0.18
 -13  -3   6    1.98    0.27
 -13   3   6    1.99    0.28
 -12  -3   6   11.01    0.49
 -12   3   6   12.45    0.53
 -11  -3   6    0.69    0.17
 -11   3   6    0.94    0.19
  10  -3  -6    7.00    0.36
 -10  -3   6    8.38    0.46
 -10  -3   6    6.94    0.35
 -10   3   6    7.35    0.37
  -9  -3   6    1.32    0.20
   9  -3  -6    1.09    0.18
  -9  -3   6    1.28    0.17
  -9   3   6    1.21    0.20
  -9   3   6    1.09    0.18
  -8  -3   6    0.16    0.10
  -8  -3   6    0.40    0.12
   8  -3  -6    0.35    0.12
  -8   3   6    0.26    0.12
  -8   3   6    0.30    0.11
  -7  -3   6    0.07    0.08
   7  -3  -6    0.08    0.08
  -7   3   6    0.23    0.10
  -7   3   6    0.37    0.11
   6  -3  -6    8.11    0.31
  -6  -3   6    7.84    0.34
  -6   3   6    8.49    0.34
   6   3  -6    7.82    0.31
  -6   3   6    8.45    0.31
  -5  -3   6   30.07    0.76
   5  -3  -6   30.72    0.73
  -5   3   6   31.14    0.72
  -5   3   6   30.59    0.77
   4  -3  -6   78.24    1.59
  -4  -3   6   78.79    1.66
  -4  -3   6   80.06    1.53
  -4   3   6   77.62    1.58
  -4   3   6   77.27    1.67
  -3  -3   6   32.43    0.65
  -3  -3   6   32.26    0.75
  -3   3   6   34.52    0.73
  -3   3   6   34.55    0.92
  -3   3   6   33.34    0.78
  -2  -3   6   24.57    0.56
  -2  -3   6   24.93    0.67
  -2   3   6   24.17    0.59
  -2   3   6   25.07    0.54
  -1  -3   6    3.33    0.12
   1  -3  -6    3.69    0.19
  -1  -3   6    3.69    0.16
  -1   3   6    3.59    0.16
  -1   3   6    3.80    0.13
   0  -3   6   14.80    0.42
   0  -3   6   14.42    0.35
   0  -3  -6   15.73    0.47
   0   3   6   14.48    0.35
   0   3  -6   15.22    0.40
   0   3   6   15.07    0.39
   1  -3   6   26.50    0.70
   1  -3   6   26.46    0.59
  -1  -3  -6   27.32    0.75
  -1   3  -6   26.34    0.68
   1   3   6   26.61    0.57
   1   3   6   26.43    0.63
  -2  -3  -6   51.52    1.32
   2  -3   6   50.06    1.08
  -2   3  -6   50.13    1.25
   2   3   6   51.08    1.04
   2   3   6   50.43    1.12
   3  -3   6    1.87    0.15
  -3  -3  -6    2.11    0.18
  -3  -3  -6    1.93    0.14
   3  -3   6    1.93    0.08
   3  -3   6    2.06    0.08
   3   3   6    2.25    0.17
   3   3   6    1.92    0.12
  -4  -3  -6    4.20    0.26
   4  -3   6    3.92    0.15
  -4  -3  -6    4.30    0.22
   4  -3   6    3.67    0.15
   4  -3   6    3.70    0.22
   4   3   6    3.50    0.18
   4   3   6    4.30    0.23
   5  -3   6    0.16    0.07
  -5  -3  -6    0.39    0.10
  -5  -3  -6    0.47    0.13
   5  -3   6    0.30    0.10
   5   3   6    0.25    0.10
   5   3   6    0.29    0.09
   6  -3   6   28.88    0.80
   6  -3   6   29.95    0.70
   6   3   6   30.66    0.75
   6   3   6   29.49    0.82
   7  -3   6    2.03    0.17
   7  -3   6    2.17    0.23
   7   3   6    2.19    0.24
   7   3   6    2.33    0.20
   8  -3   6    6.11    0.37
   8  -3   6    5.67    0.28
   8   3   6    5.78    0.37
   8   3   6    6.20    0.31
   9  -3   6    0.33    0.16
   9  -3   6    0.44    0.13
   9   3   6    0.44    0.18
   9   3   6    0.36    0.14
  10  -3   6    0.04    0.15
  10  -3   6   -0.01    0.12
  10   3   6    0.12    0.14
  11  -3   6    0.65    0.22
  11  -3   6    0.72    0.17
  11   3   6    0.94    0.20
  12  -3   6    0.53    0.17
  12   3   6    0.55    0.19
 -13   4   6    1.12    0.24
 -12   4   6    2.50    0.29
  11  -4  -6    0.40    0.17
 -11   4   6    0.46    0.17
  10  -4  -6   11.36    0.47
 -10  -4   6   12.17    0.54
 -10   4   6   10.22    0.45
   9  -4  -6    4.17    0.28
  -9  -4   6    4.16    0.34
  -9   4   6    3.31    0.26
  -9   4   6    3.64    0.32
   8  -4  -6   53.62    1.28
  -8  -4   6   55.41    1.35
  -8   4   6   55.51    1.28
  -8   4   6   55.90    1.36
   7  -4  -6    0.05    0.09
  -7  -4   6    0.23    0.11
  -7   4   6    0.14    0.10
  -7   4   6    0.12    0.09
  -6  -4   6   30.80    0.80
   6  -4  -6   29.86    0.76
  -6   4   6   30.88    0.76
  -6   4   6   30.19    0.81
  -5  -4   6    0.09    0.09
   5  -4  -6    0.03    0.07
  -5  -4   6    0.07    0.07
  -5   4   6    0.03    0.08
  -5   4   6    0.18    0.08
   5   4  -6    0.00    0.07
  -5   4   6   -0.02    0.06
  -4  -4   6   -0.01    0.05
  -4  -4   6    0.07    0.05
   4  -4  -6    0.09    0.07
  -4  -4   6    0.15    0.08
  -4  -4   6   -0.04    0.06
  -4   4   6    0.13    0.07
  -4   4   6    0.06    0.08
  -4   4   6   -0.02    0.06
   3  -4  -6   23.66    0.58
  -3  -4   6   24.01    0.50
  -3  -4   6   23.37    0.59
  -3  -4   6   23.65    0.70
  -3  -4   6   24.33    0.50
  -3   4   6   24.21    0.74
  -3   4   6   24.26    0.57
  -3   4   6   24.40    0.62
   2  -4  -6    4.02    0.18
  -2  -4   6    4.06    0.18
  -2  -4   6    3.96    0.21
   2  -4  -6    3.86    0.22
  -2   4   6    4.76    0.18
  -2   4   6    4.21    0.21
  -2   4   6    4.27    0.24
  -1  -4   6   59.88    1.46
  -1  -4   6   56.40    1.24
   1  -4  -6   60.28    1.50
  -1   4   6   59.17    1.28
   1   4  -6   58.22    1.43
  -1   4   6   61.61    1.52
  -1   4   6   58.59    1.20
   0  -4   6   23.91    0.57
   0  -4  -6   25.39    0.73
   0  -4   6   25.38    0.68
   0   4   6   24.33    0.56
   0   4   6   24.84    0.62
   0   4  -6   24.07    0.66
   0   4   6   26.40    0.75
   1  -4   6    0.05    0.06
  -1  -4  -6    0.02    0.06
   1  -4   6    0.04    0.04
   1   4   6   -0.02    0.06
  -1   4  -6    0.03    0.05
   1   4   6    0.06    0.05
   1   4   6    0.00    0.05
  -2  -4  -6  139.21    2.76
  -2  -4  -6  143.78    3.37
   2  -4   6  141.93    2.86
   2   4   6  143.88    3.37
   2   4   6  132.69    2.72
   2   4   6  142.10    2.89
   3  -4   6    6.11    0.18
  -3  -4  -6    7.35    0.35
   3  -4   6    6.30    0.26
  -3  -4  -6    6.71    0.27
   3  -4   6    6.33    0.18
   3   4   6    6.97    0.29
   3   4   6    6.70    0.34
   3   4   6    6.55    0.24
   4  -4   6  124.84    2.40
  -4  -4  -6  120.18    2.51
  -4  -4  -6  126.11    3.07
   4  -4   6  126.10    2.40
   4  -4   6  126.74    2.61
   4   4   6  123.33    2.48
   4   4   6  124.20    2.63
   5  -4   6   10.32    0.40
   5  -4   6   10.76    0.31
  -5  -4  -6   10.31    0.39
   5   4   6   10.42    0.41
   5   4   6   11.26    0.36
   6  -4   6    0.72    0.15
   6  -4   6    0.65    0.11
   6   4   6    0.67    0.13
   6   4   6    0.81    0.15
   7  -4   6    0.96    0.18
   7  -4   6    1.26    0.14
   7   4   6    0.82    0.15
   7   4   6    0.77    0.17
   8  -4   6    8.99    0.34
   8  -4   6    8.96    0.45
   8   4   6    8.91    0.38
   8   4   6    9.37    0.45
   9  -4   6    4.06    0.37
   9  -4   6    3.58    0.24
   9   4   6    4.13    0.37
   9   4   6    3.94    0.28
  10  -4   6    3.57    0.25
  10  -4   6    3.61    0.36
  10   4   6    4.01    0.30
  11  -4   6    1.60    0.28
  11  -4   6    1.34    0.19
  11   4   6    1.41    0.22
  12  -4   6    1.61    0.22
  12   4   6    2.02    0.27
  13  -5  -6    1.59    0.28
 -13   5   6    2.34    0.30
  12  -5  -6    7.32    0.42
 -12   5   6    6.54    0.41
  11  -5  -6    0.09    0.15
 -11   5   6    0.06    0.13
  10  -5  -6    8.26    0.41
 -10  -5   6    9.59    0.50
 -10   5   6    8.09    0.41
   9  -5  -6    0.10    0.12
  -9  -5   6    0.22    0.14
  -9  -5   6    0.15    0.16
  -9   5   6    0.15    0.12
   8  -5  -6    9.50    0.40
  -8  -5   6   10.12    0.46
  -8  -5   6   10.63    0.54
  -8   5   6   10.74    0.46
  -8   5   6    9.82    0.40
   7  -5  -6    1.15    0.16
  -7  -5   6    1.08    0.17
  -7  -5   6    0.92    0.19
  -7   5   6    1.04    0.16
  -7   5   6    1.10    0.17
  -6  -5   6   10.57    0.41
   6  -5  -6    9.61    0.36
  -6  -5   6    9.85    0.47
  -6   5   6   10.02    0.41
  -6   5   6   10.01    0.36
   5  -5  -6    1.66    0.16
  -5  -5   6    1.48    0.19
  -5  -5   6    1.38    0.16
  -5   5   6    1.56    0.16
  -5   5   6    1.42    0.17
  -5   5   6    1.92    0.22
  -4  -5   6   17.17    0.42
  -4  -5   6   16.84    0.41
   4  -5  -6   16.40    0.48
  -4  -5   6   17.19    0.59
  -4  -5   6   17.03    0.50
  -4   5   6   16.29    0.51
  -4   5   6   16.25    0.46
  -4   5   6   17.15    0.62
  -3  -5   6   20.25    0.45
  -3  -5   6   19.12    0.53
  -3  -5   6   19.38    0.45
  -3  -5   6   20.40    0.65
   3  -5  -6   20.35    0.53
  -3   5   6   20.18    0.67
  -3   5   6   20.37    0.52
  -3   5   6   20.87    0.56
  -2  -5   6    3.24    0.18
   2  -5  -6    2.90    0.18
  -2  -5   6    3.53    0.11
  -2  -5   6    3.22    0.20
  -2  -5   6    3.08    0.10
   2  -5  -6    3.12    0.22
  -2   5   6    3.03    0.16
  -2   5   6    3.29    0.20
  -2   5   6    3.11    0.22
  -1  -5   6   10.62    0.33
   1  -5  -6   11.30    0.35
   1  -5  -6   11.50    0.43
  -1  -5   6   10.56    0.39
  -1   5   6   10.78    0.33
  -1   5   6   11.12    0.36
  -1   5   6   11.28    0.44
   0  -5   6    2.69    0.18
   0  -5   6    2.79    0.15
   0  -5  -6    2.87    0.21
   0   5   6    2.78    0.20
   0   5   6    2.71    0.19
   0   5   6    2.73    0.15
   1  -5   6    0.08    0.06
  -1  -5  -6   -0.05    0.07
   1  -5   6    0.01    0.06
   1   5   6    0.00    0.05
   1   5   6   -0.03    0.06
   1   5   6    0.06    0.08
  -2  -5  -6    8.73    0.40
   2  -5   6    9.10    0.21
   2  -5   6    8.75    0.31
   2   5   6    8.84    0.30
   2   5   6    9.14    0.34
   2   5   6    8.98    0.41
  -3  -5  -6    2.16    0.23
   3  -5   6    2.29    0.18
   3  -5   6    1.68    0.10
   3  -5   6    1.86    0.11
   3   5   6    2.05    0.23
   3   5   6    1.85    0.16
   3   5   6    1.83    0.18
  -4  -5  -6   23.83    0.65
  -4  -5  -6   23.97    0.81
   4  -5   6   23.00    0.64
   4  -5   6   23.71    0.54
   4   5   6   23.33    0.61
   4   5   6   22.22    0.66
   5  -5   6    0.63    0.09
  -5  -5  -6    0.56    0.13
   5  -5   6    0.64    0.13
   5   5   6    0.73    0.14
   5   5   6    0.69    0.13
   6  -5   6   19.58    0.51
   6  -5   6   19.15    0.63
   6   5   6   19.67    0.57
   6   5   6   19.46    0.64
   7  -5   6    0.52    0.15
   7  -5   6    0.56    0.12
   7   5   6    0.38    0.14
   7   5   6    0.54    0.16
   8  -5   6   14.98    0.60
   8  -5   6   14.89    0.47
   8   5   6   15.18    0.60
   8   5   6   15.69    0.55
   9  -5   6    0.32    0.13
   9  -5   6    0.53    0.18
   9   5   6    0.27    0.14
  10  -5   6    1.20    0.18
  10  -5   6    1.15    0.24
  10   5   6    1.29    0.22
  11  -5   6   -0.04    0.13
  11   5   6    0.09    0.15
  12  -5   6    0.10    0.14
  12   5   6    0.12    0.18
  13  -6  -6    0.21    0.19
 -13   6   6    0.07    0.18
  12  -6  -6    0.01    0.16
 -12   6   6    0.13    0.17
  11  -6  -6    2.16    0.27
 -11   6   6    2.10    0.27
 -10  -6   6    0.97    0.22
  10  -6  -6    0.80    0.20
 -10   6   6    0.65    0.17
  -9  -6   6    0.46    0.21
  -9  -6   6    1.15    0.20
   9  -6  -6    0.85    0.18
  -9   6   6    0.63    0.16
   8  -6  -6    3.06    0.27
  -8  -6   6    3.07    0.34
  -8  -6   6    2.72    0.28
  -8   6   6    2.80    0.26
  -7  -6   6    6.05    0.36
  -7  -6   6    5.64    0.38
   7  -6  -6    5.54    0.30
  -7   6   6    5.85    0.30
  -7   6   6    6.67    0.37
   6  -6  -6   10.25    0.38
  -6  -6   6    9.58    0.40
  -6  -6   6    9.50    0.47
  -6   6   6    9.29    0.41
  -6   6   6    9.11    0.36
   5  -6  -6   -0.05    0.07
  -5  -6   6   -0.01    0.07
  -5  -6   6    0.08    0.08
  -5  -6   6    0.06    0.10
  -5   6   6    0.05    0.08
  -5   6   6    0.06    0.11
  -5   6   6    0.05    0.09
  -4  -6   6    5.87    0.33
  -4  -6   6    5.60    0.28
  -4  -6   6    5.97    0.22
   4  -6  -6    5.47    0.27
  -4   6   6    5.21    0.25
  -4   6   6    5.68    0.30
  -4   6   6    6.20    0.36
  -3  -6   6    3.32    0.15
  -3  -6   6    3.28    0.24
  -3  -6   6    3.69    0.22
   3  -6  -6    3.54    0.21
  -3  -6   6    3.54    0.15
  -3   6   6    3.32    0.26
  -3   6   6    3.12    0.19
  -3   6   6    3.34    0.23
  -2  -6   6    1.01    0.15
  -2  -6   6    1.02    0.13
   2  -6  -6    0.78    0.12
  -2  -6   6    1.09    0.08
   2  -6  -6    0.83    0.14
  -2  -6   6    1.22    0.09
  -2   6   6    1.10    0.14
  -2   6   6    0.87    0.16
  -2   6   6    0.83    0.11
   1  -6  -6    6.49    0.34
  -1  -6   6    6.42    0.31
  -1  -6   6    6.61    0.27
  -1  -6   6    6.80    0.19
   1  -6  -6    7.20    0.28
  -1  -6   6    6.60    0.18
  -1   6   6    6.52    0.26
  -1   6   6    6.68    0.34
  -1   6   6    6.75    0.29
   0  -6   6    0.58    0.05
   0  -6   6    0.49    0.05
   0  -6   6    0.54    0.09
   0  -6   6    0.46    0.09
   0  -6   6    0.54    0.11
   0  -6  -6    0.62    0.12
   0   6   6    0.48    0.13
   0   6   6    0.61    0.10
   0   6   6    0.49    0.10
   1  -6   6   -0.10    0.05
   1  -6   6    0.01    0.04
   1  -6   6    0.18    0.09
  -1  -6  -6    0.02    0.08
   1  -6   6    0.03    0.04
   1   6   6   -0.04    0.06
   1   6   6    0.04    0.07
   1   6   6   -0.03    0.08
   2  -6   6    7.07    0.28
   2  -6   6    7.10    0.34
   2  -6   6    7.01    0.20
  -2  -6  -6    6.77    0.36
   2  -6   6    7.22    0.20
   2   6   6    6.60    0.37
   2   6   6    6.58    0.27
   2   6   6    6.65    0.31
   3  -6   6    1.17    0.09
  -3  -6  -6    0.93    0.18
   3  -6   6    1.12    0.14
   3  -6   6    1.24    0.10
   3   6   6    0.83    0.13
   3   6   6    0.84    0.15
   3   6   6    1.04    0.18
   4  -6   6   -0.01    0.08
   4  -6   6    0.00    0.06
   4   6   6   -0.04    0.09
   4   6   6   -0.05    0.08
   5  -6   6    0.37    0.09
   5  -6   6    0.47    0.13
   5   6   6    0.60    0.13
   5   6   6    0.67    0.15
   6  -6   6    1.91    0.22
   6  -6   6    1.89    0.16
   6   6   6    1.91    0.20
   6   6   6    2.50    0.25
   7  -6   6   12.19    0.39
   7  -6   6   12.35    0.51
   7   6   6   11.80    0.52
   7   6   6   12.25    0.46
   8  -6   6    0.66    0.18
   8  -6   6    0.54    0.13
   8   6   6    0.46    0.15
   8   6   6    0.60    0.18
   9  -6   6    4.73    0.27
   9  -6   6    4.97    0.39
   9   6   6    4.47    0.31
  10  -6   6    0.17    0.13
  10  -6   6    0.13    0.17
  10   6   6    0.06    0.15
  11  -6   6    0.79    0.17
  11   6   6    1.04    0.23
  12  -7  -6    0.13    0.19
 -12   7   6   -0.15    0.15
  11  -7  -6   -0.18    0.15
 -11   7   6   -0.09    0.15
  10  -7  -6   -0.03    0.13
 -10   7   6    0.11    0.15
  -9  -7   6    2.12    0.29
   9  -7  -6    2.01    0.24
  -9   7   6    2.36    0.26
   8  -7  -6    1.31    0.20
  -8  -7   6    1.39    0.22
  -8  -7   6    1.09    0.24
  -8   7   6    1.67    0.22
  -7  -7   6   16.38    0.61
  -7  -7   6   16.01    0.71
   7  -7  -6   16.83    0.57
  -7   7   6   17.36    0.61
  -7   7   6   18.05    0.57
   6  -7  -6    0.43    0.13
  -6  -7   6    0.45    0.15
  -6  -7   6    0.46    0.11
  -6   7   6    0.83    0.16
  -6   7   6    0.47    0.13
  -5  -7   6    4.68    0.30
   5  -7  -6    5.08    0.27
  -5  -7   6    4.18    0.21
  -5  -7   6    4.91    0.33
  -5   7   6    4.71    0.25
  -5   7   6    5.18    0.31
   4  -7  -6    0.51    0.12
  -4  -7   6    0.50    0.12
  -4  -7   6    0.66    0.15
  -4  -7   6    0.61    0.10
  -4   7   6    0.80    0.13
  -4   7   6    0.66    0.14
  -3  -7   6    0.39    0.08
  -3  -7   6    0.43    0.13
   3  -7  -6    0.54    0.14
  -3  -7   6    0.28    0.10
   3  -7  -6    0.35    0.10
  -3   7   6    0.37    0.13
  -3   7   6    0.35    0.11
  -3   7   6    0.22    0.09
   2  -7  -6    3.96    0.29
  -2  -7   6    3.72    0.24
  -2  -7   6    3.67    0.26
   2  -7  -6    4.40    0.23
  -2  -7   6    3.95    0.17
  -2  -7   6    3.64    0.16
  -2   7   6    3.41    0.25
  -2   7   6    3.78    0.21
  -2   7   6    3.71    0.28
  -1  -7   6    4.46    0.28
  -1  -7   6    4.17    0.16
   1  -7  -6    3.86    0.29
  -1  -7   6    3.72    0.23
   1  -7  -6    4.06    0.22
  -1  -7   6    4.09    0.15
  -1   7   6    3.79    0.29
  -1   7   6    3.79    0.26
  -1   7   6    4.20    0.22
   0  -7  -6    0.02    0.08
   0  -7   6    0.19    0.08
   0  -7   6    0.18    0.09
   0  -7   6    0.24    0.10
   0  -7   6    0.16    0.06
   0  -7  -6    0.08    0.11
   0  -7   6    0.18    0.06
   0   7   6    0.07    0.09
   0   7   6    0.10    0.08
   0   7   6    0.01    0.10
   1  -7   6   11.23    0.39
  -1  -7  -6   10.73    0.49
   1  -7   6   10.97    0.29
   1  -7   6   10.76    0.28
   1  -7   6   10.58    0.45
   1   7   6   10.95    0.49
   1   7   6   10.68    0.37
   1   7   6   10.65    0.41
   2  -7   6    1.15    0.10
   2  -7   6    1.00    0.16
  -2  -7  -6    1.31    0.20
   2  -7   6    1.05    0.14
   2   7   6    0.78    0.14
   2   7   6    1.10    0.14
   3  -7   6    6.27    0.22
   3  -7   6    5.93    0.30
   3   7   6    6.48    0.29
   3   7   6    6.17    0.33
   4  -7   6    4.51    0.19
   4  -7   6    4.53    0.30
   4   7   6    4.73    0.30
   4   7   6    4.56    0.26
   5  -7   6    1.23    0.13
   5  -7   6    0.98    0.17
   5   7   6    1.38    0.20
   5   7   6    1.26    0.17
   6  -7   6    0.89    0.18
   6  -7   6    0.90    0.13
   6   7   6    0.67    0.17
   6   7   6    0.75    0.16
   7  -7   6    1.17    0.15
   7  -7   6    1.18    0.21
   7   7   6    1.00    0.18
   7   7   6    1.11    0.20
   8  -7   6    3.83    0.23
   8  -7   6    3.46    0.35
   8   7   6    4.49    0.31
   9  -7   6    1.99    0.20
   9  -7   6    2.23    0.30
   9   7   6    2.38    0.27
  10  -7   6    0.50    0.21
  10  -7   6    0.57    0.15
  10   7   6    0.83    0.21
  11  -7   6    0.03    0.13
  11   7   6   -0.01    0.16
  12  -8  -6    0.21    0.20
 -12   8   6    0.53    0.21
  11  -8  -6   -0.09    0.16
 -11   8   6    0.06    0.16
  10  -8  -6    0.49    0.19
 -10   8   6    0.32    0.17
   9  -8  -6    0.16    0.15
  -9  -8   6    0.08    0.15
  -9   8   6    0.08    0.14
  -8  -8   6    0.21    0.15
   8  -8  -6    0.01    0.13
  -8   8   6    0.41    0.15
  -7  -8   6   -0.14    0.12
   7  -8  -6    0.32    0.14
  -7  -8   6    0.03    0.13
  -7  -8   6   -0.02    0.09
  -7   8   6    0.06    0.12
   6  -8  -6    0.08    0.11
  -6  -8   6   -0.09    0.08
  -6  -8   6    0.03    0.12
  -6  -8   6   -0.18    0.12
  -6   8   6    0.09    0.10
  -5  -8   6    0.55    0.17
  -5  -8   6    0.68    0.15
  -5  -8   6    0.49    0.11
   5  -8  -6    0.64    0.14
  -5   8   6    0.69    0.14
  -5   8   6    0.76    0.16
  -4  -8   6   -0.01    0.07
   4  -8  -6   -0.07    0.08
  -4  -8   6    0.06    0.10
  -4  -8   6   -0.06    0.10
  -4   8   6    0.03    0.09
  -4   8   6    0.05    0.10
  -3  -8   6    1.34    0.17
  -3  -8   6    1.38    0.21
  -3  -8   6    1.22    0.12
   3  -8  -6    1.59    0.18
  -3   8   6    1.42    0.17
  -3   8   6    1.12    0.16
  -2  -8   6    0.79    0.16
   2  -8  -6    0.64    0.14
  -2  -8   6    0.68    0.13
  -2  -8   6    0.75    0.10
  -2   8   6    0.81    0.13
  -2   8   6    0.74    0.14
  -1  -8   6   17.99    0.66
  -1  -8   6   17.61    0.44
   1  -8  -6   17.21    0.69
  -1  -8   6   17.88    0.56
   1  -8  -6   18.13    0.54
  -1   8   6   17.66    0.53
  -1   8   6   17.50    0.58
   0  -8   6    1.17    0.11
   0  -8   6    1.37    0.19
   0  -8   6    1.25    0.16
   0  -8  -6    1.35    0.17
   0   8   6    1.31    0.16
   0   8   6    1.50    0.19
   1  -8   6    3.22    0.23
   1  -8   6    2.99    0.25
  -1  -8  -6    3.11    0.23
   1  -8   6    3.29    0.25
   1  -8   6    2.92    0.15
   1   8   6    3.02    0.25
   1   8   6    3.75    0.23
   2  -8   6    5.86    0.35
   2  -8   6    6.09    0.31
   2  -8   6    6.16    0.22
   2   8   6    6.00    0.32
   2   8   6    6.27    0.30
   3  -8   6    0.14    0.10
   3  -8   6    0.14    0.07
   3   8   6    0.05    0.10
   3   8   6    0.01    0.09
   4  -8   6    0.15    0.08
   4  -8   6    0.26    0.12
   4   8   6    0.19    0.12
   4   8   6    0.02    0.10
   5  -8   6    0.36    0.10
   5  -8   6    0.46    0.14
   5   8   6    0.30    0.14
   5   8   6    0.25    0.13
   6  -8   6    0.32    0.14
   6  -8   6    0.43    0.11
   6   8   6    0.19    0.14
   7  -8   6    0.09    0.14
   7  -8   6    0.09    0.10
   7   8   6    0.10    0.14
   8  -8   6   -0.05    0.11
   8  -8   6    0.02    0.15
   8   8   6    0.16    0.15
   9  -8   6    3.49    0.38
   9  -8   6    3.09    0.25
   9   8   6    3.88    0.34
  10  -8   6    1.01    0.26
  10  -8   6    1.55    0.20
  10   8   6    1.19    0.23
  11  -9  -6   -0.09    0.17
 -11   9   6    0.23    0.16
  10  -9  -6    0.06    0.16
 -10   9   6    0.01    0.15
  -9  -9   6    1.37    0.25
   9  -9  -6    0.93    0.20
  -9   9   6    1.06    0.22
  -8  -9   6    0.87    0.22
   8  -9  -6    0.99    0.20
  -8  -9   6    0.78    0.16
  -8   9   6    1.16    0.21
  -7  -9   6    2.53    0.22
   7  -9  -6    2.44    0.26
  -7  -9   6    2.76    0.30
  -7   9   6    2.81    0.28
  -6  -9   6    2.46    0.28
  -6  -9   6    2.51    0.32
   6  -9  -6    3.19    0.28
  -6  -9   6    2.75    0.21
  -6   9   6    2.81    0.26
   5  -9  -6    8.36    0.39
  -5  -9   6    8.55    0.43
  -5  -9   6    8.61    0.50
  -5  -9   6    8.22    0.33
  -5   9   6    8.20    0.38
  -4  -9   6    0.98    0.13
  -4  -9   6    0.93    0.17
   4  -9  -6    0.91    0.17
  -4  -9   6    0.76    0.19
  -4   9   6    0.93    0.16
  -4   9   6    1.07    0.18
  -3  -9   6    2.53    0.25
  -3  -9   6    1.70    0.24
  -3  -9   6    2.34    0.16
   3  -9  -6    2.02    0.21
  -3   9   6    2.25    0.22
  -3   9   6    1.94    0.23
  -2  -9   6    0.12    0.12
  -2  -9   6    0.31    0.09
   2  -9  -6    0.27    0.12
  -2  -9   6    0.11    0.10
  -2   9   6    0.15    0.12
  -2   9   6    0.18    0.11
  -1  -9   6    4.00    0.31
  -1  -9   6    3.53    0.28
   1  -9  -6    3.42    0.26
  -1  -9   6    3.99    0.19
  -1   9   6    3.63    0.24
  -1   9   6    3.51    0.28
   0  -9   6    0.95    0.19
   0  -9   6    0.81    0.16
   0  -9  -6    0.96    0.16
   0  -9   6    1.06    0.12
   0   9   6    1.17    0.18
   0   9   6    0.98    0.16
   1  -9   6    7.54    0.26
   1  -9   6    7.89    0.38
   1  -9   6    7.52    0.42
   1  -9   6    7.79    0.37
  -1  -9  -6    7.63    0.36
   1   9   6    8.10    0.35
   1   9   6    7.48    0.38
   2  -9   6    0.16    0.08
   2  -9   6    0.43    0.15
   2  -9   6    0.30    0.12
   2   9   6    0.51    0.12
   2   9   6    0.47    0.14
   3  -9   6    2.77    0.17
   3  -9   6    2.57    0.26
   3   9   6    2.59    0.23
   3   9   6    3.40    0.30
   4  -9   6    6.68    0.37
   4  -9   6    7.02    0.26
   4   9   6    5.85    0.32
   4   9   6    6.69    0.38
   5  -9   6    3.98    0.30
   5  -9   6    3.76    0.20
   5   9   6    3.97    0.28
   6  -9   6    9.05    0.33
   6  -9   6    8.88    0.45
   6   9   6    8.16    0.41
   7  -9   6    1.17    0.22
   7  -9   6    1.11    0.15
   7   9   6    1.20    0.21
   8  -9   6    0.25    0.16
   8  -9   6    0.24    0.12
   8   9   6    0.14    0.15
   9  -9   6    0.31    0.13
   9  -9   6    0.15    0.16
   9   9   6    0.32    0.18
  10  -9   6    1.64    0.20
  10   9   6    1.11    0.25
  11 -10  -6    1.24    0.27
 -11  10   6    1.23    0.26
  10 -10  -6    3.98    0.37
 -10 -10   6    3.23    0.29
 -10  10   6    4.01    0.37
  -9 -10   6    0.91    0.18
   9 -10  -6    1.22    0.23
  -9  10   6    1.06    0.22
   8 -10  -6    0.08    0.15
  -8 -10   6    0.13    0.12
  -8 -10   6    0.14    0.17
  -8  10   6    0.03    0.15
   7 -10  -6    0.12    0.15
  -7 -10   6    0.07    0.11
  -7 -10   6    0.17    0.17
  -7  10   6   -0.05    0.14
  -6 -10   6    2.12    0.20
   6 -10  -6    2.54    0.27
  -6 -10   6    2.78    0.30
  -6  10   6    2.79    0.28
  -5 -10   6   13.74    0.59
  -5 -10   6   13.94    0.45
   5 -10  -6   14.77    0.54
  -5  10   6   13.18    0.52
  -4 -10   6    5.85    0.27
   4 -10  -6    5.68    0.33
  -4 -10   6    6.19    0.43
  -4 -10   6    6.55    0.40
  -4  10   6    5.71    0.32
  -3 -10   6    0.07    0.14
  -3 -10   6    0.34    0.11
   3 -10  -6    0.15    0.14
  -3 -10   6    0.25    0.14
  -3  10   6    0.05    0.12
   2 -10  -6    0.11    0.13
  -2 -10   6    0.21    0.14
  -2 -10   6    0.05    0.09
  -2 -10   6    0.23    0.15
  -2  10   6   -0.03    0.12
   1 -10  -6    8.59    0.40
  -1 -10   6    8.41    0.47
  -1 -10   6    8.08    0.30
  -1 -10   6    8.06    0.43
  -1  10   6    9.21    0.43
  -1  10   6    8.20    0.37
   0 -10   6    8.83    0.48
   0 -10   6    9.12    0.45
   0 -10   6    9.81    0.32
   0 -10  -6    9.74    0.42
   0  10   6    9.87    0.41
   0  10   6    9.92    0.45
   1 -10   6    0.23    0.14
  -1 -10  -6    0.19    0.13
   1 -10   6    0.32    0.10
   1 -10   6    0.42    0.18
   1  10   6    0.39    0.14
   1  10   6    0.53    0.15
   2 -10   6    5.17    0.23
   2 -10   6    5.04    0.37
   2 -10   6    5.28    0.36
   2 -10   6    4.84    0.32
  -2 -10  -6    4.98    0.32
   2  10   6    5.27    0.31
   3 -10   6    0.71    0.16
   3 -10   6    0.61    0.11
   3  10   6    0.52    0.15
   4 -10   6    0.07    0.09
   4 -10   6    0.00    0.12
   4  10   6    0.11    0.12
   5 -10   6    0.48    0.11
   5 -10   6    0.23    0.15
   5  10   6    0.24    0.15
   6 -10   6    2.45    0.28
   6 -10   6    1.70    0.17
   6  10   6    1.49    0.23
   7 -10   6    5.13    0.27
   7 -10   6    5.62    0.40
   7  10   6    4.85    0.34
   8 -10   6    0.04    0.11
   8 -10   6    0.21    0.18
   8  10   6    0.06    0.15
   9 -10   6    0.28    0.13
   9 -10   6    0.37    0.20
   9  10   6    0.13    0.17
 -10 -11   6    0.17    0.15
  10 -11  -6    0.17    0.19
 -10  11   6    0.60    0.22
  -9 -11   6    0.53    0.16
   9 -11  -6    0.69    0.21
  -9  11   6    0.72    0.21
   8 -11  -6    0.41    0.19
  -8 -11   6    0.36    0.14
  -8  11   6    0.29    0.17
  -7 -11   6    0.37    0.13
   7 -11  -6    0.48    0.17
  -7 -11   6    0.51    0.21
  -7  11   6    0.12    0.15
   6 -11  -6    0.69    0.19
  -6 -11   6    0.43    0.13
  -6 -11   6    0.61    0.20
  -6  11   6    0.64    0.19
  -5 -11   6    0.30    0.17
  -5 -11   6    0.22    0.12
   5 -11  -6    0.24    0.15
  -5  11   6    0.41    0.16
   4 -11  -6    1.56    0.22
  -4 -11   6    1.25    0.16
  -4 -11   6    1.72    0.25
  -4  11   6    1.43    0.21
  -3 -11   6    0.33    0.16
   3 -11  -6    0.38    0.16
  -3 -11   6    0.33    0.11
  -3  11   6    0.29    0.14
  -2 -11   6    0.54    0.17
   2 -11  -6    0.64    0.17
  -2 -11   6    0.52    0.12
  -2  11   6    0.55    0.16
  -1 -11   6    6.42    0.39
  -1 -11   6    5.98    0.26
   1 -11  -6    6.31    0.36
  -1  11   6    5.80    0.33
   0 -11   6    2.31    0.19
   0 -11  -6    2.46    0.27
   0 -11   6    2.57    0.28
   0  11   6    2.78    0.27
   1 -11   6    1.44    0.23
   1 -11   6    1.66    0.16
  -1 -11  -6    1.70    0.23
   1  11   6    1.56    0.21
   2 -11   6    1.19    0.21
   2 -11   6    1.14    0.14
  -2 -11  -6    0.76    0.19
   2  11   6    1.24    0.20
   3 -11   6    1.27    0.14
   3 -11   6    1.03    0.20
  -3 -11  -6    1.25    0.22
   3 -11   6    1.22    0.22
   3  11   6    1.48    0.21
   4 -11   6    0.51    0.11
   4 -11   6    0.56    0.17
   4  11   6    0.59    0.17
   5 -11   6    0.19    0.14
   5 -11   6    0.10    0.10
   5  11   6    0.11    0.14
   6 -11   6    0.84    0.21
   6 -11   6    1.31    0.16
   6  11   6    1.47    0.24
   7 -11   6    0.36    0.13
   7 -11   6    0.39    0.19
   7  11   6    0.30    0.18
   8 -11   6    1.64    0.19
   8 -11   6    1.81    0.29
   8  11   6    1.17    0.24
   9 -12  -6    0.97    0.24
  -9 -12   6    0.74    0.19
  -9  12   6    1.03    0.24
   8 -12  -6    0.70    0.22
  -8 -12   6    0.80    0.17
  -8  12   6    0.90    0.22
  -7 -12   6    0.41    0.20
  -7 -12   6    0.63    0.16
   7 -12  -6    0.45    0.19
  -7  12   6    0.37    0.18
  -6 -12   6    0.96    0.23
  -6 -12   6    0.68    0.16
   6 -12  -6    1.31    0.23
  -6  12   6    0.97    0.22
  -5 -12   6    7.00    0.33
  -5 -12   6    7.27    0.50
   5 -12  -6    7.83    0.43
  -5  12   6    7.59    0.41
  -4 -12   6    2.21    0.21
  -4 -12   6    2.54    0.31
   4 -12  -6    2.18    0.26
  -4  12   6    2.06    0.26
   3 -12  -6    6.72    0.39
  -3 -12   6    6.72    0.45
  -3 -12   6    6.67    0.31
  -3  12   6    6.95    0.38
   2 -12  -6    0.77    0.19
  -2 -12   6    0.47    0.18
  -2 -12   6    0.54    0.13
  -2  12   6    0.81    0.18
  -1 -12   6    6.79    0.29
  -1 -12   6    7.14    0.46
   1 -12  -6    6.12    0.39
  -1  12   6    7.15    0.38
   0 -12   6    0.99    0.14
   0 -12  -6    1.01    0.21
   0 -12   6    1.10    0.22
   0  12   6    1.22    0.21
  -1 -12  -6    4.04    0.31
   1 -12   6    4.09    0.37
   1 -12   6    4.28    0.22
   1  12   6    3.90    0.33
  -2 -12  -6    1.52    0.24
   2 -12   6    1.36    0.15
   2 -12   6    1.46    0.24
   2  12   6    1.33    0.22
   3 -12   6    1.47    0.16
   3 -12   6    1.81    0.27
  -3 -12  -6    1.22    0.23
   3  12   6    1.62    0.24
  -4 -12  -6    1.44    0.25
   4 -12   6    1.32    0.25
   4 -12   6    1.12    0.22
   4 -12   6    1.36    0.16
   4  12   6    0.86    0.21
   5 -12   6    0.59    0.21
   5 -12   6    0.11    0.15
   5 -12   6    0.04    0.10
   5  12   6    0.27    0.17
   6 -12   6    0.19    0.12
   6 -12   6    0.11    0.16
   6  12   6    0.21    0.17
   7 -12   6    3.61    0.23
   7 -12   6    2.92    0.35
   7  12   6    2.80    0.31
  -8 -13   6    0.54    0.17
   8 -13  -6    0.69    0.21
  -8  13   6    0.58    0.22
  -7 -13   6    1.09    0.19
   7 -13  -6    1.27    0.26
  -7  13   6    1.42    0.25
   6 -13  -6    0.93    0.23
  -6 -13   6    1.06    0.19
  -6 -13   6    1.58    0.29
  -6  13   6    1.20    0.24
  -5 -13   6    8.50    0.56
   5 -13  -6    8.98    0.47
  -5 -13   6    8.53    0.37
  -5  13   6    8.77    0.46
  -4 -13   6    1.12    0.25
   4 -13  -6    0.85    0.21
  -4 -13   6    1.10    0.17
  -4  13   6    1.32    0.23
  -3 -13   6    1.25    0.17
   3 -13  -6    1.04    0.22
  -3 -13   6    2.12    0.30
  -3  13   6    1.35    0.23
  -2 -13   6    0.40    0.19
  -2 -13   6    0.76    0.14
   2 -13  -6    0.45    0.19
  -2  13   6    0.45    0.18
   1 -13  -6    1.60    0.26
  -1 -13   6    1.40    0.17
  -1 -13   6    1.32    0.25
  -1  13   6    1.29    0.22
   0 -13  -6    1.86    0.26
   0 -13   6    1.55    0.17
   0 -13   6    1.11    0.23
   0  13   6    1.21    0.21
   1 -13   6    2.35    0.31
   1 -13   6    2.81    0.19
  -1 -13  -6    2.99    0.31
   1  13   6    2.84    0.30
  -2 -13  -6    0.06    0.15
   2 -13   6    0.12    0.10
   2 -13   6    0.14    0.17
   2  13   6    0.02    0.14
   3 -13   6    4.94    0.43
  -3 -13  -6    4.85    0.36
   3 -13   6    4.80    0.25
   3  13   6    4.56    0.38
  -4 -13  -6    0.10    0.17
   4 -13   6    0.09    0.10
   4 -13   6    0.44    0.20
   4  13   6    0.05    0.16
   5 -13   6    7.97    0.32
   5 -13   6    8.90    0.52
   5 -13   6    8.29    0.55
   5  13   6    6.89    0.44
   6 -13   6    0.15    0.17
   6 -13   6    0.04    0.11
   6 -13   6    0.14    0.21
   6  13   6    0.18    0.19
   6 -14  -6    1.22    0.26
  -6 -14   6    1.23    0.19
  -6  14   6    1.15    0.24
   5 -14  -6    1.47    0.26
  -5 -14   6    1.40    0.19
  -5  14   6    1.26    0.25
  -4 -14   6    1.12    0.25
   4 -14  -6    1.13    0.25
  -4 -14   6    0.85    0.17
  -4  14   6    1.18    0.24
  -3 -14   6    7.77    0.54
  -3 -14   6    7.32    0.33
   3 -14  -6    7.19    0.45
  -3  14   6    6.89    0.43
   2 -14  -6    0.12    0.17
  -2 -14   6    0.02    0.12
  -2 -14   6    0.04    0.19
  -2  14   6   -0.15    0.15
  -1 -14   6    6.12    0.30
  -1 -14   6    6.70    0.49
   1 -14  -6    6.44    0.41
  -1  14   6    6.62    0.41
   0 -14  -6    0.07    0.17
   0 -14   6    0.20    0.20
   0 -14   6    0.17    0.12
   0  14   6    0.31    0.17
   1 -14   6    3.47    0.38
   1 -14   6    3.18    0.22
  -1 -14  -6    3.14    0.34
   1  14   6    3.32    0.34
   2 -14   6    0.11    0.11
  -2 -14  -6    0.14    0.18
   2 -14   6   -0.16    0.16
   2  14   6    0.06    0.17
   3 -14   6    0.05    0.19
  -3 -14  -6    0.24    0.19
   3 -14   6    0.19    0.12
   3  14   6    0.53    0.20
   4 -14   6    0.14    0.11
  -4 -14  -6    0.01    0.17
   4 -14   6    0.06    0.18
   4  14   6    0.02    0.17
   5 -14   6    5.39    0.49
   5 -14   6    5.91    0.28
   5  14   6    6.20    0.42
   4 -15  -6   -0.07    0.17
  -4 -15   6    0.10    0.13
  -4  15   6   -0.01    0.18
   3 -15  -6   -0.10    0.17
  -3 -15   6    0.06    0.12
  -3  15   6   -0.22    0.16
   2 -15  -6    1.83    0.28
  -2 -15   6    2.70    0.37
  -2 -15   6    2.39    0.22
  -2  15   6    2.65    0.33
  -1 -15   6    1.23    0.18
   1 -15  -6    1.36    0.27
  -1 -15   6    0.99    0.26
  -1  15   6    1.35    0.26
   0 -15   6    2.49    0.35
   0 -15  -6    1.85    0.29
   0 -15   6    2.24    0.21
   0  15   6    2.35    0.31
   1 -15   6    1.13    0.16
  -1 -15  -6    1.10    0.26
   1 -15   6    1.49    0.29
   1  15   6    0.95    0.23
   2 -15   6    0.13    0.12
   2 -15   6    0.30    0.21
  -2 -15  -6   -0.11    0.18
   2  15   6    0.07    0.17
 -14   0   7   -0.12    0.16
 -13   0   7    0.30    0.17
 -12   0   7   -0.10    0.14
 -11   0   7    0.08    0.13
 -10   0   7    0.00    0.11
 -10   0   7    0.17    0.13
  -9   0   7   -0.04    0.09
  -9   0   7   -0.09    0.09
  -8   0   7    0.26    0.09
  -8   0   7    0.14    0.09
  -7   0   7    0.03    0.08
   7   0  -7    0.09    0.08
  -7   0   7    0.04    0.07
  -6   0   7    0.19    0.07
   6   0  -7    0.01    0.07
  -5   0   7    0.07    0.05
  -5   0   7    0.31    0.07
  -5   0   7    0.13    0.07
  -4   0   7    0.01    0.03
  -4   0   7   -0.02    0.03
  -4   0   7    0.09    0.05
  -3   0   7   -0.01    0.03
  -2   0   7   -0.01    0.02
   0   0   7    0.01    0.03
  -1   0  -7    0.06    0.03
   1   0   7   -0.04    0.03
   2   0   7    0.00    0.04
  -2   0  -7    0.01    0.04
   3   0   7    0.02    0.05
  -3   0  -7    0.03    0.06
   4   0   7    0.00    0.06
   4   0   7   -0.03    0.04
   4   0   7    0.00    0.05
   5   0   7    0.02    0.08
   5   0   7    0.04    0.06
   6   0   7    0.02    0.08
   6   0   7   -0.10    0.06
   7   0   7    0.05    0.11
   7   0   7    0.00    0.08
   8   0   7   -0.21    0.10
   8   0   7   -0.04    0.10
   9   0   7   -0.16    0.10
   9   0   7    0.00    0.13
  10   0   7   -0.07    0.14
  10   0   7    0.13    0.13
  11   0   7    0.10    0.13
  11   0   7   -0.14    0.15
  12   0   7   -0.08    0.14
 -14  -1   7    1.20    0.24
 -14   1   7    1.33    0.25
 -13  -1   7    1.53    0.25
 -13   1   7    1.64    0.26
 -12  -1   7    3.99    0.33
 -12   1   7    4.37    0.32
 -11  -1   7    1.88    0.26
 -11  -1   7    1.78    0.22
 -11   1   7    1.99    0.23
 -10  -1   7    1.31    0.21
 -10  -1   7    0.82    0.16
 -10   1   7    1.00    0.17
 -10   1   7    0.89    0.19
  -9  -1   7    3.78    0.24
  -9  -1   7    3.76    0.31
  -9   1   7    2.84    0.28
  -9   1   7    3.43    0.24
  -8  -1   7    0.95    0.14
  -8  -1   7    0.54    0.14
  -8   1   7    1.03    0.15
  -8   1   7    0.92    0.17
  -7  -1   7   -0.02    0.06
   7  -1  -7   -0.04    0.07
  -7  -1   7   -0.01    0.07
  -7   1   7    0.02    0.08
  -7   1   7    0.23    0.08
   6  -1  -7    2.10    0.16
  -6  -1   7    2.51    0.15
  -6  -1   7    2.01    0.18
  -6   1   7    2.10    0.15
  -6   1   7    2.47    0.20
   6   1  -7    2.06    0.16
  -5  -1   7   26.81    0.66
  -5  -1   7   26.08    0.58
  -5   1   7   26.05    0.60
  -5   1   7   25.55    0.66
  -4  -1   7    4.41    0.13
  -4  -1   7    4.04    0.18
  -4   1   7    4.07    0.15
  -4   1   7    4.39    0.15
  -4   1   7    4.32    0.19
  -3  -1   7    5.80    0.19
  -3   1   7    5.97    0.20
  -3   1   7    6.10    0.14
  -2   1   7   16.23    0.38
  -1   1   7    3.43    0.12
  -1   1   7    4.09    0.16
   0  -1  -7   37.30    0.87
   0   1   7   34.84    0.75
   0   1   7   35.85    0.89
   1  -1   7   31.22    0.68
  -1  -1  -7   32.67    0.82
   1   1   7   33.04    0.71
  -1   1  -7   33.10    0.77
   1   1   7   34.38    0.85
   2  -1   7   46.48    0.99
  -2  -1  -7   47.98    1.18
   2   1   7   45.98    1.01
   3  -1   7    0.02    0.05
  -3  -1  -7    0.00    0.06
   3   1   7    0.08    0.04
   3   1   7    0.09    0.06
   3   1   7    0.03    0.04
   4  -1   7    0.63    0.10
   4  -1   7    0.59    0.06
   4  -1   7    0.58    0.06
  -4  -1  -7    0.71    0.13
   4   1   7    0.80    0.08
   4   1   7    0.73    0.11
   4   1   7    0.75    0.08
   5  -1   7   10.11    0.29
  -5  -1  -7    9.76    0.43
   5  -1   7   10.25    0.37
   5  -1   7    9.82    0.28
   5   1   7    9.90    0.37
   5   1   7    9.90    0.30
   6  -1   7    8.77    0.37
   6  -1   7    9.00    0.30
   6   1   7    9.15    0.31
   6   1   7    9.14    0.38
   7  -1   7    8.72    0.30
   7  -1   7    8.28    0.39
   7   1   7    7.97    0.39
   7   1   7    7.86    0.31
   8  -1   7    1.34    0.20
   8  -1   7    1.22    0.15
   8   1   7    1.46    0.22
   8   1   7    1.10    0.15
   9  -1   7   10.30    0.50
   9  -1   7   10.32    0.38
   9   1   7   11.00    0.51
   9   1   7   10.68    0.41
  10  -1   7    0.17    0.16
  10  -1   7    0.42    0.14
  10   1   7    0.16    0.18
  10   1   7    0.33    0.14
  11  -1   7    0.21    0.14
  11  -1   7    0.49    0.20
  11   1   7    0.15    0.14
  12  -1   7   -0.08    0.13
  12   1   7   -0.06    0.14
 -14  -2   7    2.74    0.32
 -14   2   7    2.97    0.33
 -13  -2   7    0.28    0.18
 -13   2   7   -0.01    0.17
 -12  -2   7    0.35    0.17
 -12   2   7    0.42    0.18
 -11  -2   7    2.47    0.25
 -11  -2   7    2.68    0.31
 -11   2   7    2.08    0.24
 -10  -2   7    0.21    0.12
 -10  -2   7    0.06    0.13
 -10   2   7    0.51    0.17
 -10   2   7    0.19    0.13
  -9  -2   7    1.05    0.15
  -9  -2   7    0.83    0.17
  -9   2   7    0.94    0.18
  -9   2   7    0.88    0.16
   8  -2  -7   10.01    0.39
  -8  -2   7   10.01    0.36
  -8  -2   7   10.33    0.44
  -8   2   7   10.94    0.44
  -8   2   7   11.90    0.40
  -7  -2   7    4.97    0.22
  -7  -2   7    4.70    0.29
   7  -2  -7    4.97    0.26
  -7   2   7    4.61    0.28
  -7   2   7    5.02    0.24
  -6  -2   7   32.01    0.81
   6  -2  -7   32.23    0.76
   6   2  -7   30.83    0.75
  -6   2   7   32.00    0.81
  -6   2   7   32.51    0.75
  -5  -2   7   54.23    1.08
   5  -2  -7   51.81    1.13
  -5  -2   7   54.30    1.19
  -5   2   7   53.30    1.12
  -5   2   7   52.89    1.20
  -4  -2   7    0.00    0.03
  -4  -2   7   -0.01    0.05
  -4   2   7    0.07    0.05
  -4   2   7    0.06    0.06
  -3  -2   7   26.11    0.59
  -3   2   7   26.02    0.55
  -3   2   7   25.31    0.61
  -2  -2   7    0.02    0.03
  -2  -2   7    0.07    0.03
  -2   2   7   -0.03    0.02
  -2   2   7   -0.03    0.05
  -2   2   7    0.02    0.03
  -2   2   7    0.04    0.04
   1  -2  -7   34.42    0.83
  -1  -2   7   31.14    0.77
  -1   2   7   33.08    0.84
  -1   2   7   31.73    0.71
   0  -2  -7   36.18    0.91
   0  -2   7   35.53    0.85
   0   2   7   36.47    0.92
   0   2   7   35.44    0.78
   1  -2   7   63.69    1.29
   1  -2   7   64.74    1.30
  -1  -2  -7   64.12    1.55
   1   2   7   64.48    1.57
   1   2   7   63.90    1.34
  -1   2  -7   63.25    1.47
  -2  -2  -7    3.62    0.20
   2  -2   7    3.51    0.15
  -2   2  -7    3.52    0.16
   2   2   7    3.36    0.12
   2   2   7    3.77    0.21
   2   2   7    3.77    0.18
   2   2   7    3.50    0.12
   3  -2   7    3.27    0.17
  -3  -2  -7    3.18    0.20
   3   2   7    3.10    0.14
   3   2   7    3.01    0.14
   3   2   7    3.67    0.19
   4  -2   7    2.06    0.09
  -4  -2  -7    2.27    0.20
   4  -2   7    2.10    0.10
   4  -2   7    2.17    0.17
   4   2   7    2.27    0.14
   4   2   7    2.70    0.20
   4   2   7    2.27    0.13
   5  -2   7   42.54    1.02
   5  -2   7   42.54    0.88
   5  -2   7   41.34    0.88
   5   2   7   42.50    1.04
   5   2   7   42.79    0.93
   6  -2   7    0.87    0.15
   6  -2   7    1.09    0.12
   6   2   7    1.20    0.17
   6   2   7    1.03    0.13
   7  -2   7    5.86    0.24
   7  -2   7    5.51    0.32
   7   2   7    5.71    0.34
   7   2   7    5.59    0.27
   8  -2   7    3.05    0.20
   8  -2   7    3.02    0.29
   8   2   7    3.22    0.29
   8   2   7    3.68    0.23
   9  -2   7    3.41    0.23
   9  -2   7    2.95    0.31
   9   2   7    3.12    0.31
   9   2   7    3.27    0.25
  10  -2   7    0.27    0.17
  10  -2   7    0.10    0.12
  10   2   7    0.16    0.14
  10   2   7    0.02    0.15
  11  -2   7    0.50    0.15
  11  -2   7    0.75    0.23
  11   2   7    0.87    0.18
  12  -2   7    0.12    0.14
  12   2   7   -0.08    0.15
 -14  -3   7    1.15    0.24
 -14   3   7    0.76    0.23
 -13  -3   7    4.12    0.35
 -13   3   7    3.11    0.33
 -12  -3   7    2.77    0.28
 -12   3   7    3.02    0.31
 -11  -3   7    6.90    0.36
 -11  -3   7    7.97    0.47
 -11   3   7    6.83    0.37
 -10  -3   7    1.21    0.18
 -10  -3   7    1.24    0.21
 -10   3   7    1.03    0.18
 -10   3   7    1.04    0.20
  -9  -3   7   14.38    0.55
  -9  -3   7   14.09    0.47
  -9   3   7   13.29    0.55
  -9   3   7   13.72    0.49
   8  -3  -7    0.36    0.12
  -8  -3   7    0.49    0.13
  -8   3   7    0.43    0.13
  -8   3   7    0.43    0.12
   7  -3  -7    0.23    0.10
  -6  -3   7   19.66    0.58
   6  -3  -7   20.07    0.55
  -6   3   7   19.39    0.58
  -6   3   7   20.15    0.53
   5  -3  -7    9.46    0.32
  -5  -3   7    9.98    0.27
  -5  -3   7    9.62    0.34
  -5   3   7    9.74    0.31
  -5   3   7    9.83    0.35
  -4  -3   7    2.51    0.16
   4  -3  -7    2.87    0.16
  -4  -3   7    2.47    0.10
  -4  -3   7    2.48    0.09
  -4   3   7    2.58    0.14
  -4   3   7    2.88    0.19
  -3  -3   7   17.10    0.44
  -3   3   7   17.68    0.47
  -3   3   7   17.74    0.42
  -2  -3   7    0.17    0.04
  -2  -3   7    0.24    0.06
  -2   3   7    0.26    0.07
  -2   3   7    0.22    0.06
  -2   3   7    0.31    0.05
   1  -3  -7    0.43    0.08
  -1  -3   7    0.30    0.04
  -1  -3   7    0.28    0.04
  -1  -3   7    0.33    0.06
  -1   3   7    0.38    0.05
  -1   3   7    0.30    0.08
  -1   3   7    0.43    0.07
  -1   3   7    0.40    0.05
   0  -3   7    0.86    0.06
   0  -3  -7    0.98    0.11
   0  -3   7    0.85    0.06
   0  -3   7    0.76    0.08
   0   3   7    0.87    0.07
   0   3  -7    0.79    0.06
   0   3   7    0.80    0.09
   0   3   7    0.78    0.06
   0   3   7    0.90    0.11
   1  -3   7    1.86    0.10
  -1  -3  -7    1.96    0.14
   1   3   7    1.80    0.10
   1   3   7    1.78    0.09
  -1   3  -7    1.71    0.10
   1   3   7    1.66    0.14
   1   3   7    1.72    0.13
  -2  -3  -7    0.24    0.08
   2  -3   7    0.24    0.06
   2   3   7    0.23    0.07
   2   3   7    0.53    0.07
   2   3   7    0.02    0.04
   2   3   7    0.12    0.05
  -3  -3  -7    0.98    0.15
   3  -3   7    1.26    0.12
   3   3   7    1.24    0.11
   3   3   7    0.93    0.12
  -4  -3  -7    2.64    0.21
   4  -3   7    2.31    0.10
   4  -3   7    2.42    0.19
   4   3   7    2.87    0.20
   4   3   7    2.92    0.16
   5  -3   7   11.13    0.40
   5  -3   7   10.70    0.29
   5   3   7   11.27    0.42
   5   3   7   11.11    0.35
   6  -3   7    7.45    0.25
   6  -3   7    7.22    0.35
   6   3   7    7.34    0.29
   6   3   7    7.83    0.36
   7  -3   7    0.04    0.08
   7  -3   7   -0.02    0.10
   7   3   7    0.19    0.12
   7   3   7    0.10    0.10
   8  -3   7    4.18    0.23
   8  -3   7    4.68    0.34
   8   3   7    4.75    0.27
   8   3   7    4.94    0.34
   9  -3   7   -0.01    0.10
   9  -3   7    0.10    0.14
   9   3   7    0.02    0.15
   9   3   7   -0.01    0.12
  10  -3   7    3.86    0.37
  10  -3   7    3.33    0.23
  10   3   7    3.72    0.28
  10   3   7    3.70    0.37
  11  -3   7    0.22    0.13
  11  -3   7    0.16    0.18
  11   3   7    0.44    0.17
  12  -3   7    0.01    0.13
  12   3   7    0.14    0.16
 -13   4   7    0.27    0.18
 -12   4   7    5.12    0.36
 -11  -4   7    0.01    0.14
 -11   4   7   -0.02    0.14
 -10  -4   7    3.11    0.31
 -10   4   7    2.68    0.26
  -9  -4   7    4.59    0.36
  -9   4   7    3.96    0.27
  -9   4   7    4.29    0.34
  -8  -4   7    7.56    0.39
   8  -4  -7    7.20    0.35
  -8   4   7    7.48    0.34
  -8   4   7    8.24    0.41
  -7  -4   7    4.31    0.30
   7  -4  -7    4.65    0.26
  -7   4   7    4.51    0.25
  -7   4   7    4.44    0.29
   6  -4  -7    8.16    0.32
  -6  -4   7    7.82    0.34
  -6   4   7    8.38    0.31
  -6   4   7    8.17    0.36
  -5  -4   7    7.94    0.24
   5  -4  -7    7.71    0.30
  -5  -4   7    7.36    0.31
  -5   4   7    8.71    0.33
  -5   4   7    7.67    0.28
  -5   4   7    8.09    0.39
  -4  -4   7   54.69    1.42
  -4  -4   7   52.94    1.06
  -4  -4   7   53.30    1.20
  -4  -4   7   56.50    1.06
   4  -4  -7   53.77    1.16
  -4   4   7   53.37    1.14
  -4   4   7   53.32    1.22
  -4   4   7   54.54    1.45
  -3  -4   7    7.70    0.26
  -3  -4   7    7.87    0.32
   3  -4  -7    7.32    0.26
  -3   4   7    8.44    0.36
  -3   4   7    7.43    0.29
  -3   4   7    6.95    0.24
   2  -4  -7   63.20    1.59
  -2  -4   7   62.11    1.32
  -2  -4   7   62.70    1.55
  -2   4   7   61.76    1.36
  -2   4   7   63.85    1.61
  -2   4   7   62.80    1.27
   1  -4  -7    1.03    0.13
  -1  -4   7    0.84    0.08
  -1  -4   7    1.14    0.09
  -1  -4   7    1.01    0.11
  -1   4   7    0.83    0.12
  -1   4   7    1.11    0.11
  -1   4   7    0.97    0.09
   0  -4   7    1.06    0.11
   0  -4  -7    1.51    0.15
   0  -4   7    1.10    0.09
   0   4   7    1.16    0.10
   0   4   7    1.10    0.11
   0   4  -7    1.10    0.09
   1  -4   7   10.69    0.30
  -1  -4  -7   10.65    0.41
   1  -4   7   10.65    0.36
   1   4   7   10.90    0.34
   1   4   7    9.46    0.40
   1   4   7   11.18    0.30
  -2  -4  -7   13.94    0.41
   2  -4   7   14.78    0.40
  -2  -4  -7   13.54    0.51
   2   4   7   13.95    0.52
   2   4   7   14.80    0.44
   2   4   7   14.36    0.38
  -3  -4  -7  161.85    3.15
   3  -4   7  157.02    3.25
  -3  -4  -7  156.35    3.82
   3   4   7  161.50    3.30
   3   4   7  158.50    3.10
   3   4   7  162.51    3.84
  -4  -4  -7    2.47    0.23
   4  -4   7    2.66    0.20
   4  -4   7    2.49    0.10
   4   4   7    1.85    0.18
   4   4   7    2.48    0.16
   5  -4   7    3.20    0.23
   5  -4   7    3.65    0.15
   5   4   7    3.33    0.20
   5   4   7    3.12    0.25
   6  -4   7    5.94    0.23
   6  -4   7    7.06    0.34
   6   4   7    6.30    0.34
   6   4   7    6.69    0.29
   7  -4   7    1.27    0.13
   7  -4   7    1.29    0.20
   7   4   7    1.34    0.17
   7   4   7    1.59    0.22
   8  -4   7    2.72    0.19
   8  -4   7    2.87    0.29
   8   4   7    2.41    0.28
   8   4   7    2.67    0.24
   9  -4   7    0.93    0.21
   9  -4   7    1.08    0.16
   9   4   7    0.86    0.21
   9   4   7    1.09    0.19
  10  -4   7    0.41    0.14
  10  -4   7    0.04    0.17
  10   4   7    0.32    0.16
  11  -4   7    6.99    0.33
  11  -4   7    7.39    0.50
  11   4   7    6.50    0.38
  12  -4   7    0.27    0.15
 -13   5   7    3.53    0.35
 -12   5   7    0.68    0.21
 -11   5   7    6.81    0.39
 -10  -5   7    6.39    0.43
 -10   5   7    6.70    0.36
  -9  -5   7    3.80    0.39
   9  -5  -7    3.96    0.28
  -9  -5   7    4.73    0.36
  -9   5   7    4.01    0.28
  -9   5   7    5.25    0.38
   8  -5  -7    1.45    0.19
  -8  -5   7    1.03    0.22
  -8  -5   7    1.18    0.19
  -8   5   7    1.35    0.18
  -8   5   7    1.14    0.18
   7  -5  -7   14.04    0.48
  -7  -5   7   14.81    0.53
  -7  -5   7   13.87    0.61
  -7   5   7   15.74    0.54
  -7   5   7   14.79    0.48
   6  -5  -7    6.73    0.29
  -6  -5   7    7.32    0.38
  -6  -5   7    6.44    0.33
  -6   5   7    5.98    0.28
  -6   5   7    6.55    0.34
  -5  -5   7    9.23    0.28
   5  -5  -7    8.97    0.35
  -5  -5   7    9.24    0.36
  -5  -5   7    9.63    0.43
  -5   5   7    8.61    0.37
  -5   5   7    9.08    0.33
  -5   5   7    9.81    0.45
  -4  -5   7    7.47    0.35
  -4  -5   7    7.51    0.22
   4  -5  -7    7.51    0.30
  -4  -5   7    7.55    0.22
  -4  -5   7    7.13    0.30
  -4   5   7    7.94    0.38
  -4   5   7    7.52    0.28
  -4   5   7    7.19    0.32
  -3  -5   7    7.58    0.33
  -3  -5   7    7.03    0.28
   3  -5  -7    7.05    0.27
  -3   5   7    7.60    0.26
  -3   5   7    6.67    0.30
  -3   5   7    7.55    0.36
   2  -5  -7   25.08    0.78
  -2  -5   7   25.79    0.63
  -2  -5   7   24.73    0.75
   2  -5  -7   25.82    0.63
  -2   5   7   26.29    0.61
  -2   5   7   25.98    0.80
  -2   5   7   25.82    0.67
   1  -5  -7    8.69    0.37
  -1  -5   7    8.31    0.27
  -1  -5   7    8.20    0.32
   1  -5  -7    8.30    0.30
  -1   5   7    7.99    0.27
  -1   5   7    8.34    0.37
  -1   5   7    7.78    0.31
   0  -5   7   20.71    0.53
   0  -5   7   20.72    0.63
   0  -5  -7   21.29    0.69
   0   5   7   21.00    0.52
   0   5   7   22.52    0.70
   0   5   7   20.84    0.57
   1  -5   7    4.62    0.20
  -1  -5  -7    4.54    0.27
   1  -5   7    4.52    0.24
   1   5   7    4.64    0.28
   1   5   7    4.85    0.24
  -2  -5  -7    0.48    0.12
   2  -5   7    0.67    0.10
   2   5   7    0.69    0.15
   2   5   7    0.49    0.09
   2   5   7    0.67    0.12
  -3  -5  -7    2.21    0.24
   3  -5   7    2.57    0.19
   3   5   7    2.66    0.17
   3   5   7    2.81    0.24
   3   5   7    2.92    0.22
   4  -5   7   16.00    0.50
   4  -5   7   15.68    0.36
   4  -5   7   15.53    0.35
   4   5   7   15.67    0.46
   4   5   7   15.35    0.52
   5  -5   7   17.59    0.56
   5  -5   7   17.06    0.42
   5   5   7   17.14    0.51
   5   5   7   17.58    0.58
   6  -5   7    0.64    0.10
   6  -5   7    0.79    0.16
   6   5   7    0.66    0.15
   6   5   7    0.65    0.13
   7  -5   7    0.04    0.12
   7  -5   7    0.07    0.08
   7   5   7    0.16    0.14
   7   5   7   -0.02    0.11
   8  -5   7   12.34    0.53
   8  -5   7   12.46    0.40
   8   5   7   12.30    0.54
   8   5   7   12.01    0.46
   9  -5   7    0.35    0.17
   9  -5   7    0.13    0.11
   9   5   7    0.05    0.14
   9   5   7    0.24    0.17
  10  -5   7    3.77    0.39
  10  -5   7    4.17    0.25
  10   5   7    4.59    0.32
  11  -5   7    1.78    0.30
  11  -5   7    1.21    0.18
  11   5   7    1.27    0.23
 -13   6   7    0.79    0.23
 -12   6   7    4.07    0.36
 -11   6   7    0.23    0.15
 -10  -6   7    5.28    0.40
 -10   6   7    4.69    0.33
  -9  -6   7   11.07    0.52
   9  -6  -7   10.75    0.47
  -9  -6   7   11.21    0.60
  -9   6   7    8.92    0.42
   8  -6  -7    0.04    0.12
  -8  -6   7    0.12    0.15
  -8  -6   7    0.10    0.13
  -8   6   7    0.13    0.12
  -8   6   7    0.23    0.14
  -7  -6   7    0.21    0.12
  -7  -6   7    0.06    0.13
   7  -6  -7    0.07    0.11
  -7   6   7    0.31    0.12
  -7   6   7    0.15    0.11
  -6  -6   7    0.02    0.11
   6  -6  -7    0.00    0.09
  -6  -6   7    0.05    0.06
  -6  -6   7   -0.06    0.08
  -6   6   7    0.04    0.09
  -6   6   7    0.03    0.10
   5  -6  -7    1.69    0.18
  -5  -6   7    1.28    0.12
  -5  -6   7    1.55    0.18
  -5  -6   7    1.43    0.20
  -5   6   7    1.33    0.15
  -5   6   7    1.61    0.18
   4  -6  -7   26.88    0.70
  -4  -6   7   27.61    0.59
  -4  -6   7   27.17    0.59
  -4  -6   7   26.50    0.71
  -4  -6   7   27.18    0.85
  -4   6   7   27.01    0.68
  -4   6   7   25.98    0.87
  -4   6   7   25.56    0.73
  -3  -6   7    2.70    0.21
  -3  -6   7    3.09    0.12
   3  -6  -7    2.80    0.20
  -3  -6   7    2.86    0.22
  -3  -6   7    3.01    0.12
  -3   6   7    3.05    0.25
  -3   6   7    2.77    0.22
  -3   6   7    3.09    0.18
  -2  -6   7   50.51    1.36
  -2  -6   7   51.67    1.16
   2  -6  -7   52.63    1.14
   2  -6  -7   50.28    1.41
  -2   6   7   52.12    1.43
  -2   6   7   51.70    1.12
  -2   6   7   49.93    1.20
   1  -6  -7    4.63    0.28
   1  -6  -7    4.53    0.23
  -1  -6   7    4.69    0.26
  -1  -6   7    4.39    0.23
  -1   6   7    4.55    0.28
  -1   6   7    5.17    0.27
  -1   6   7    4.85    0.22
   0  -6  -7    8.75    0.40
   0  -6   7    8.00    0.29
   0  -6   7    8.05    0.35
   0   6   7    8.20    0.29
   0   6   7    8.44    0.33
   0   6   7    8.81    0.41
   1  -6   7   19.21    0.63
   1  -6   7   19.97    0.54
  -1  -6  -7   19.35    0.68
   1   6   7   20.17    0.70
   1   6   7   18.86    0.57
   1   6   7   19.17    0.52
   2  -6   7    4.01    0.21
  -2  -6  -7    3.05    0.25
   2   6   7    3.58    0.28
   2   6   7    3.16    0.19
   2   6   7    2.94    0.22
   3  -6   7   18.51    0.55
   3   6   7   18.92    0.59
   3   6   7   19.00    0.52
   4  -6   7    0.21    0.10
   4  -6   7    0.10    0.06
   4   6   7    0.15    0.09
   4   6   7    0.14    0.10
   5  -6   7    2.85    0.15
   5  -6   7    2.89    0.25
   5   6   7    3.45    0.28
   5   6   7    2.53    0.21
   6  -6   7    7.20    0.25
   6  -6   7    6.50    0.36
   6   6   7    7.17    0.39
   6   6   7    7.56    0.33
   7  -6   7    9.75    0.32
   7  -6   7    9.19    0.45
   7   6   7    9.55    0.40
   7   6   7    9.42    0.46
   8  -6   7    4.18    0.22
   8  -6   7    4.03    0.35
   8   6   7    4.05    0.28
   8   6   7    4.16    0.37
   9  -6   7    2.72    0.21
   9  -6   7    2.61    0.31
   9   6   7    2.24    0.25
  10  -6   7    3.72    0.24
  10  -6   7    3.96    0.40
  10   6   7    3.36    0.31
  11  -6   7    1.36    0.18
  11  -6   7    1.45    0.29
  11   6   7    1.36    0.24
 -12   7   7    0.03    0.16
 -11   7   7    0.79    0.20
 -10  -7   7    1.67    0.26
 -10   7   7    1.19    0.21
   9  -7  -7    0.97    0.19
  -9  -7   7    0.55    0.19
  -9   7   7    0.62    0.17
   8  -7  -7   18.54    0.62
  -8  -7   7   18.06    0.79
  -8  -7   7   18.44    0.68
  -8   7   7   18.93    0.61
  -7  -7   7   16.35    0.71
   7  -7  -7   15.98    0.55
  -7  -7   7   15.59    0.59
  -7   7   7   16.40    0.60
  -7   7   7   15.48    0.53
  -6  -7   7    2.19    0.24
  -6  -7   7    2.31    0.17
  -6  -7   7    2.58    0.29
   6  -7  -7    2.75    0.24
  -6   7   7    2.26    0.21
  -6   7   7    2.40    0.25
  -5  -7   7    8.07    0.42
  -5  -7   7    7.81    0.38
  -5  -7   7    7.79    0.27
   5  -7  -7    7.32    0.34
  -5   7   7    7.81    0.38
  -5   7   7    7.68    0.33
  -4  -7   7    0.75    0.13
  -4  -7   7    0.91    0.17
   4  -7  -7    0.70    0.14
  -4  -7   7    0.78    0.09
  -4   7   7    0.72    0.12
  -4   7   7    0.77    0.14
  -3  -7   7   38.23    0.96
   3  -7  -7   38.74    0.93
  -3  -7   7   39.00    0.80
  -3  -7   7   38.66    0.80
   3  -7  -7   37.75    1.16
  -3  -7   7   37.27    1.12
  -3   7   7   36.84    0.97
  -3   7   7   38.95    0.91
   2  -7  -7    1.40    0.20
  -2  -7   7    1.49    0.19
  -2  -7   7    1.53    0.09
   2  -7  -7    1.41    0.17
  -2  -7   7    1.49    0.16
  -2  -7   7    1.58    0.09
  -2   7   7    1.71    0.18
  -2   7   7    1.53    0.16
  -2   7   7    1.77    0.22
   1  -7  -7   15.38    0.59
  -1  -7   7   14.54    0.54
  -1  -7   7   14.34    0.45
   1  -7  -7   14.36    0.46
  -1   7   7   14.39    0.44
  -1   7   7   14.48    0.49
  -1   7   7   14.18    0.58
   0  -7   7    3.36    0.24
   0  -7   7    3.75    0.22
   0  -7   7    3.39    0.22
   0  -7  -7    3.68    0.28
   0  -7  -7    4.19    0.24
   0   7   7    3.86    0.25
   0   7   7    3.74    0.21
   0   7   7    3.77    0.29
   1  -7   7   11.06    0.45
   1  -7   7   11.26    0.39
   1   7   7   11.37    0.38
   1   7   7   11.18    0.43
   2  -7   7   31.44    0.98
   2  -7   7   33.64    0.84
   2   7   7   33.32    0.88
   2   7   7   33.11    0.81
   3  -7   7    4.93    0.28
   3  -7   7    5.02    0.17
   3  -7   7    4.82    0.16
   3   7   7    5.11    0.31
   3   7   7    5.72    0.27
   4  -7   7   13.50    0.34
   4  -7   7   13.70    0.50
   4   7   7   13.25    0.51
   4   7   7   13.94    0.46
   5  -7   7    3.22    0.27
   5  -7   7    3.20    0.16
   5   7   7    2.95    0.28
   5   7   7    3.52    0.24
   6  -7   7   -0.06    0.07
   6  -7   7   -0.11    0.11
   6   7   7   -0.02    0.13
   6   7   7   -0.02    0.10
   7  -7   7    5.47    0.24
   7  -7   7    6.85    0.41
   7   7   7    5.88    0.33
   7   7   7    5.34    0.38
   8  -7   7    1.15    0.23
   8  -7   7    1.21    0.15
   8   7   7    1.26    0.21
   9  -7   7    0.81    0.21
   9  -7   7    0.84    0.15
   9   7   7    0.92    0.20
  10  -7   7    0.66    0.14
  10  -7   7    0.84    0.24
  10   7   7    0.78    0.20
  11  -7   7    2.80    0.23
 -12   8   7    1.63    0.28
 -11   8   7    0.31    0.18
  10  -8  -7    7.27    0.41
 -10  -8   7    8.16    0.52
 -10   8   7    6.32    0.38
  -9  -8   7   11.16    0.55
   9  -8  -7   10.46    0.48
  -9   8   7   10.09    0.47
   8  -8  -7    5.32    0.34
  -8  -8   7    4.63    0.39
  -8  -8   7    4.92    0.27
  -8   8   7    4.55    0.30
   7  -8  -7    5.59    0.33
  -7  -8   7    4.86    0.38
  -7  -8   7    5.54    0.40
  -7  -8   7    5.31    0.27
  -7   8   7    5.65    0.32
  -6  -8   7    1.07    0.14
   6  -8  -7    1.38    0.19
  -6  -8   7    1.04    0.18
  -6  -8   7    1.52    0.25
  -6   8   7    1.50    0.21
  -6   8   7    1.66    0.20
  -5  -8   7    0.43    0.14
   5  -8  -7    0.27    0.13
  -5  -8   7    0.35    0.09
  -5  -8   7    0.22    0.14
  -5   8   7    0.40    0.13
  -5   8   7    0.34    0.12
  -4  -8   7    3.52    0.29
  -4  -8   7    3.35    0.18
  -4  -8   7    3.62    0.28
   4  -8  -7    3.72    0.24
  -4   8   7    3.59    0.23
  -4   8   7    3.60    0.30
  -3  -8   7    1.67    0.12
   3  -8  -7    1.77    0.20
  -3  -8   7    2.07    0.21
  -3  -8   7    1.74    0.22
  -3   8   7    1.44    0.17
  -3   8   7    2.21    0.23
  -2  -8   7   14.01    0.57
   2  -8  -7   14.16    0.48
  -2  -8   7   14.35    0.35
  -2  -8   7   14.76    0.50
  -2   8   7   15.03    0.47
  -2   8   7   14.41    0.52
  -1  -8   7   15.16    0.60
   1  -8  -7   14.05    0.49
  -1  -8   7   14.93    0.35
  -1  -8   7   15.37    0.50
  -1  -8   7   15.44    0.36
  -1   8   7   14.87    0.53
  -1   8   7   14.70    0.48
   0  -8   7   37.03    0.95
   0  -8   7   37.20    0.76
   0  -8   7   38.20    0.77
   0  -8   7   36.71    1.12
   0  -8  -7   38.90    0.95
   0   8   7   36.22    0.98
   0   8   7   39.05    0.92
   1  -8   7   41.36    0.84
   1  -8   7   41.43    1.04
   1  -8   7   41.76    1.22
   1  -8   7   42.12    0.84
   1  -8   7   41.50    1.04
   1   8   7   42.47    1.00
   1   8   7   41.75    1.08
   2  -8   7    0.82    0.08
   2  -8   7    0.88    0.18
   2  -8   7    0.74    0.14
   2   8   7    1.19    0.18
   2   8   7    1.14    0.16
   3  -8   7    0.45    0.08
   3  -8   7    0.45    0.13
   3   8   7    0.38    0.13
   3   8   7    0.61    0.13
   4  -8   7    4.87    0.30
   4  -8   7    3.92    0.17
   4   8   7    4.28    0.30
   4   8   7    4.07    0.25
   5  -8   7    6.20    0.23
   5  -8   7    5.29    0.33
   5   8   7    6.46    0.38
   5   8   7    5.81    0.31
   6  -8   7   23.89    0.59
   6  -8   7   24.03    0.79
   6   8   7   24.54    0.80
   6   8   7   23.35    0.71
   7  -8   7    2.10    0.28
   7  -8   7    1.91    0.16
   7   8   7    1.49    0.21
   8  -8   7    4.12    0.38
   8  -8   7    4.47    0.24
   8   8   7    4.33    0.31
   9  -8   7    3.17    0.21
   9  -8   7    3.26    0.36
   9   8   7    3.43    0.32
  10  -8   7    3.34    0.23
  10  -8   7    3.05    0.38
  10   8   7    2.90    0.32
  11  -9  -7   -0.16    0.17
 -11   9   7    0.05    0.17
  10  -9  -7    5.09    0.37
 -10   9   7    4.84    0.36
   9  -9  -7    0.12    0.16
  -9  -9   7   -0.02    0.15
  -9  -9   7    0.05    0.12
  -9   9   7   -0.06    0.14
  -8  -9   7   13.21    0.60
   8  -9  -7   13.20    0.53
  -8  -9   7   13.24    0.46
  -8   9   7   12.56    0.53
  -7  -9   7    0.51    0.13
   7  -9  -7    0.80    0.18
  -7  -9   7    0.85    0.20
  -7   9   7    0.84    0.18
   6  -9  -7    1.04    0.18
  -6  -9   7    1.44    0.23
  -6  -9   7    1.11    0.15
  -6   9   7    1.10    0.18
  -5  -9   7    8.28    0.49
  -5  -9   7    8.19    0.31
  -5  -9   7    7.79    0.43
   5  -9  -7    8.30    0.39
  -5   9   7    8.64    0.39
  -5   9   7    8.71    0.45
  -4  -9   7    0.22    0.12
  -4  -9   7    0.19    0.08
  -4  -9   7    0.16    0.14
   4  -9  -7    0.25    0.13
  -4   9   7    0.07    0.11
  -4   9   7   -0.04    0.10
  -3  -9   7   18.40    0.46
  -3  -9   7   17.70    0.61
  -3  -9   7   16.81    0.69
   3  -9  -7   18.17    0.59
  -3   9   7   17.79    0.63
  -3   9   7   17.01    0.56
  -2  -9   7    1.09    0.20
   2  -9  -7    0.63    0.16
  -2  -9   7    1.18    0.11
  -2  -9   7    1.28    0.19
  -2   9   7    1.00    0.18
  -2   9   7    1.15    0.17
  -1  -9   7   17.88    0.71
  -1  -9   7   18.50    0.44
   1  -9  -7   18.50    0.59
  -1  -9   7   18.29    0.61
  -1   9   7   18.12    0.62
  -1   9   7   19.30    0.58
   0  -9  -7   35.52    0.92
   0  -9   7   34.70    0.74
   0  -9   7   34.29    0.94
   0  -9   7   34.61    1.09
   0   9   7   35.28    0.96
   0   9   7   35.32    0.90
   1  -9   7   -0.02    0.12
   1  -9   7    0.05    0.09
   1  -9   7    0.18    0.12
  -1  -9  -7   -0.12    0.11
   1  -9   7   -0.04    0.06
   1   9   7    0.08    0.10
   1   9   7    0.14    0.11
   2  -9   7   23.41    0.71
   2  -9   7   23.14    0.52
   2  -9   7   23.23    0.83
   2   9   7   23.71    0.67
   2   9   7   22.92    0.73
   3  -9   7    2.61    0.14
   3  -9   7    2.25    0.24
   3   9   7    2.53    0.23
   3   9   7    2.54    0.28
   4  -9   7    8.62    0.27
   4  -9   7    9.15    0.43
   4   9   7    8.41    0.43
   4   9   7    8.42    0.38
   5  -9   7    2.01    0.25
   5  -9   7    1.77    0.14
   5   9   7    1.65    0.22
   6  -9   7    1.36    0.14
   6  -9   7    1.06    0.20
   6   9   7    1.29    0.21
   7  -9   7    5.78    0.25
   7  -9   7    5.57    0.38
   7   9   7    5.23    0.34
   8  -9   7    3.36    0.20
   8  -9   7    3.37    0.35
   9  -9   7    0.12    0.18
   9  -9   7    0.48    0.13
   9   9   7    0.67    0.19
  11 -10  -7    0.04    0.18
 -11 -10   7   -0.09    0.13
 -11  10   7    0.08    0.18
  10 -10  -7    1.06    0.24
 -10 -10   7    1.21    0.20
 -10  10   7    2.12    0.30
   9 -10  -7    1.75    0.26
  -9 -10   7    1.28    0.19
  -9 -10   7    1.14    0.26
  -9  10   7    1.33    0.23
   8 -10  -7    4.47    0.34
  -8 -10   7    3.84    0.26
  -8 -10   7    4.52    0.42
  -8  10   7    4.41    0.33
  -7 -10   7    3.51    0.35
   7 -10  -7    3.54    0.32
  -7 -10   7    3.57    0.23
  -7  10   7    3.58    0.32
  -6 -10   7    3.10    0.22
   6 -10  -7    3.85    0.29
  -6 -10   7    3.33    0.34
  -6  10   7    3.61    0.30
  -5 -10   7    2.62    0.19
   5 -10  -7    2.56    0.26
  -5 -10   7    2.01    0.26
  -5  10   7    2.68    0.26
   4 -10  -7   17.60    0.61
  -4 -10   7   18.55    0.66
  -4 -10   7   18.29    0.50
  -4  10   7   17.17    0.59
  -3 -10   7    0.91    0.12
  -3 -10   7    1.01    0.20
  -3 -10   7    1.12    0.22
   3 -10  -7    0.86    0.18
  -3  10   7    0.93    0.18
  -2 -10   7   49.89    1.51
  -2 -10   7   50.93    1.28
   2 -10  -7   49.96    1.24
  -2 -10   7   50.78    1.06
  -2  10   7   50.80    1.30
  -2  10   7   47.75    1.20
   1 -10  -7    3.48    0.29
  -1 -10   7    3.12    0.17
  -1 -10   7    3.25    0.29
  -1 -10   7    3.01    0.32
  -1  10   7    3.56    0.31
  -1  10   7    3.24    0.27
   0 -10   7    0.83    0.18
   0 -10  -7    1.03    0.19
   0 -10   7    0.91    0.11
   0 -10   7    1.28    0.23
   0  10   7    1.09    0.19
   0  10   7    1.37    0.19
   1 -10   7    0.44    0.15
   1 -10   7    0.54    0.09
  -1 -10  -7    0.61    0.16
   1  10   7    0.60    0.16
   1  10   7    0.60    0.15
   2 -10   7   12.91    0.51
   2 -10   7   11.84    0.50
   2 -10   7   12.15    0.33
   2  10   7   11.84    0.46
   2  10   7   12.64    0.52
   3 -10   7    2.33    0.26
   3 -10   7    2.37    0.15
   3  10   7    2.29    0.24
   4 -10   7    4.12    0.33
   4 -10   7    3.74    0.18
   4  10   7    3.75    0.28
   5 -10   7    3.78    0.19
   5 -10   7    3.89    0.34
   5  10   7    3.75    0.28
   6 -10   7    8.08    0.28
   6 -10   7    8.12    0.46
   6  10   7    7.59    0.40
   7 -10   7    0.02    0.14
   7 -10   7   -0.04    0.09
   7  10   7    0.13    0.16
   8 -10   7    0.94    0.14
   8 -10   7    0.82    0.23
   8  10   7    1.15    0.23
   9 -10   7    0.36    0.12
   9 -10   7    0.72    0.23
   9  10   7    0.56    0.19
  10 -11  -7    8.22    0.47
 -10 -11   7    8.05    0.39
 -10  11   7    7.66    0.46
   9 -11  -7    0.10    0.17
  -9 -11   7   -0.01    0.13
  -9  11   7    0.23    0.17
  -8 -11   7    7.98    0.36
   8 -11  -7    8.59    0.45
  -8 -11   7    9.84    0.56
  -8  11   7    8.32    0.45
  -7 -11   7   -0.23    0.14
   7 -11  -7   -0.01    0.16
  -7 -11   7   -0.03    0.12
  -7  11   7   -0.12    0.15
  -6 -11   7    7.46    0.48
  -6 -11   7    6.66    0.30
   6 -11  -7    5.99    0.37
  -6  11   7    6.32    0.38
  -5 -11   7    0.23    0.16
   5 -11  -7    0.49    0.18
  -5 -11   7    0.34    0.12
  -5  11   7    0.38    0.15
   4 -11  -7   -0.10    0.12
  -4 -11   7    0.12    0.15
  -4 -11   7   -0.07    0.09
  -4  11   7    0.02    0.12
  -3 -11   7    0.76    0.12
   3 -11  -7    0.72    0.19
  -3 -11   7    0.85    0.20
  -3  11   7    0.72    0.18
   2 -11  -7   21.47    0.71
  -2 -11   7   21.11    0.74
  -2 -11   7   22.31    0.55
  -2  11   7   22.30    0.70
  -1 -11   7    6.96    0.26
   1 -11  -7    7.04    0.38
  -1 -11   7    6.69    0.41
  -1  11   7    7.19    0.37
   0 -11   7   23.05    0.78
   0 -11  -7   24.76    0.76
   0 -11   7   23.46    0.56
   0  11   7   22.99    0.72
   1 -11   7    9.37    0.47
  -1 -11  -7   10.60    0.47
   1 -11   7    9.20    0.30
   1  11   7    8.90    0.41
   2 -11   7    4.80    0.37
   2 -11   7    4.59    0.20
   2  11   7    4.22    0.30
   3 -11   7    1.48    0.23
   3 -11   7    1.90    0.14
   3 -11   7    1.53    0.23
   3  11   7    1.56    0.22
   4 -11   7    2.43    0.16
   4 -11   7    2.29    0.27
   4  11   7    2.02    0.25
   5 -11   7    2.85    0.18
   5 -11   7    2.51    0.30
   5  11   7    2.28    0.27
   6 -11   7    1.85    0.16
   6 -11   7    1.80    0.27
   6  11   7    1.88    0.25
   7 -11   7    2.82    0.34
   7 -11   7    2.99    0.19
   7  11   7    3.09    0.31
   8 -11   7   10.70    0.58
   8 -11   7   10.92    0.36
   8  11   7   12.02    0.55
  -9 -12   7    8.76    0.41
   9 -12  -7    8.87    0.50
  -9  12   7    8.23    0.49
  -8 -12   7    2.49    0.24
   8 -12  -7    3.38    0.35
  -8  12   7    2.68    0.32
  -7 -12   7    1.63    0.19
   7 -12  -7    1.74    0.27
  -7  12   7    1.63    0.26
   6 -12  -7    5.16    0.37
  -6 -12   7    4.92    0.27
  -6 -12   7    4.94    0.44
  -6  12   7    5.15    0.36
  -5 -12   7    3.74    0.38
  -5 -12   7    3.93    0.24
   5 -12  -7    3.90    0.34
  -5  12   7    3.32    0.32
   4 -12  -7   13.81    0.57
  -4 -12   7   14.85    0.46
  -4 -12   7   14.92    0.65
  -4  12   7   14.28    0.57
  -3 -12   7    0.81    0.13
  -3 -12   7    0.58    0.20
   3 -12  -7    0.97    0.20
  -3  12   7    0.86    0.19
   2 -12  -7    0.49    0.17
  -2 -12   7    0.41    0.11
  -2 -12   7    0.51    0.18
  -2  12   7    0.34    0.16
   1 -12  -7    0.50    0.17
  -1 -12   7    0.28    0.15
  -1 -12   7    0.35    0.10
  -1  12   7    0.29    0.15
   0 -12   7    0.14    0.15
   0 -12   7    0.02    0.08
   0 -12  -7    0.22    0.15
   0  12   7    0.05    0.13
   1 -12   7    2.61    0.17
   1 -12   7    3.11    0.32
   1  12   7    2.49    0.27
   2 -12   7    0.06    0.14
   2 -12   7    0.23    0.09
   2  12   7    0.24    0.15
   3 -12   7    5.41    0.23
   3 -12   7    5.62    0.43
   3  12   7    5.60    0.35
   4 -12   7    5.42    0.22
   4 -12   7    5.61    0.45
   4 -12   7    5.03    0.38
   4  12   7    4.80    0.35
   5 -12   7    1.77    0.27
   5 -12   7    2.07    0.16
   5  12   7    2.22    0.28
   6 -12   7    5.88    0.43
   6 -12   7    5.87    0.25
   6  12   7    6.46    0.40
   7 -12   7    0.25    0.10
   7 -12   7    0.37    0.19
   7  12   7    0.08    0.18
   8 -13  -7    2.17    0.31
  -8 -13   7    1.79    0.22
  -8  13   7    2.52    0.32
  -7 -13   7    0.92    0.17
   7 -13  -7    0.88    0.24
  -7  13   7    1.19    0.24
  -6 -13   7    0.65    0.22
  -6 -13   7    0.47    0.14
   6 -13  -7    0.64    0.21
  -6  13   7    0.82    0.21
  -5 -13   7    0.53    0.21
  -5 -13   7    0.79    0.15
   5 -13  -7    0.53    0.20
  -5  13   7    0.70    0.20
  -4 -13   7    0.00    0.11
  -4 -13   7    0.18    0.18
   4 -13  -7    0.29    0.17
  -4  13   7    0.11    0.16
   3 -13  -7    7.30    0.42
  -3 -13   7    7.05    0.50
  -3 -13   7    6.54    0.28
  -3  13   7    6.72    0.40
  -2 -13   7    1.53    0.27
   2 -13  -7    2.13    0.28
  -2 -13   7    1.98    0.18
  -2  13   7    2.17    0.27
  -1 -13   7    2.86    0.19
  -1 -13   7    3.26    0.34
   1 -13  -7    3.33    0.34
  -1  13   7    3.53    0.32
   0 -13   7    0.02    0.16
   0 -13   7    0.04    0.09
   0 -13  -7   -0.06    0.14
   0  13   7    0.06    0.14
   1 -13   7    0.50    0.11
   1 -13   7    0.41    0.20
   1  13   7    0.06    0.15
   2 -13   7    3.54    0.36
   2 -13   7    3.10    0.18
   2  13   7    2.93    0.31
   3 -13   7    1.48    0.27
   3 -13   7    1.13    0.13
   3  13   7    0.85    0.21
   4 -13   7    2.92    0.35
   4 -13   7    2.60    0.17
   4  13   7    2.69    0.31
   5 -13   7    3.82    0.41
   5 -13   7    2.72    0.33
   5 -13   7    2.77    0.18
   5  13   7    3.53    0.35
   6 -13   7    0.04    0.20
   6 -13   7   -0.07    0.09
   6 -13   7    0.00    0.17
   6  13   7    0.07    0.17
  -6 -14   7    0.25    0.13
   6 -14  -7    0.32    0.19
  -6  14   7    0.19    0.19
  -5 -14   7    0.24    0.21
  -5 -14   7    0.05    0.12
   5 -14  -7    0.17    0.18
  -5  14   7    0.17    0.17
   4 -14  -7    0.87    0.21
  -4 -14   7    0.69    0.22
  -4 -14   7    0.43    0.13
  -4  14   7    0.32    0.18
   3 -14  -7    1.94    0.30
  -3 -14   7    1.91    0.31
  -3 -14   7    1.56    0.17
  -3  14   7    1.72    0.27
  -2 -14   7    1.42    0.28
  -2 -14   7    1.24    0.16
   2 -14  -7    1.76    0.28
  -2  14   7    1.24    0.24
  -1 -14   7    2.02    0.31
   1 -14  -7    2.18    0.30
  -1 -14   7    2.05    0.18
  -1  14   7    1.70    0.26
   0 -14   7    0.76    0.22
   0 -14   7    0.45    0.12
   0 -14  -7    0.67    0.22
   0  14   7    0.50    0.19
   1 -14   7    1.28    0.14
   1 -14   7    1.14    0.27
   1  14   7    1.10    0.23
   2 -14   7    2.31    0.16
   2 -14   7    1.94    0.31
   2  14   7    2.14    0.29
   3 -14   7    0.44    0.11
   3 -14   7    0.76    0.24
   3  14   7    0.55    0.20
   4 -14   7    1.28    0.13
   4 -14   7    1.26    0.27
   4  14   7    1.46    0.26
   4 -15  -7    0.79    0.23
  -4 -15   7    0.81    0.15
  -3 -15   7    0.18    0.20
   3 -15  -7    0.08    0.19
  -3 -15   7    0.20    0.12
  -3  15   7    0.02    0.17
   2 -15  -7    0.11    0.19
  -2 -15   7    0.11    0.11
  -2 -15   7    0.48    0.21
  -2  15   7    0.00    0.18
  -1 -15   7    0.18    0.19
  -1 -15   7    0.06    0.10
   1 -15  -7   -0.14    0.17
  -1  15   7    0.03    0.17
   0 -15   7    0.97    0.13
   0 -15   7    0.84    0.25
   0 -15  -7    1.06    0.25
   0  15   7    1.46    0.26
   1 -15   7    0.32    0.11
  -1 -15  -7    0.21    0.20
   1  15   7    0.21    0.18
   2  15   7    0.74    0.23
 -14   0   8    0.08    0.19
 -13   0   8    0.01    0.15
 -12   0   8    8.16    0.41
 -11   0   8    0.94    0.18
 -11   0   8    0.87    0.21
 -10   0   8   11.42    0.51
 -10   0   8   11.18    0.43
  -9   0   8    0.00    0.09
  -9   0   8    0.05    0.11
  -8   0   8   21.67    0.58
  -8   0   8   21.00    0.66
  -7   0   8    5.35    0.23
  -7   0   8    5.08    0.28
  -6   0   8   28.14    0.72
  -6   0   8   26.93    0.63
  -5   0   8    0.94    0.12
  -5   0   8    1.10    0.09
  -5   0   8    0.81    0.08
  -4   0   8   -0.12    0.05
  -3   0   8    5.33    0.18
  -2   0   8   96.46    1.91
  -1   0   8   29.89    0.71
   0   0   8   93.92    2.15
   1   0   8   -0.01    0.03
   1   0   8    0.00    0.03
  -1   0  -8    0.05    0.03
   2   0   8   16.07    0.41
  -2   0  -8   16.82    0.47
   3   0   8    9.59    0.30
  -3   0  -8    8.82    0.34
   4   0   8   19.09    0.53
  -4   0  -8   19.42    0.62
   4   0   8   18.37    0.40
   5   0   8    0.14    0.06
   5   0   8    0.21    0.06
   5   0   8    0.40    0.10
   6   0   8   -0.13    0.10
   6   0   8   -0.06    0.07
   7   0   8    4.80    0.22
   7   0   8    4.47    0.31
   8   0   8   13.14    0.54
   8   0   8   12.92    0.41
   9   0   8    4.17    0.36
   9   0   8    3.97    0.24
  10   0   8   12.49    0.58
  10   0   8   12.64    0.44
  11   0   8    0.43    0.20
  11   0   8    0.43    0.15
  12   0   8    3.37    0.28
 -14  -1   8   14.50    0.60
 -14   1   8   14.18    0.59
 -13  -1   8    0.44    0.18
 -13   1   8    0.13    0.16
 -12  -1   8   10.19    0.45
 -12   1   8   10.09    0.45
 -11  -1   8    0.22    0.14
 -11  -1   8    0.20    0.15
 -11   1   8    0.21    0.15
 -11   1   8    0.03    0.12
 -10  -1   8    0.78    0.19
 -10  -1   8    0.82    0.16
 -10   1   8    0.94    0.16
 -10   1   8    1.01    0.20
  -9  -1   8    3.84    0.23
  -9  -1   8    4.16    0.33
  -9   1   8    3.92    0.33
  -9   1   8    3.85    0.24
  -8  -1   8    2.77    0.18
  -8  -1   8    2.32    0.23
  -8   1   8    2.36    0.24
  -8   1   8    2.39    0.18
  -7  -1   8    0.23    0.09
  -7  -1   8    0.17    0.07
  -7   1   8    0.13    0.09
  -7   1   8    0.13    0.08
  -6  -1   8   21.97    0.51
   6  -1  -8   20.98    0.56
  -6  -1   8   21.53    0.51
  -6  -1   8   21.98    0.61
  -6   1   8   21.80    0.60
  -6   1   8   22.03    0.53
  -5  -1   8    7.48    0.21
  -5  -1   8    7.49    0.29
  -5   1   8    8.09    0.30
  -5   1   8    7.42    0.23
  -5   1   8    7.57    0.23
  -4  -1   8  136.94    2.79
  -4   1   8  142.21    2.60
  -4   1   8  134.14    2.80
  -3  -1   8   17.62    0.41
  -3   1   8   17.09    0.43
  -2   1   8   77.00    1.56
  -1   1   8   42.69    0.87
  -1   1   8   40.63    0.87
  -1   1   8   43.65    1.03
   0  -1  -8    0.28    0.05
   0   1   8    0.28    0.04
   0   1   8    0.27    0.04
   0   1   8    0.25    0.06
  -1  -1  -8   75.08    1.75
   1   1   8   74.10    1.53
   1   1   8   74.34    1.78
  -2  -1  -8   54.46    1.34
   2  -1   8   53.65    1.13
  -2   1  -8   53.02    1.30
   2   1   8   54.37    1.16
  -3  -1  -8   14.36    0.48
   3  -1   8   14.14    0.40
   3   1   8   14.16    0.41
  -4  -1  -8  107.17    2.57
   4  -1   8  106.84    2.21
   4   1   8  104.21    2.02
   4   1   8  103.56    2.02
   4   1   8  103.66    2.21
   5  -1   8    0.09    0.05
   5  -1   8    0.26    0.10
   5  -1   8    0.07    0.05
   5   1   8    0.05    0.06
   5   1   8    0.12    0.09
   6  -1   8   44.50    1.10
   6  -1   8   43.30    0.93
   6   1   8   43.18    1.10
   6   1   8   45.24    0.96
   7  -1   8    1.50    0.14
   7  -1   8    1.45    0.20
   7   1   8    1.67    0.16
   7   1   8    1.77    0.22
   8  -1   8   23.40    0.61
   8  -1   8   23.96    0.76
   8   1   8   22.99    0.62
   8   1   8   23.82    0.77
   9  -1   8    2.47    0.29
   9  -1   8    1.86    0.18
   9   1   8    1.85    0.20
   9   1   8    1.76    0.25
  10  -1   8    1.03    0.24
  10  -1   8    0.84    0.16
  10   1   8    0.76    0.16
  10   1   8    0.86    0.23
  11  -1   8   -0.04    0.12
  11  -1   8    0.00    0.17
  11   1   8    0.23    0.19
  11   1   8    0.04    0.13
  12  -1   8    1.48    0.20
  12   1   8    0.90    0.19
 -14  -2   8   -0.16    0.16
 -14   2   8    0.08    0.18
 -13  -2   8    7.36    0.40
 -13   2   8    7.20    0.41
 -12  -2   8    2.35    0.26
 -12   2   8    1.87    0.24
 -11  -2   8    1.96    0.26
 -11  -2   8    1.91    0.22
 -11   2   8    1.86    0.23
 -10  -2   8    3.29    0.31
 -10  -2   8    3.54    0.24
 -10   2   8    3.74    0.34
 -10   2   8    2.91    0.25
  -9  -2   8   -0.02    0.11
  -9  -2   8   -0.04    0.08
  -9   2   8    0.09    0.11
  -9   2   8    0.20    0.13
  -8  -2   8   19.07    0.52
  -8  -2   8   18.55    0.61
  -8   2   8   19.41    0.55
  -8   2   8   18.02    0.61
  -7  -2   8    1.29    0.17
  -7   2   8    1.01    0.13
  -7   2   8    1.32    0.17
   6  -2  -8   26.29    0.68
  -6  -2   8   27.19    0.72
  -6  -2   8   28.49    0.62
  -6   2   8   27.81    0.73
  -6   2   8   27.80    0.66
  -5  -2   8    1.30    0.08
  -5  -2   8    1.24    0.13
  -5   2   8    1.19    0.11
  -5   2   8    1.35    0.14
  -4  -2   8   27.46    0.66
  -4   2   8   28.05    0.68
  -4   2   8   27.61    0.59
  -3  -2   8    4.75    0.17
  -3   2   8    4.92    0.13
  -3   2   8    4.69    0.20
  -2   2   8    0.28    0.07
  -2   2   8    0.29    0.05
  -1  -2   8    4.04    0.13
  -1   2   8    4.25    0.16
  -1   2   8    4.27    0.19
   0  -2  -8   17.95    0.50
   0  -2   8   16.86    0.44
   0   2   8   17.72    0.51
   0   2   8   17.77    0.43
  -1  -2  -8    0.21    0.07
   1  -2   8    0.21    0.04
   1  -2   8    0.24    0.04
   1   2   8    0.25    0.07
   1   2   8    0.14    0.05
   2  -2   8   34.63    0.77
  -2  -2  -8   35.14    0.94
   2  -2   8   35.14    0.77
   2   2   8   34.75    0.81
   2   2   8   35.44    0.96
  -3  -2  -8   20.14    0.63
   3  -2   8   19.79    0.51
   3   2   8   19.66    0.43
   3   2   8   19.77    0.53
   3   2   8   19.46    0.43
   4  -2   8    3.55    0.21
  -4  -2  -8    3.16    0.23
   4   2   8    3.55    0.15
   4   2   8    3.42    0.22
   4   2   8    3.48    0.16
   5  -2   8    0.33    0.05
   5  -2   8    0.37    0.11
   5  -2   8    0.39    0.06
   5   2   8    0.16    0.10
   5   2   8    0.48    0.09
   6  -2   8    0.58    0.08
   6  -2   8    0.63    0.14
   6   2   8    0.61    0.14
   6   2   8    0.56    0.10
   7  -2   8    0.42    0.09
   7  -2   8    0.61    0.15
   7   2   8    0.41    0.11
   7   2   8    0.43    0.15
   8  -2   8    2.98    0.29
   8  -2   8    2.38    0.18
   8   2   8    2.48    0.21
   8   2   8    1.90    0.25
   9  -2   8    0.33    0.12
   9  -2   8    0.62    0.19
   9   2   8    0.33    0.16
   9   2   8    0.21    0.12
  10  -2   8    5.90    0.42
  10  -2   8    5.61    0.28
  10   2   8    6.12    0.31
  10   2   8    6.40    0.43
  11  -2   8    0.04    0.12
  11  -2   8   -0.16    0.16
  11   2   8   -0.12    0.12
  12  -2   8    0.84    0.17
  12   2   8    0.77    0.19
 -14   3   8    2.05    0.29
 -13   3   8   -0.08    0.16
 -12  -3   8    3.27    0.29
 -12   3   8    3.56    0.32
 -11  -3   8    6.91    0.45
 -11  -3   8    6.42    0.34
 -11   3   8    5.70    0.34
 -10  -3   8    2.37    0.28
 -10   3   8    2.39    0.29
 -10   3   8    2.38    0.24
  -9  -3   8    8.89    0.44
  -9   3   8    8.93    0.45
  -9   3   8    8.14    0.36
  -8  -3   8    1.42    0.20
  -8   3   8    1.22    0.18
  -8   3   8    1.04    0.15
  -7  -3   8   66.82    1.52
  -7   3   8   66.87    1.43
  -7   3   8   64.02    1.52
  -6  -3   8    7.96    0.34
   6  -3  -8    8.00    0.30
  -6   3   8    7.93    0.29
  -6   3   8    8.50    0.35
   5  -3  -8    1.73    0.15
  -5  -3   8    1.73    0.15
  -5  -3   8    1.66    0.09
  -5   3   8    1.67    0.14
  -5   3   8    2.06    0.18
  -4  -3   8    7.26    0.27
  -4   3   8    7.67    0.29
  -4   3   8    7.91    0.24
  -3  -3   8   32.08    0.72
  -3   3   8   32.25    0.76
  -3   3   8   32.49    0.68
  -2  -3   8   47.03    0.97
  -2  -3   8   46.20    0.97
  -2  -3   8   44.62    1.13
  -2   3   8   47.39    0.92
  -2   3   8   44.27    1.01
  -2   3   8   45.83    1.20
  -2   3   8   48.48    0.92
   1  -3  -8    4.42    0.21
  -1  -3   8    4.47    0.17
  -1   3   8    4.30    0.22
  -1   3   8    4.08    0.12
  -1   3   8    4.04    0.18
  -1   3   8    4.25    0.12
   0  -3   8    5.60    0.20
   0  -3  -8    5.51    0.24
   0   3   8    5.81    0.22
   0   3   8    5.97    0.26
   0   3   8    5.71    0.15
   0   3   8    5.58    0.15
  -1  -3  -8   22.65    0.65
   1  -3   8   21.56    0.49
   1  -3   8   21.15    0.49
   1   3   8   21.60    0.46
   1   3   8   21.40    0.54
   1   3   8   22.33    0.65
   1   3   8   21.68    0.46
  -1   3  -8   21.13    0.54
   2  -3   8   91.13    1.90
  -2  -3  -8   94.47    2.26
   2   3   8   92.74    2.28
   2   3   8   91.24    1.94
   2   3   8   92.90    1.79
   2   3   8   92.17    1.79
   3  -3   8   82.28    1.79
  -3  -3  -8   84.69    2.13
   3   3   8   87.46    1.69
   3   3   8   85.23    1.68
   3   3   8   87.42    1.84
   4  -3   8    7.05    0.29
   4   3   8    6.88    0.24
   4   3   8    6.77    0.30
   5  -3   8    1.47    0.17
   5   3   8    1.76    0.19
   5   3   8    1.65    0.14
   6  -3   8    2.12    0.13
   6  -3   8    2.63    0.24
   6   3   8    1.99    0.17
   6   3   8    2.24    0.23
   7  -3   8    7.88    0.40
   7  -3   8    8.97    0.28
   7   3   8    7.31    0.39
   7   3   8    8.00    0.32
   8  -3   8    7.49    0.40
   8  -3   8    6.65    0.27
   8   3   8    7.51    0.41
   8   3   8    6.92    0.32
   9  -3   8    9.41    0.49
   9  -3   8    9.37    0.34
   9   3   8    9.84    0.50
   9   3   8    9.36    0.39
  10  -3   8    0.92    0.16
  10  -3   8    0.61    0.20
  10   3   8    0.55    0.16
  10   3   8    0.64    0.21
  11  -3   8    3.44    0.38
  11  -3   8    3.64    0.24
  11   3   8    3.71    0.30
 -13   4   8    4.09    0.36
 -12   4   8    0.58    0.18
 -11  -4   8    2.08    0.28
 -11   4   8    2.79    0.27
 -10  -4   8    0.15    0.14
 -10   4   8    0.23    0.16
 -10   4   8    0.18    0.14
  -9  -4   8    3.24    0.31
  -9   4   8    3.41    0.28
  -9   4   8    3.27    0.30
  -8  -4   8    1.21    0.19
  -8   4   8    1.12    0.18
  -8   4   8    1.16    0.17
  -7  -4   8    1.18    0.18
  -7   4   8    1.24    0.15
  -7   4   8    1.11    0.17
  -6  -4   8    5.24    0.29
   6  -4  -8    4.78    0.25
  -6   4   8    5.32    0.24
  -6   4   8    5.19    0.29
  -5  -4   8   59.82    1.15
  -5  -4   8   58.03    1.31
   5  -4  -8   57.61    1.26
  -5  -4   8   58.97    1.14
  -5   4   8   59.50    1.58
  -5   4   8   56.97    1.23
  -5   4   8   55.89    1.32
   4  -4  -8   25.26    0.63
  -4  -4   8   25.49    0.64
  -4  -4   8   25.83    0.77
  -4   4   8   25.35    0.80
  -4   4   8   24.90    0.67
  -4   4   8   26.16    0.61
  -3  -4   8   16.73    0.44
  -3  -4   8   16.08    0.51
  -3   4   8   15.93    0.56
  -3   4   8   16.91    0.47
  -3   4   8   15.74    0.41
  -2  -4   8   37.74    0.98
  -2  -4   8   37.15    0.83
  -2   4   8   38.16    0.80
  -2   4   8   37.82    0.88
  -1  -4   8    0.34    0.06
   1  -4  -8    0.23    0.08
  -1  -4   8    0.20    0.06
  -1  -4   8    0.18    0.05
  -1   4   8    0.13    0.05
  -1   4   8    0.05    0.04
  -1   4   8    0.15    0.05
  -1   4   8    0.17    0.07
   0  -4   8   19.57    0.47
   0  -4   8   18.97    0.47
   0  -4  -8   20.42    0.62
   0  -4   8   19.33    0.56
   0   4   8   20.03    0.46
   0   4   8   19.95    0.46
   0   4   8   21.16    0.54
   1  -4   8    1.31    0.12
   1  -4   8    1.25    0.10
   1  -4   8    1.26    0.10
  -1  -4  -8    1.43    0.16
   1   4   8    1.28    0.10
   1   4   8    1.54    0.11
   1   4   8    1.14    0.12
   2  -4   8    1.98    0.15
  -2  -4  -8    2.11    0.19
   2   4   8    1.81    0.12
   2   4   8    1.98    0.13
   2   4   8    1.97    0.17
   3  -4   8   31.23    0.75
  -3  -4  -8   29.37    0.92
   3   4   8   30.41    0.69
   3   4   8   31.10    0.94
   3   4   8   29.82    0.78
   4  -4   8    5.16    0.26
   4   4   8    4.87    0.28
   4   4   8    4.82    0.21
   5  -4   8   44.25    1.08
   5   4   8   42.52    1.10
   5   4   8   45.71    1.00
   6  -4   8    0.19    0.06
   6  -4   8    0.17    0.12
   6   4   8    0.24    0.10
   6   4   8    0.14    0.12
   7  -4   8   25.19    0.58
   7  -4   8   24.47    0.76
   7   4   8   24.55    0.67
   7   4   8   24.70    0.78
   8  -4   8    0.27    0.10
   8  -4   8    0.05    0.14
   8   4   8    0.49    0.17
   8   4   8    0.14    0.12
   9  -4   8    4.71    0.38
   9  -4   8    4.73    0.23
   9   4   8    4.70    0.29
   9   4   8    5.20    0.39
  10  -4   8    0.73    0.14
  10  -4   8    0.69    0.22
  10   4   8    0.60    0.17
  11  -4   8    0.06    0.12
  11  -4   8   -0.26    0.15
  11   4   8   -0.06    0.13
 -13   5   8    0.24    0.17
 -12   5   8    1.81    0.25
 -11  -5   8    2.51    0.31
 -11   5   8    1.95    0.25
 -10  -5   8    0.37    0.16
 -10   5   8    0.21    0.13
  -9  -5   8   24.80    0.79
  -9  -5   8   22.09    0.90
  -9   5   8   23.79    0.71
  -9   5   8   23.32    0.78
  -8  -5   8    4.36    0.34
  -8  -5   8    3.62    0.33
  -8   5   8    4.49    0.33
  -8   5   8    4.13    0.26
  -7  -5   8   23.71    0.71
  -7  -5   8   22.83    0.83
  -7   5   8   23.48    0.64
  -7   5   8   23.34    0.71
  -6  -5   8    0.59    0.09
   6  -5  -8    0.77    0.14
  -6  -5   8    0.72    0.16
  -6  -5   8    0.51    0.13
  -6   5   8    0.78    0.13
  -6   5   8    0.67    0.14
  -5  -5   8    0.05    0.08
  -5  -5   8    0.05    0.05
  -5  -5   8    0.02    0.05
   5  -5  -8    0.07    0.08
  -5  -5   8    0.09    0.08
  -5   5   8    0.09    0.07
  -5   5   8    0.09    0.08
  -4  -5   8   13.06    0.42
   4  -5  -8   13.49    0.41
  -4  -5   8   13.19    0.49
  -4   5   8   13.77    0.54
  -4   5   8   12.85    0.44
  -4   5   8   13.42    0.39
   3  -5  -8    6.72    0.27
  -3  -5   8    6.52    0.31
  -3  -5   8    6.55    0.27
  -3   5   8    6.88    0.34
  -3   5   8    6.99    0.30
  -3   5   8    7.06    0.25
   2  -5  -8    6.43    0.25
   2  -5  -8    6.53    0.31
  -2  -5   8    6.00    0.28
  -2  -5   8    5.51    0.23
  -2   5   8    6.42    0.28
  -2   5   8    6.55    0.33
  -2   5   8    6.33    0.23
  -1  -5   8    4.23    0.22
  -1  -5   8    4.34    0.18
  -1  -5   8    3.89    0.19
   1  -5  -8    4.31    0.25
  -1   5   8    4.72    0.24
  -1   5   8    5.22    0.28
  -1   5   8    4.39    0.18
   0  -5  -8   10.77    0.44
   0  -5   8   11.25    0.39
   0  -5   8   11.24    0.33
   0   5   8   11.07    0.38
   0   5   8   11.59    0.33
   0   5   8   11.53    0.46
   1  -5   8   12.10    0.36
   1  -5   8   12.30    0.43
  -1  -5  -8   12.62    0.49
   1   5   8   12.26    0.41
   1   5   8   12.98    0.50
   1   5   8   12.42    0.35
  -2  -5  -8    3.18    0.24
   2  -5   8    2.90    0.19
   2   5   8    3.47    0.26
   2   5   8    3.33    0.22
   2   5   8    2.86    0.17
   3  -5   8   22.34    0.60
   3   5   8   21.40    0.63
   3   5   8   21.85    0.56
   4  -5   8    2.09    0.19
   4   5   8    1.80    0.16
   4   5   8    2.00    0.21
   5  -5   8    2.32    0.22
   5   5   8    2.73    0.19
   5   5   8    2.61    0.24
   6  -5   8    1.92    0.22
   6  -5   8    2.12    0.12
   6   5   8    1.92    0.19
   6   5   8    2.11    0.24
   7  -5   8    3.75    0.17
   7  -5   8    3.52    0.30
   7   5   8    3.63    0.33
   7   5   8    3.55    0.25
   8  -5   8    0.45    0.17
   8  -5   8    0.64    0.11
   8   5   8    0.52    0.18
   8   5   8    0.57    0.15
   9  -5   8   10.88    0.54
   9  -5   8   10.61    0.35
   9   5   8   10.45    0.44
   9   5   8   10.99    0.55
  10  -5   8    1.26    0.15
  10  -5   8    0.54    0.21
  10   5   8    1.04    0.20
  11  -5   8    0.91    0.25
  11  -5   8    1.10    0.16
  11   5   8    1.37    0.22
 -13   6   8    1.71    0.27
 -12   6   8    1.05    0.22
 -11  -6   8    4.42    0.41
 -11   6   8    4.73    0.33
 -10  -6   8    0.01    0.14
 -10   6   8    0.09    0.14
  -9  -6   8    0.15    0.15
  -9   6   8    0.16    0.13
  -8  -6   8    0.47    0.18
  -8  -6   8    0.42    0.15
  -8   6   8    0.47    0.15
  -8   6   8    0.43    0.13
  -7  -6   8    8.46    0.47
  -7  -6   8    9.09    0.44
  -7   6   8    9.75    0.44
  -7   6   8    8.67    0.37
  -6  -6   8    0.41    0.15
  -6  -6   8    0.32    0.12
  -6  -6   8    0.42    0.09
  -6   6   8    0.31    0.12
  -6   6   8    0.36    0.11
  -5  -6   8    2.21    0.13
  -5  -6   8    2.57    0.22
   5  -6  -8    2.15    0.20
  -5  -6   8    2.16    0.24
  -5   6   8    2.67    0.24
  -5   6   8    2.15    0.18
   4  -6  -8    3.94    0.22
  -4  -6   8    4.06    0.27
  -4  -6   8    3.81    0.22
  -4   6   8    4.15    0.21
  -4   6   8    3.62    0.26
  -3  -6   8    8.94    0.33
   3  -6  -8    9.16    0.33
  -3  -6   8    8.14    0.38
  -3   6   8    8.59    0.42
  -3   6   8    8.27    0.36
  -3   6   8    8.54    0.30
   2  -6  -8    0.78    0.16
   2  -6  -8    0.73    0.13
  -2  -6   8    0.93    0.12
  -2  -6   8    0.76    0.13
  -2   6   8    0.73    0.16
  -2   6   8    0.86    0.14
  -2   6   8    0.84    0.12
   1  -6  -8   57.92    1.59
  -1  -6   8   59.53    1.31
   1  -6  -8   60.54    1.30
  -1  -6   8   55.96    1.52
  -1   6   8   60.40    1.61
  -1   6   8   60.79    1.37
  -1   6   8   61.09    1.27
   0  -6  -8    8.93    0.41
   0  -6   8    8.93    0.37
   0  -6   8    9.04    0.32
   0   6   8    8.87    0.30
   0   6   8    8.69    0.35
   0   6   8    9.60    0.44
   1  -6   8   22.88    0.71
   1  -6   8   23.16    0.60
  -1  -6  -8   22.25    0.76
   1   6   8   22.27    0.57
   1   6   8   22.74    0.65
   1   6   8   23.87    0.79
   2  -6   8    0.02    0.07
   2   6   8    0.07    0.08
   2   6   8   -0.07    0.08
   3  -6   8   12.68    0.43
   3   6   8   12.65    0.40
   3   6   8   13.15    0.48
   4  -6   8   18.68    0.57
   4   6   8   18.93    0.53
   4   6   8   17.63    0.60
   5  -6   8    2.65    0.24
   5   6   8    2.33    0.25
   5   6   8    2.58    0.20
   6  -6   8    0.13    0.06
   6  -6   8    0.16    0.12
   6   6   8    0.00    0.10
   6   6   8   -0.02    0.12
   7  -6   8    1.37    0.22
   7  -6   8    1.23    0.12
   7   6   8    1.11    0.18
   7   6   8    0.89    0.20
   8  -6   8    3.51    0.19
   8  -6   8    3.52    0.34
   8   6   8    3.50    0.35
   8   6   8    3.30    0.28
   9  -6   8    0.21    0.10
   9  -6   8   -0.04    0.15
   9   6   8    0.34    0.16
  10  -6   8    0.11    0.18
  10  -6   8    0.08    0.11
  10   6   8    0.09    0.15
  11  -6   8    0.01    0.11
  11  -6   8    0.36    0.21
  11   6   8    0.27    0.18
 -12   7   8    1.03    0.23
 -11   7   8    0.16    0.17
 -10  -7   8   -0.18    0.15
 -10   7   8    0.15    0.15
  -9  -7   8    0.38    0.18
  -9   7   8    0.31    0.14
  -8  -7   8    2.07    0.26
  -8   7   8    2.66    0.25
  -8   7   8    2.26    0.26
  -7  -7   8    1.03    0.22
  -7  -7   8    1.10    0.19
  -7  -7   8    1.00    0.13
  -7   7   8    1.31    0.20
  -7   7   8    1.00    0.17
  -6  -7   8    0.30    0.15
  -6  -7   8    0.04    0.11
  -6  -7   8    0.11    0.08
  -6   7   8    0.19    0.12
  -6   7   8    0.05    0.09
  -5  -7   8    8.51    0.39
  -5  -7   8    8.45    0.44
   5  -7  -8    9.42    0.38
  -5  -7   8    8.22    0.26
  -5   7   8    9.07    0.41
  -5   7   8    8.43    0.34
  -4  -7   8    0.02    0.04
  -4  -7   8    0.05    0.05
  -4  -7   8    0.03    0.09
   4  -7  -8   -0.12    0.08
  -4  -7   8    0.10    0.09
  -4   7   8    0.04    0.09
  -4   7   8   -0.08    0.07
  -3  -7   8    0.06    0.08
  -3  -7   8    0.13    0.10
   3  -7  -8    0.15    0.10
  -3   7   8    0.08    0.09
  -3   7   8    0.01    0.08
  -2  -7   8   20.70    0.71
   2  -7  -8   22.56    0.62
  -2  -7   8   22.56    0.62
  -2   7   8   21.29    0.65
  -2   7   8   21.89    0.58
  -1  -7   8    1.42    0.18
   1  -7  -8    1.72    0.17
  -1  -7   8    1.59    0.16
  -1   7   8    1.36    0.15
  -1   7   8    1.33    0.17
   0  -7   8    0.80    0.14
   0  -7   8    0.95    0.12
   0  -7   8    0.86    0.13
   0  -7  -8    0.86    0.14
   0   7   8    0.74    0.12
   0   7   8    1.08    0.16
   1  -7   8    3.33    0.21
   1  -7   8    3.15    0.23
   1   7   8    3.18    0.19
   1   7   8    3.31    0.25
   2  -7   8    1.58    0.17
   2   7   8    1.80    0.20
   2   7   8    1.66    0.17
   3  -7   8    0.01    0.08
   3   7   8    0.00    0.10
   3   7   8    0.06    0.09
   4  -7   8    2.71    0.24
   4   7   8    2.61    0.20
   4   7   8    2.94    0.27
   5  -7   8    0.72    0.16
   5   7   8    0.94    0.15
   5   7   8    0.64    0.17
   6  -7   8    0.42    0.07
   6  -7   8    0.64    0.16
   6   7   8    0.25    0.14
   6   7   8    0.24    0.13
   7  -7   8    4.40    0.35
   7  -7   8    4.79    0.19
   7   7   8    4.34    0.29
   7   7   8    4.80    0.36
   8  -7   8    2.88    0.17
   8  -7   8    3.29    0.34
   8   7   8    2.66    0.27
   9  -7   8   -0.03    0.09
   9  -7   8    0.19    0.16
   9   7   8    0.03    0.14
  10  -7   8    0.17    0.20
  10  -7   8   -0.02    0.10
  10   7   8    0.05    0.16
 -12   8   8    0.22    0.18
 -11   8   8    0.58    0.20
 -10  -8   8    6.13    0.47
 -10   8   8    4.96    0.35
  -9  -8   8    0.18    0.16
  -9  -8   8    0.29    0.12
  -9   8   8    0.19    0.15
  -8  -8   8   13.29    0.44
  -8  -8   8   13.48    0.59
  -8   8   8   12.89    0.51
  -7  -8   8    0.09    0.09
  -7  -8   8    0.33    0.15
  -7   8   8    0.36    0.15
  -7   8   8    0.28    0.13
  -6  -8   8    0.13    0.09
  -6  -8   8   -0.03    0.12
  -6  -8   8    0.39    0.16
  -6   8   8    0.26    0.12
  -6   8   8    0.14    0.12
  -5  -8   8    5.37    0.34
  -5  -8   8    5.16    0.21
  -5  -8   8    4.99    0.36
  -5   8   8    5.35    0.28
  -5   8   8    5.59    0.36
  -4  -8   8    0.31    0.12
   4  -8  -8    0.13    0.11
  -4  -8   8    0.27    0.07
  -4  -8   8    0.19    0.13
  -4   8   8    0.25    0.13
  -4   8   8    0.15    0.10
  -3  -8   8    2.24    0.25
  -3  -8   8    2.36    0.22
  -3  -8   8    1.85    0.09
   3  -8  -8    1.99    0.21
  -3   8   8    1.57    0.18
  -3   8   8    1.84    0.22
  -2  -8   8   10.91    0.48
  -2  -8   8   10.50    0.41
   2  -8  -8   10.95    0.41
  -2   8   8   10.00    0.44
  -2   8   8   10.72    0.39
  -1  -8   8    0.82    0.14
  -1  -8   8    0.88    0.17
  -1   8   8    0.46    0.13
  -1   8   8    0.51    0.15
   0  -8   8   20.42    0.71
   0  -8   8   20.10    0.61
   0   8   8   19.70    0.64
   0   8   8   21.49    0.59
   1  -8   8    4.24    0.26
   1  -8   8    3.71    0.28
   1   8   8    3.96    0.23
   1   8   8    4.33    0.29
   2  -8   8    2.22    0.25
   2  -8   8    2.71    0.24
   2   8   8    2.40    0.24
   2   8   8    2.81    0.20
   3  -8   8    3.12    0.25
   3   8   8    3.30    0.22
   3   8   8    3.46    0.29
   4  -8   8    0.74    0.16
   4   8   8    0.41    0.13
   4   8   8    0.42    0.15
   5  -8   8    0.06    0.11
   5   8   8   -0.03    0.10
   5   8   8    0.09    0.13
   6  -8   8    0.83    0.09
   6  -8   8    0.87    0.19
   6   8   8    0.84    0.17
   6   8   8    1.00    0.21
   7  -8   8    0.10    0.15
   7  -8   8    0.12    0.07
   7   8   8    0.02    0.12
   8  -8   8    4.91    0.21
   8  -8   8    5.38    0.43
   8   8   8    5.42    0.34
   9  -8   8    0.01    0.16
   9  -8   8    0.18    0.09
   9   8   8    0.18    0.16
  10  -8   8    1.81    0.32
  10  -8   8    2.10    0.16
  10   8   8    2.03    0.27
 -11  -9   8    0.89    0.18
 -11   9   8    1.21    0.24
 -10  -9   8    0.32    0.21
 -10  -9   8    0.25    0.13
 -10   9   8    0.17    0.17
  -9  -9   8    4.23    0.26
  -9  -9   8    4.35    0.41
  -9   9   8    4.83    0.33
  -8  -9   8    0.10    0.10
  -8  -9   8    0.23    0.16
  -8   9   8    0.28    0.15
  -7  -9   8    0.62    0.12
  -7  -9   8    0.79    0.19
  -7   9   8    0.69    0.17
  -6  -9   8    1.85    0.25
  -6  -9   8    1.97    0.17
  -6   9   8    1.56    0.21
  -5  -9   8   -0.05    0.08
  -5  -9   8   -0.02    0.12
  -5   9   8    0.02    0.12
  -5   9   8   -0.09    0.11
  -4  -9   8    1.68    0.13
  -4  -9   8    1.87    0.26
  -4  -9   8    2.57    0.26
  -4   9   8    1.43    0.21
  -4   9   8    1.80    0.20
  -3  -9   8    0.72    0.15
  -3  -9   8    0.66    0.17
  -3  -9   8    0.95    0.09
  -3   9   8    0.99    0.16
  -3   9   8    1.00    0.18
  -2  -9   8    0.20    0.12
  -2  -9   8    0.14    0.13
  -2   9   8   -0.25    0.10
  -2   9   8   -0.08    0.11
  -1  -9   8   28.07    0.81
  -1  -9   8   27.03    0.93
  -1   9   8   28.63    0.76
  -1   9   8   29.59    0.84
   0  -9   8    1.62    0.20
   0  -9   8    1.68    0.24
   0   9   8    1.92    0.20
   0   9   8    2.08    0.24
   1  -9   8   37.06    0.97
   1  -9   8   35.77    1.12
   1  -9   8   35.76    0.96
   1   9   8   36.49    1.00
   1   9   8   35.62    0.91
   2  -9   8    1.58    0.20
   2   9   8    1.74    0.22
   3  -9   8    0.09    0.12
   3   9   8    0.05    0.11
   3   9   8    0.20    0.13
   4  -9   8    5.71    0.35
   4   9   8    6.27    0.32
   4   9   8    5.94    0.37
   5  -9   8    0.67    0.17
   5   9   8    0.54    0.17
   5   9   8    0.54    0.15
   6  -9   8    1.23    0.22
   6   9   8    0.95    0.18
   7  -9   8    0.76    0.20
   7  -9   8    0.89    0.10
   7   9   8    1.11    0.20
   8  -9   8    0.10    0.08
   8  -9   8    0.46    0.19
   8   9   8    0.35    0.17
   9  -9   8    2.12    0.33
   9   9   8    2.07    0.27
 -11 -10   8    0.08    0.14
 -11  10   8    0.25    0.19
 -10 -10   8    2.24    0.23
 -10  10   8    2.52    0.31
  -9 -10   8    0.00    0.11
  -9 -10   8   -0.06    0.17
  -9  10   8    0.26    0.17
  -8 -10   8    0.44    0.13
  -8 -10   8    0.77    0.22
  -8  10   8    1.07    0.21
  -7 -10   8    1.31    0.24
  -7 -10   8    1.44    0.17
  -7  10   8    2.07    0.25
  -6 -10   8    3.79    0.22
  -6 -10   8    3.87    0.35
  -6  10   8    3.85    0.29
  -5 -10   8    1.54    0.23
  -5 -10   8    1.58    0.15
  -5  10   8    1.32    0.20
  -4 -10   8    0.13    0.08
  -4 -10   8    0.07    0.13
  -4  10   8    0.24    0.13
  -3 -10   8    2.04    0.25
  -3 -10   8    1.90    0.13
  -3  10   8    2.14    0.23
  -3  10   8    1.95    0.25
  -2 -10   8    9.14    0.25
  -2 -10   8    9.59    0.45
  -2  10   8    8.92    0.40
  -2  10   8    9.47    0.48
  -1 -10   8    1.28    0.21
  -1  10   8    1.21    0.18
  -1  10   8    1.33    0.21
   0 -10   8    0.88    0.17
   0  10   8    1.06    0.19
   0  10   8    0.92    0.17
   1 -10   8   22.80    0.72
   1  10   8   21.90    0.66
   1  10   8   21.12    0.73
   2 -10   8    0.48    0.14
   2 -10   8    0.32    0.15
   2  10   8    0.21    0.14
   2  10   8    0.40    0.14
   3 -10   8    5.10    0.34
   3  10   8    5.85    0.38
   3  10   8    5.84    0.32
   4 -10   8    2.62    0.28
   4  10   8    2.35    0.24
   5 -10   8    0.12    0.14
   5  10   8    0.23    0.14
   6 -10   8    2.43    0.29
   6  10   8    2.22    0.26
   7 -10   8    0.56    0.20
   7  10   8    0.48    0.16
   8 -10   8   -0.01    0.16
   8  10   8   -0.15    0.14
 -10 -11   8    3.44    0.26
 -10  11   8    3.31    0.36
  -9 -11   8    0.00    0.17
  -9 -11   8    0.14    0.13
  -9  11   8    0.08    0.17
  -8 -11   8    0.46    0.20
  -8 -11   8    0.65    0.15
  -8  11   8    0.60    0.19
  -7 -11   8    0.60    0.21
  -7 -11   8    0.41    0.13
  -7  11   8    0.60    0.18
  -6 -11   8    9.99    0.35
  -6 -11   8   10.54    0.55
  -6  11   8    9.66    0.45
  -5 -11   8    2.02    0.27
  -5 -11   8    2.13    0.17
  -5  11   8    2.12    0.25
  -4 -11   8    1.31    0.14
  -4 -11   8    1.11    0.21
  -4  11   8    1.04    0.19
  -3 -11   8    4.99    0.20
  -3 -11   8    5.21    0.40
  -3  11   8    5.06    0.31
  -2 -11   8    0.60    0.18
  -2 -11   8    0.45    0.08
  -2  11   8    0.33    0.15
  -1 -11   8    0.76    0.08
  -1 -11   8    1.05    0.21
  -1  11   8    0.99    0.18
   0 -11   8    0.19    0.14
   0  11   8    0.05    0.12
   1 -11   8    4.65    0.36
   1  11   8    4.61    0.30
   2 -11   8    2.98    0.30
   2  11   8    3.66    0.28
   3 -11   8    0.13    0.15
   3 -11   8    0.13    0.12
   3  11   8    0.15    0.14
   4 -11   8    0.26    0.15
   4  11   8    0.48    0.17
   5 -11   8    1.55    0.26
   5  11   8    1.64    0.23
   6 -11   8    0.88    0.22
   6  11   8    1.62    0.24
   7 -11   8    0.18    0.17
   7  11   8    0.21    0.16
   8 -11   8    0.07    0.18
   8  11   8    0.30    0.17
  -9 -12   8    0.98    0.17
  -9  12   8    0.82    0.22
  -8 -12   8    3.66    0.25
  -8 -12   8    4.53    0.44
  -8  12   8    3.73    0.36
  -7 -12   8    2.01    0.20
  -7 -12   8    1.21    0.26
  -7  12   8    1.90    0.26
  -6 -12   8    0.10    0.17
  -6 -12   8   -0.03    0.10
  -6  12   8   -0.05    0.14
  -5 -12   8    1.42    0.16
  -5 -12   8    1.42    0.25
  -5  12   8    1.42    0.23
  -4 -12   8    4.20    0.39
  -4 -12   8    3.82    0.20
  -4  12   8    3.96    0.34
  -3 -12   8    2.89    0.32
  -3 -12   8    2.91    0.17
  -3  12   8    2.23    0.26
  -2 -12   8    0.68    0.10
  -2 -12   8    0.76    0.21
  -2  12   8    1.10    0.20
  -1 -12   8    0.10    0.15
  -1 -12   8    0.24    0.07
  -1  12   8    0.23    0.15
   0 -12   8    5.79    0.41
   0  12   8    5.44    0.34
   1 -12   8    0.90    0.21
   1  12   8    1.12    0.20
   2 -12   8    6.17    0.42
   2  12   8    6.11    0.36
   3 -12   8    0.19    0.16
   3 -12   8    0.32    0.16
   3  12   8    0.36    0.16
   4 -12   8    0.33    0.18
   4  12   8    0.11    0.15
   5 -12   8   -0.04    0.14
   5  12   8    0.21    0.16
   6 -12   8    0.02    0.16
   6  12   8    0.21    0.17
   7 -12   8    0.14    0.19
   7  12   8    0.31    0.19
  -8 -13   8    0.03    0.12
  -7 -13   8    0.07    0.12
  -7 -13   8    0.26    0.21
  -7  13   8    0.25    0.19
  -6 -13   8    6.44    0.29
  -6 -13   8    6.43    0.50
  -6  13   8    5.75    0.39
  -5 -13   8    0.25    0.19
  -5 -13   8    0.03    0.10
  -5  13   8    0.28    0.17
  -4 -13   8    5.92    0.25
  -4 -13   8    6.73    0.50
  -4  13   8    5.55    0.38
  -3 -13   8    0.62    0.11
  -3 -13   8    0.93    0.24
  -3  13   8    0.97    0.21
  -2 -13   8    3.59    0.17
  -2 -13   8    4.10    0.38
  -2  13   8    4.15    0.31
  -1 -13   8    1.26    0.25
  -1  13   8    1.20    0.22
   0 -13   8    0.33    0.19
   0  13   8    0.29    0.17
   1 -13   8    0.52    0.21
   1  13   8    0.72    0.19
   2 -13   8    9.54    0.53
   2  13   8    7.68    0.43
   3 -13   8   -0.16    0.16
   3  13   8    0.04    0.15
   4 -13   8   11.89    0.60
   4 -13   8   15.17    0.68
   4  13   8   12.90    0.56
   5 -13   8    0.54    0.21
   5 -13   8    0.37    0.21
   5  13   8    0.31    0.19
  -6 -14   8    2.49    0.21
  -6 -14   8    3.89    0.42
  -6  14   8    3.00    0.34
  -5 -14   8    0.81    0.25
  -5 -14   8    0.92    0.14
  -5  14   8    0.87    0.22
  -4 -14   8   -0.01    0.17
  -4 -14   8   -0.01    0.09
  -4  14   8    0.03    0.16
  -3 -14   8    0.47    0.21
  -3 -14   8    0.45    0.10
  -3  14   8    0.32    0.19
  -2 -14   8    3.12    0.37
  -2  14   8    3.25    0.33
  -1 -14   8    0.65    0.23
  -1  14   8    0.48    0.20
   0 -14   8    5.39    0.45
   0  14   8    5.51    0.38
   1 -14   8    0.42    0.21
   1  14   8    0.22    0.18
   2 -14   8    4.01    0.41
   2  14   8    3.62    0.36
   3 -14   8    1.04    0.26
   3  14   8    1.39    0.25
   4 -14   8    0.04    0.20
   4  14   8   -0.09    0.17
  -3 -15   8    0.72    0.25
  -3  15   8    0.40    0.20
  -2 -15   8    0.31    0.22
  -2  15   8    0.22    0.19
  -1 -15   8    8.47    0.57
  -1  15   8    7.39    0.45
   0 -15   8    0.33    0.22
   0  15   8    0.14    0.19
   1  15   8    7.69    0.46
 -14   0   9    0.16    0.16
 -13   0   9   -0.03    0.15
 -12   0   9    0.01    0.14
 -11   0   9   -0.05    0.11
 -11   0   9    0.16    0.15
 -10   0   9    0.16    0.11
 -10   0   9    0.11    0.13
  -9   0   9    0.03    0.09
  -9   0   9    0.05    0.11
  -8   0   9    0.02    0.09
  -8   0   9    0.05    0.08
  -7   0   9    0.12    0.07
  -7   0   9    0.14    0.09
  -6   0   9    0.00    0.07
  -6   0   9    0.01    0.05
  -6   0   9   -0.05    0.05
  -5   0   9    0.05    0.06
  -4   0   9   -0.09    0.04
  -3   0   9    0.05    0.04
  -3   0   9    0.05    0.04
  -1   0   9    0.04    0.03
   0   0   9    0.11    0.04
   1   0   9   -0.01    0.03
  -1   0  -9    0.02    0.03
   1   0   9    0.02    0.03
   2   0   9    0.02    0.04
   2   0   9    0.02    0.04
  -2   0  -9    0.05    0.05
  -3   0  -9   -0.02    0.06
   3   0   9   -0.03    0.06
  -4   0  -9    0.13    0.08
   4   0   9   -0.07    0.06
   5   0   9   -0.06    0.08
   5   0   9    0.03    0.04
   6   0   9   -0.03    0.10
   6   0   9    0.05    0.06
   7   0   9    0.04    0.12
   7   0   9   -0.01    0.07
   8   0   9   -0.09    0.08
   8   0   9   -0.15    0.11
   9   0   9   -0.08    0.13
   9   0   9    0.02    0.10
  10   0   9    0.13    0.16
  10   0   9    0.11    0.11
  11   0   9    0.07    0.12
  11   0   9    0.10    0.18
 -14  -1   9   -0.03    0.16
 -14   1   9    0.23    0.16
 -13  -1   9    0.31    0.17
 -13   1   9    0.45    0.18
 -12  -1   9    0.24    0.15
 -12   1   9    0.16    0.15
 -11  -1   9    0.23    0.15
 -11  -1   9    0.16    0.13
 -11   1   9    0.24    0.16
 -11   1   9   -0.05    0.12
 -10  -1   9    0.89    0.15
 -10  -1   9    1.06    0.20
 -10   1   9    1.09    0.17
 -10   1   9    1.10    0.21
  -9  -1   9    2.75    0.27
  -9  -1   9    2.71    0.20
  -9   1   9    2.62    0.27
  -9   1   9    2.28    0.20
  -8  -1   9    1.72    0.16
  -8  -1   9    1.69    0.19
  -8   1   9    2.13    0.17
  -8   1   9    2.20    0.23
  -7  -1   9    1.99    0.14
  -7  -1   9    1.71    0.18
  -7   1   9    1.87    0.15
  -7   1   9    2.12    0.20
  -6  -1   9   18.54    0.42
  -6  -1   9   17.94    0.52
  -6   1   9   17.00    0.52
  -6   1   9   17.64    0.44
  -5  -1   9    2.68    0.19
  -5   1   9    3.09    0.20
  -5   1   9    2.96    0.13
  -5   1   9    2.92    0.12
  -4  -1   9    3.32    0.16
  -4   1   9    2.45    0.17
  -3  -1   9   34.11    0.73
  -3  -1   9   33.91    0.73
  -3   1   9   33.48    0.75
  -2   1   9    0.81    0.07
  -2   1   9    0.70    0.08
  -2   1   9    0.77    0.07
  -1   1   9    0.60    0.07
  -1   1   9    0.62    0.06
   0   1   9    5.64    0.21
   0   1   9    5.57    0.17
   0   1   9    5.36    0.17
  -1  -1  -9    0.21    0.05
   1   1   9    0.28    0.05
   1   1   9    0.22    0.07
   2  -1   9    2.96    0.14
  -2  -1  -9    3.01    0.17
   2  -1   9    2.90    0.15
   2   1   9    3.24    0.16
  -2   1  -9    3.21    0.15
  -3  -1  -9   12.19    0.43
   3  -1   9   11.97    0.36
   3   1   9   11.86    0.37
  -3   1  -9   12.04    0.40
  -4  -1  -9    0.87    0.14
   4  -1   9    0.98    0.13
   4   1   9    0.76    0.12
   5  -1   9    1.02    0.15
   5   1   9    1.10    0.15
   5   1   9    1.13    0.09
   6  -1   9    0.39    0.13
   6  -1   9    0.60    0.07
   6   1   9    0.76    0.15
   6   1   9    0.69    0.10
   7  -1   9    0.93    0.18
   7  -1   9    0.74    0.10
   7   1   9    0.91    0.12
   7   1   9    0.66    0.16
   8  -1   9    3.54    0.19
   8  -1   9    3.95    0.34
   8   1   9    3.62    0.21
   8   1   9    2.95    0.29
   9  -1   9    1.23    0.23
   9  -1   9    1.01    0.14
   9   1   9    0.99    0.15
   9   1   9    1.41    0.23
  10  -1   9    1.78    0.28
  10  -1   9    1.64    0.17
  10   1   9    1.37    0.18
  10   1   9    1.42    0.25
  11  -1   9    0.18    0.13
  11  -1   9    0.19    0.19
  11   1   9    0.39    0.15
  11   1   9    0.55    0.20
 -14  -2   9   -0.15    0.15
 -14   2   9    0.24    0.18
 -13  -2   9    3.92    0.33
 -13   2   9    5.12    0.34
 -12  -2   9    0.47    0.16
 -12   2   9    1.04    0.20
 -11  -2   9    4.36    0.28
 -11  -2   9    4.94    0.40
 -11   2   9    5.23    0.42
 -11   2   9    4.67    0.29
 -10  -2   9    1.81    0.20
 -10  -2   9    2.52    0.28
 -10   2   9    1.67    0.20
 -10   2   9    1.76    0.24
  -9  -2   9    0.95    0.14
  -9  -2   9    1.12    0.19
  -9   2   9    1.45    0.18
  -9   2   9    1.34    0.21
  -8  -2   9    0.15    0.11
  -8   2   9    0.05    0.09
  -8   2   9    0.10    0.10
  -7  -2   9    4.20    0.27
  -7   2   9    4.33    0.27
  -7   2   9    3.87    0.20
  -6  -2   9    6.84    0.21
  -6  -2   9    7.14    0.31
  -6   2   9    7.23    0.25
  -6   2   9    7.59    0.32
  -5  -2   9   38.44    0.91
  -5   2   9   38.54    0.92
  -5   2   9   39.78    0.82
  -4  -2   9   21.23    0.53
  -4   2   9   21.88    0.56
  -4   2   9   21.92    0.46
  -3  -2   9   24.15    0.53
  -3  -2   9   23.02    0.53
  -3   2   9   23.40    0.67
  -3   2   9   22.63    0.56
  -2   2   9    7.81    0.29
  -2   2   9    7.70    0.24
  -1   2   9    3.50    0.18
  -1   2   9    3.53    0.15
   0  -2  -9    1.07    0.11
   0   2   9    1.01    0.09
   0   2   9    0.78    0.10
  -1  -2  -9    0.29    0.07
   1   2   9    0.40    0.09
   1   2   9    0.43    0.07
   2  -2   9   18.25    0.45
  -2  -2  -9   18.18    0.56
   2  -2   9   18.45    0.46
   2   2   9   18.53    0.49
  -2   2  -9   18.81    0.50
   2   2   9   19.26    0.60
   3  -2   9    1.49    0.13
  -3  -2  -9    1.25    0.16
   3   2   9    1.63    0.15
   4  -2   9    4.48    0.23
   4   2   9    4.43    0.16
   4   2   9    4.80    0.25
   4   2   9    4.51    0.16
   5  -2   9   34.18    0.87
   5   2   9   33.89    0.74
   5   2   9   34.49    0.89
   6  -2   9    6.09    0.32
   6   2   9    5.33    0.22
   6   2   9    5.72    0.32
   7  -2   9    7.51    0.38
   7  -2   9    7.53    0.23
   7   2   9    7.10    0.38
   7   2   9    7.03    0.28
   8  -2   9    4.61    0.34
   8  -2   9    4.32    0.20
   8   2   9    3.96    0.23
   8   2   9    4.03    0.35
   9  -2   9    1.78    0.26
   9  -2   9    1.52    0.15
   9   2   9    1.73    0.19
   9   2   9    1.70    0.26
  10  -2   9    1.26    0.16
  10  -2   9    1.69    0.28
  10   2   9    1.57    0.27
  10   2   9    1.24    0.18
  11  -2   9    0.01    0.11
  11  -2   9   -0.10    0.17
  11   2   9    0.03    0.13
 -13   3   9    0.15    0.17
 -12  -3   9    2.05    0.30
 -12   3   9    1.63    0.23
 -11  -3   9    0.40    0.17
 -11   3   9    0.51    0.16
 -10  -3   9    7.44    0.46
 -10   3   9    8.41    0.47
 -10   3   9    7.13    0.35
  -9  -3   9    1.43    0.21
  -9   3   9    1.47    0.22
  -9   3   9    1.23    0.18
  -8  -3   9    8.46    0.41
  -8   3   9    8.54    0.42
  -8   3   9    8.51    0.34
  -7  -3   9    4.65    0.29
  -7   3   9    5.23    0.31
  -7   3   9    5.29    0.24
  -6  -3   9   26.98    0.72
  -6   3   9   26.61    0.73
  -6   3   9   28.08    0.66
  -5  -3   9   34.35    0.83
  -5   3   9   33.54    0.85
  -5   3   9   35.29    0.76
  -4  -3   9    6.92    0.26
  -4   3   9    7.41    0.22
  -4   3   9    7.19    0.29
  -3  -3   9    1.63    0.12
  -3  -3   9    2.01    0.12
  -3   3   9    1.93    0.17
  -3   3   9    1.71    0.09
  -3   3   9    1.99    0.15
  -2  -3   9    4.50    0.15
  -2  -3   9    4.25    0.18
  -2   3   9    4.87    0.24
  -2   3   9    4.67    0.20
   1  -3  -9   10.13    0.35
  -1  -3   9    9.03    0.28
  -1   3   9    9.82    0.36
  -1   3   9    9.45    0.30
   0  -3   9    9.50    0.30
   0  -3  -9   10.61    0.36
   0   3   9   10.39    0.38
   0   3   9    9.77    0.31
   1  -3   9    2.58    0.12
  -1  -3  -9    2.46    0.17
   1  -3   9    2.32    0.12
   1   3   9    2.33    0.18
   1   3   9    2.22    0.15
   2  -3   9   23.66    0.58
   2  -3   9   24.52    0.58
  -2  -3  -9   25.30    0.74
   2   3   9   24.99    0.63
   2   3   9   24.14    0.51
   2   3   9   24.08    0.51
   2   3   9   25.56    0.77
   3  -3   9    0.41    0.09
  -3  -3  -9    0.42    0.12
   3   3   9    0.48    0.07
   3   3   9    0.54    0.11
   3   3   9    0.35    0.06
   4  -3   9   18.92    0.54
   4   3   9   18.87    0.45
   4   3   9   18.55    0.56
   5  -3   9    1.92    0.20
   5   3   9    1.73    0.19
   5   3   9    1.67    0.14
   6  -3   9    9.04    0.40
   6   3   9    8.89    0.31
   6   3   9    9.13    0.42
   7  -3   9    1.28    0.20
   7  -3   9    1.05    0.09
   7   3   9    1.18    0.20
[truncated: 223,236 more chars]
