# Supplementary material for: 3-(4-Ferrocenylphen­yl)-1-(4-nitro­benz­yl)-1H-imidazol-3-ium hexa­fluorido­phosphate
Source: IUCrdata. 2026 Mar 27;11(Pt 3):x260271. doi: 10.1107/S2414314626002713 (PMC13055988; doi:10.1107/S2414314626002713)
Supplement: Supplementary file 2 [file x-11-x260271-Isup2.hkl]

data_I                                                                          
_shelx_title ' 18zs_mb_hi3_0m in P2(1)/c'                                       
_shelx_refln_list_code          4                                               
_shelx_F_calc_maximum      383.44                                               
_exptl_crystal_F_000      1240.00                                               
_reflns_d_resolution_high  0.7508                                               
                                                                                
loop_                                                                           
 _space_group_symop_operation_xyz                                               
 'x, y, z'                                                                      
 '-x, y+1/2, -z+1/2'                                                            
 '-x, -y, -z'                                                                   
 'x, -y-1/2, z-1/2'                                                             
                                                                                
_cell_length_a    10.6952                                                       
_cell_length_b    11.9279                                                       
_cell_length_c    19.7519                                                       
_cell_angle_alpha  90.000                                                       
_cell_angle_beta  104.450                                                       
_cell_angle_gamma  90.000                                                       
                                                                                
_shelx_F_squared_multiplier     1.000                                           
                                                                                
loop_                                                                           
 _refln_index_h                                                                 
 _refln_index_k                                                                 
 _refln_index_l                                                                 
 _refln_F_squared_calc                                                          
 _refln_F_squared_meas                                                          
 _refln_F_squared_sigma                                                         
 _refln_observed_status                                                         
   2   0   0      75338.91      74245.06       982.07 o                         
   3   0   0      59942.80      62903.60      1692.43 o                         
   4   0   0        142.27        163.16         9.19 o                         
   5   0   0       2281.22       1866.88        27.57 o                         
   6   0   0        465.85        432.86        14.49 o                         
   7   0   0       1826.51       1711.84        29.61 o                         
   8   0   0       6683.65       6414.65       158.17 o                         
   9   0   0         77.43         76.66        14.12 o                         
  10   0   0       6893.86       6763.67       312.54 o                         
  11   0   0       1845.26       1774.01        96.59 o                         
  12   0   0        516.26        498.09        34.11 o                         
  13   0   0        667.68        558.85        52.44 o                         
   1   1   0       1079.40       1266.74        35.88 o                         
   2   1   0      30787.63      31922.10       300.15 o                         
   3   1   0       7919.71       8483.77        94.55 o                         
   4   1   0         22.31         32.60         4.04 o                         
   5   1   0        139.99        156.31         6.01 o                         
   6   1   0       3868.61       3926.75        35.46 o                         
   7   1   0        842.62        823.71        14.29 o                         
   8   1   0        784.11        753.29        16.85 o                         
   9   1   0         38.17         35.81         7.76 o                         
  10   1   0        287.60        321.46        17.94 o                         
  11   1   0        121.59         99.25        18.89 o                         
  12   1   0       1246.95       1329.07        38.77 o                         
  13   1   0         33.89         64.30        16.46 o                         
   0   2   0      28705.38      31353.75       381.15 o                         
   1   2   0       2753.29       2980.90        33.43 o                         
   2   2   0       5440.16       5505.37        52.28 o                         
   3   2   0         17.89         42.17         3.26 o                         
   4   2   0        413.78        403.39         8.16 o                         
   5   2   0       4042.75       3762.65        32.97 o                         
   6   2   0       4452.78       4608.52        40.27 o                         
   7   2   0       2117.39       1964.92        24.63 o                         
   8   2   0       2373.16       2354.70        34.66 o                         
   9   2   0         21.79         27.62         8.01 o                         
  10   2   0       1238.92       1261.40        29.48 o                         
  11   2   0        301.58        306.03        18.43 o                         
  12   2   0        850.56        918.13        33.17 o                         
  13   2   0        122.09        167.86        20.11 o                         
   1   3   0      22193.15      24187.26       192.22 o                         
   2   3   0       3264.42       3429.40        29.61 o                         
   3   3   0       2594.99       2559.92        23.22 o                         
   4   3   0       1602.84       1609.64        17.71 o                         
   5   3   0        185.73        219.96         6.97 o                         
   6   3   0       2489.94       2467.72        27.07 o                         
   7   3   0       1638.48       1561.09        21.68 o                         
   8   3   0        222.00        235.10        12.15 o                         
   9   3   0       1085.74       1076.03        23.62 o                         
  10   3   0        263.93        252.25        16.36 o                         
  11   3   0       1866.87       1825.21        43.35 o                         
  12   3   0         49.55         60.15        22.58 o                         
  13   3   0         15.30         34.81        15.65 o                         
   0   4   0        776.11        850.94        13.80 o                         
   1   4   0        248.31        245.27         5.26 o                         
   2   4   0       1258.39       1252.50        14.00 o                         
   3   4   0       8504.17       8567.68        66.99 o                         
   4   4   0         37.50         59.32         4.46 o                         
   5   4   0       9034.49       8771.37        65.46 o                         
   6   4   0        131.02        141.03         6.77 o                         
   7   4   0       1566.39       1442.64        20.27 o                         
   8   4   0          2.95         11.97         6.52 o                         
   9   4   0        206.07        213.32        14.13 o                         
  10   4   0        393.33        467.33        24.13 o                         
  11   4   0        259.62        262.48        20.37 o                         
  12   4   0         14.69         19.26        13.74 o                         
  13   4   0        745.37        774.62        53.78 o                         
   1   5   0       1995.60       1909.94        18.21 o                         
   2   5   0       5216.95       5515.29        44.89 o                         
   3   5   0       4057.29       4051.89        34.85 o                         
   4   5   0        482.77        532.88        12.00 o                         
   5   5   0         98.48         90.29         5.89 o                         
   6   5   0         75.86         95.00         6.93 o                         
   7   5   0        498.36        588.92        16.03 o                         
   8   5   0         95.45        117.62        10.06 o                         
   9   5   0        828.22        804.30        34.66 o                         
  10   5   0          2.73          2.99        12.09 o                         
  11   5   0        437.37        399.40        24.26 o                         
  12   5   0          2.54         17.16        13.39 o                         
  13   5   0         66.38         64.69        17.17 o                         
   0   6   0        956.92        973.86        17.74 o                         
   1   6   0         42.49         30.23         3.52 o                         
   2   6   0       3095.41       3113.61        26.43 o                         
   3   6   0         57.39         82.97         5.35 o                         
   4   6   0        943.93        863.91        14.24 o                         
   5   6   0       3938.89       3987.44        40.93 o                         
   6   6   0        207.93        238.76        11.21 o                         
   7   6   0          1.70         37.03         7.73 o                         
   8   6   0         90.04         97.06        11.14 o                         
   9   6   0       1062.34       1105.27        42.78 o                         
  10   6   0        163.09        168.17        20.96 o                         
  11   6   0        356.65        343.73        28.67 o                         
  12   6   0        156.48        164.62        42.78 o                         
   1   7   0          1.14         -1.43         2.87 o                         
   2   7   0       6291.20       6604.51        46.10 o                         
   3   7   0       4687.20       4622.44        44.48 o                         
   4   7   0       3156.58       3198.16        37.95 o                         
   5   7   0       1536.19       1699.48        28.67 o                         
   6   7   0        407.34        412.92        14.27 o                         
   7   7   0         13.27         23.95         8.60 o                         
   8   7   0        235.02        249.99        18.18 o                         
   9   7   0          3.59          8.28        13.66 o                         
  10   7   0          6.43         27.73        15.52 o                         
  11   7   0         50.56         48.59        18.46 o                         
  12   7   0        105.21        121.27        22.38 o                         
   0   8   0          0.31         -5.35         5.35 o                         
   1   8   0        169.76        137.65         7.31 o                         
   2   8   0         55.03         50.27         5.47 o                         
   3   8   0         16.30         11.35         4.40 o                         
   4   8   0          5.85          7.61         5.77 o                         
   5   8   0        137.44        121.63         9.08 o                         
   6   8   0        157.59        172.79        12.72 o                         
   7   8   0          2.49          1.35         9.49 o                         
   8   8   0        398.31        498.59        28.67 o                         
   9   8   0        451.40        449.59        29.65 o                         
  10   8   0        105.91        123.80        29.67 o                         
  11   8   0         14.29         17.06        15.90 o                         
   1   9   0       2735.88       2679.99        30.41 o                         
   2   9   0         25.57         30.63         5.78 o                         
   3   9   0       2847.27       2732.89        29.65 o                         
   4   9   0       1411.18       1363.10        22.16 o                         
   5   9   0        311.31        346.45        19.24 o                         
   6   9   0        741.52        696.94        25.00 o                         
   7   9   0         95.52        139.30        23.46 o                         
   8   9   0        162.84        226.02        22.91 o                         
   9   9   0         83.96         87.95        17.87 o                         
  10   9   0          6.82         43.24        17.24 o                         
  11   9   0        142.43        124.62        22.19 o                         
   0  10   0        460.40        459.53        18.63 o                         
   1  10   0        952.69        907.07        17.27 o                         
   2  10   0         18.59         20.87         6.04 o                         
   3  10   0        832.97        865.02        18.53 o                         
   4  10   0          1.52         30.84         7.73 o                         
   5  10   0          5.37         11.66         8.44 o                         
   6  10   0          3.04         29.39        13.15 o                         
   7  10   0         90.13        131.58        44.16 o                         
   8  10   0        174.03        237.88        35.19 o                         
   9  10   0         24.28         18.57        16.89 o                         
  10  10   0         38.34         70.00        20.01 o                         
   1  11   0        136.40        141.89        10.43 o                         
   2  11   0        460.34        484.66        16.80 o                         
   3  11   0        365.39        362.70        16.84 o                         
   4  11   0        462.82        517.72        20.53 o                         
   5  11   0         22.80         29.47        11.29 o                         
   6  11   0         14.84         30.69        14.12 o                         
   7  11   0         76.62         51.06        22.08 o                         
   8  11   0         47.56         64.85        24.84 o                         
   9  11   0         82.92         86.93        26.22 o                         
   0  12   0        561.00        601.63        41.40 o                         
   1  12   0        259.47        265.80        26.91 o                         
   2  12   0       2078.88       2043.91        53.17 o                         
   3  12   0        411.25        388.78        64.16 o                         
   4  12   0        620.77        604.86        29.75 o                         
   5  12   0        172.31        165.02        19.98 o                         
   6  12   0        297.18        351.46        27.27 o                         
   7  12   0          2.06         -1.84        14.54 o                         
   8  12   0        803.88        812.63        84.17 o                         
   9  12   0        157.78        171.11        33.12 o                         
   1  13   0         99.68         71.93        16.08 o                         
   2  13   0         90.31        124.89        18.54 o                         
   3  13   0        149.45        122.06        33.81 o                         
   4  13   0       1130.37       1151.84        47.61 o                         
   5  13   0         49.46         64.85        17.48 o                         
   6  13   0       1234.62       1297.74        78.65 o                         
   7  13   0         47.85         40.17        18.63 o                         
   0  14   0        470.83        557.47        46.92 o                         
   1  14   0         53.17         70.80        17.48 o                         
   2  14   0        454.82        405.59        46.23 o                         
   3  14   0        304.80        331.04        26.82 o                         
   4  14   0        424.33        447.04        30.72 o                         
   5  14   0        524.24        512.86        51.75 o                         
   6  14   0         81.26         68.30        18.54 o                         
   1  15   0        379.01        377.53        28.77 o                         
   2  15   0        508.15        576.08       103.49 o                         
   3  15   0          4.23        -13.43        15.18 o                         
   4  15   0        734.29        763.65        37.08 o                         
 -13   1   1        210.24        196.56        18.26 o                         
 -12   1   1         36.04         19.34        14.55 o                         
 -11   1   1        208.35        223.89        16.33 o                         
 -10   1   1        739.59        698.04        29.55 o                         
  -9   1   1        253.03        268.56        16.48 o                         
  -8   1   1        892.80        974.56        17.57 o                         
  -7   1   1        861.66        920.98        14.88 o                         
  -6   1   1       1541.49       2310.39        47.32 o                         
  -5   1   1        736.16        735.29        11.12 o                         
  -4   1   1       4804.94       4921.04        41.55 o                         
  -3   1   1       1005.04       1116.70        14.54 o                         
  -2   1   1       1270.06       1131.83        16.73 o                         
   0   1   1       1461.70       1255.77        88.45 o                         
   1   1   1       2890.30       3075.93        41.62 o                         
   2   1   1        796.92        840.56        16.73 o                         
   3   1   1       3344.56       3381.15        31.42 o                         
   4   1   1       2355.52       2344.98        24.86 o                         
   5   1   1         16.95         11.79         3.32 o                         
   6   1   1       2116.31       2208.71        23.51 o                         
   7   1   1        755.38        766.70        14.68 o                         
   8   1   1       1468.13       1475.10        23.97 o                         
   9   1   1        794.19        767.22        18.12 o                         
  10   1   1        156.92        132.29        13.00 o                         
  11   1   1        318.31        340.35        21.97 o                         
  12   1   1        621.55        649.01        59.34 o                         
  13   1   1         31.80          8.91        17.05 o                         
 -13   2   1        223.92        243.10        18.89 o                         
 -12   2   1        303.10        329.51        19.97 o                         
 -11   2   1         82.93        110.67        13.11 o                         
 -10   2   1       1839.38       1761.24        35.65 o                         
  -9   2   1        338.24        315.35        16.01 o                         
  -8   2   1        116.35         98.32         7.92 o                         
  -7   2   1        864.49        994.09        15.75 o                         
  -6   2   1       6807.12       6772.12        58.22 o                         
  -5   2   1         16.00         74.30        12.63 o                         
  -4   2   1       1081.13       1115.91        13.98 o                         
  -3   2   1       1985.49       2115.24        21.76 o                         
  -2   2   1      23634.11      23997.53       212.40 o                         
  -1   2   1       4344.80       4751.09        44.72 o                         
   0   2   1       6071.13       6158.81        88.28 o                         
   1   2   1      10718.91      11111.40        98.62 o                         
   2   2   1         46.30         41.15         5.27 o                         
   3   2   1        838.25        845.70        11.14 o                         
   4   2   1       5300.77       5438.59        45.86 o                         
   5   2   1        850.22        966.29        14.17 o                         
   6   2   1       2347.66       2411.88        25.21 o                         
   7   2   1         71.26         99.41         6.76 o                         
   8   2   1        166.36        193.19        18.00 o                         
   9   2   1         81.18         78.73         9.33 o                         
  10   2   1          0.07         12.68        10.82 o                         
  11   2   1         63.03         27.86        13.79 o                         
  12   2   1          8.87          9.12        16.08 o                         
  13   2   1        162.04        186.33        24.39 o                         
 -13   3   1        113.22        124.90        20.32 o                         
 -12   3   1        187.33        177.18        16.68 o                         
 -11   3   1        179.23        190.37        16.18 o                         
 -10   3   1       1251.29       1192.63        28.29 o                         
  -9   3   1         48.49         53.27         9.44 o                         
  -8   3   1        814.18        805.44        17.52 o                         
  -7   3   1       2852.33       2748.84        28.98 o                         
  -6   3   1        456.13        576.41        15.68 o                         
  -5   3   1       1050.02       1070.21        19.10 o                         
  -4   3   1         57.84         58.41         4.76 o                         
  -3   3   1        818.96        973.17        13.81 o                         
  -2   3   1        344.46        345.92         6.51 o                         
  -1   3   1       3468.87       3492.12        29.74 o                         
   0   3   1      14906.28      15983.61       129.26 o                         
   1   3   1       6195.62       6318.65        54.32 o                         
   2   3   1       2297.76       2187.55        20.58 o                         
   3   3   1       3157.83       3025.41        26.62 o                         
   4   3   1        420.65        512.80        13.51 o                         
   5   3   1        321.65        299.81         8.21 o                         
   6   3   1         48.31         55.98         5.08 o                         
   7   3   1          3.79         10.13         4.93 o                         
   8   3   1        110.01         92.08         8.15 o                         
   9   3   1        130.07        154.24        15.90 o                         
  10   3   1        509.90        540.68        24.37 o                         
  11   3   1        474.65        482.15        42.80 o                         
  12   3   1         29.43         17.51        13.22 o                         
  13   3   1         30.06         44.93        26.22 o                         
 -13   4   1        254.06        317.54        24.85 o                         
 -12   4   1          2.36         18.19        14.30 o                         
 -11   4   1        255.40        231.26        17.00 o                         
 -10   4   1        191.96        199.70        14.82 o                         
  -9   4   1       3062.97       2973.62        46.39 o                         
  -8   4   1         21.04          8.86         5.90 o                         
  -7   4   1        869.67        821.14        16.25 o                         
  -6   4   1        238.53        246.61         8.68 o                         
  -5   4   1        260.68        276.82        11.16 o                         
  -4   4   1       3886.88       3618.45        31.23 o                         
  -3   4   1        320.21        359.70         7.78 o                         
  -2   4   1        278.93        358.84         6.99 o                         
  -1   4   1         72.77        110.79         3.86 o                         
   0   4   1        635.20        675.75         8.92 o                         
   1   4   1      12239.76      12711.78       133.19 o                         
   2   4   1        385.54        382.82         6.92 o                         
   3   4   1       3801.73       4169.19        34.79 o                         
   4   4   1         72.99         66.58         4.34 o                         
   5   4   1       3405.36       3653.19        34.07 o                         
   6   4   1       1887.71       1869.44        22.59 o                         
   7   4   1        195.95        203.71        11.66 o                         
   8   4   1       2368.06       2385.29        35.79 o                         
   9   4   1       1282.72       1267.63        29.17 o                         
  10   4   1         51.74         40.89        12.70 o                         
  11   4   1        187.35        188.50        28.17 o                         
  12   4   1        173.91        200.36        19.64 o                         
  13   4   1        154.25        186.12        20.51 o                         
 -13   5   1         41.70         62.87        16.42 o                         
 -12   5   1        979.31        995.93        34.26 o                         
 -11   5   1         43.76         15.88        12.90 o                         
 -10   5   1         97.52        106.94        12.75 o                         
  -9   5   1         94.77         66.50        10.68 o                         
  -8   5   1        336.54        381.43        15.50 o                         
  -7   5   1       2446.16       2315.34        29.27 o                         
  -6   5   1          9.92        120.25        13.15 o                         
  -5   5   1       1722.30       1623.66        19.44 o                         
  -4   5   1       7249.56       7233.83        56.36 o                         
  -3   5   1        967.97       1106.26        14.36 o                         
  -2   5   1      19240.88      19391.62       130.59 o                         
  -1   5   1       1060.15       1284.03        13.23 o                         
   0   5   1       1060.73        988.44        11.15 o                         
   1   5   1       2056.39       2072.83        19.59 o                         
   2   5   1       2975.05       3128.23        26.88 o                         
   3   5   1      12225.59      12304.21        89.97 o                         
   4   5   1       4256.78       4315.81        39.41 o                         
   5   5   1       3452.64       3196.88        34.05 o                         
   6   5   1       1183.58       1115.70        17.30 o                         
   7   5   1       3060.78       2925.92        39.17 o                         
   8   5   1       1030.60       1026.15        24.94 o                         
   9   5   1       1177.66       1131.05        43.02 o                         
  10   5   1       1105.43       1175.48        33.68 o                         
  11   5   1        433.01        455.11        43.32 o                         
  12   5   1        133.55        121.92        17.71 o                         
 -12   6   1         38.66         24.80        20.01 o                         
 -11   6   1        116.85        161.72        35.19 o                         
 -10   6   1          2.23         -4.19        13.56 o                         
  -9   6   1        928.57        860.18        27.88 o                         
  -8   6   1        618.96        650.82        23.63 o                         
  -7   6   1       2652.31       2457.47        34.15 o                         
  -6   6   1       2939.46       3031.34        37.59 o                         
  -5   6   1       2265.74       2229.02        27.44 o                         
  -4   6   1       5177.91       5221.94        43.90 o                         
  -3   6   1        895.40        945.77        13.87 o                         
  -2   6   1        763.01        895.72        11.27 o                         
  -1   6   1        114.63        208.29         6.27 o                         
   0   6   1       3757.46       4118.00        32.04 o                         
   1   6   1       2825.36       2650.31        25.18 o                         
   2   6   1       8545.47       9173.11        66.90 o                         
   3   6   1       4978.33       4677.84        42.20 o                         
   4   6   1       1109.47       1123.67        17.53 o                         
   5   6   1       1091.49       1112.27        18.38 o                         
   6   6   1         70.43         58.75         6.75 o                         
   7   6   1         22.49          8.97         8.21 o                         
   8   6   1        473.10        481.37        22.30 o                         
   9   6   1       1214.33       1223.49        53.82 o                         
  10   6   1       1010.43        966.12        42.56 o                         
  11   6   1        440.26        443.76        47.94 o                         
  12   6   1        771.06        698.97        35.94 o                         
 -12   7   1        353.15        428.75        33.65 o                         
 -11   7   1        136.49        146.44        21.94 o                         
 -10   7   1       1333.45       1301.76       118.67 o                         
  -9   7   1        237.04        299.58        19.89 o                         
  -8   7   1        400.01        408.93        21.21 o                         
  -7   7   1        188.39        189.73        13.78 o                         
  -6   7   1        552.70        540.94        15.35 o                         
  -5   7   1       2672.22       2615.12        33.75 o                         
  -4   7   1       4408.58       4496.02        48.64 o                         
  -3   7   1       3985.91       3703.67        32.16 o                         
  -2   7   1       7132.37       7448.60        53.22 o                         
  -1   7   1        125.20        149.79         6.20 o                         
   0   7   1       3319.23       3531.15        30.65 o                         
   1   7   1        608.14        725.81        11.61 o                         
   2   7   1       1801.73       1876.78        19.25 o                         
   3   7   1        782.85        682.30        18.24 o                         
   4   7   1       5864.27       6043.04        56.62 o                         
   5   7   1        641.43        641.41        16.97 o                         
   6   7   1       1638.23       1546.12        50.56 o                         
   7   7   1       2235.70       2203.71        44.60 o                         
   8   7   1       2644.28       2579.61        50.41 o                         
   9   7   1        132.14         77.90        29.67 o                         
  10   7   1         84.46         52.35        16.50 o                         
  11   7   1         51.15         32.36        24.84 o                         
  12   7   1        390.02        398.04        51.75 o                         
 -12   8   1         20.10         40.35        33.12 o                         
 -11   8   1        133.61        122.41        21.81 o                         
 -10   8   1         31.50         11.75        16.08 o                         
  -9   8   1        683.73        641.56        44.16 o                         
  -8   8   1       3450.62       3345.36        73.10 o                         
  -7   8   1         51.06         46.99        10.75 o                         
  -6   8   1       2475.68       2357.68        33.82 o                         
  -5   8   1       1157.43       1169.55        22.12 o                         
  -4   8   1        472.54        465.37        14.05 o                         
  -3   8   1        687.22        672.26        12.90 o                         
  -2   8   1        519.66        546.93        12.25 o                         
  -1   8   1       4143.13       3998.62        36.41 o                         
   0   8   1        380.84        359.38         9.66 o                         
   1   8   1       1443.93       1376.11        17.95 o                         
   2   8   1       4157.65       4149.69        35.76 o                         
   3   8   1         79.14         73.74         6.94 o                         
   4   8   1       7116.35       7065.21        70.70 o                         
   5   8   1        100.45         87.67        10.57 o                         
   6   8   1        424.81        427.49        31.16 o                         
   7   8   1        709.68        672.41        25.00 o                         
   8   8   1         93.21         98.42        14.34 o                         
   9   8   1       2384.99       2353.44        59.42 o                         
  10   8   1        285.49        305.46        27.11 o                         
  11   8   1        675.54        732.13        36.92 o                         
 -11   9   1         11.81         15.18        24.84 o                         
 -10   9   1       1383.26       1382.65        66.23 o                         
  -9   9   1        897.62        825.17        51.06 o                         
  -8   9   1       1115.25       1054.82        39.86 o                         
  -7   9   1        792.45        798.52        33.00 o                         
  -6   9   1        589.68        541.53        22.56 o                         
  -5   9   1        232.46        267.79        13.10 o                         
  -4   9   1        162.91        155.15         9.64 o                         
  -3   9   1          7.63         14.18         5.28 o                         
  -2   9   1       4548.08       4406.62        48.37 o                         
  -1   9   1       1461.39       1479.60        22.49 o                         
   0   9   1       2585.44       2603.81        29.66 o                         
   1   9   1        493.09        542.13        13.12 o                         
   2   9   1       4592.25       4567.42        44.33 o                         
   3   9   1       1161.82       1139.34        19.07 o                         
   4   9   1         82.19         65.81         9.83 o                         
   5   9   1          9.67         11.95         9.01 o                         
   6   9   1       2013.66       1985.56        42.45 o                         
   7   9   1        384.05        354.90        21.24 o                         
   8   9   1       2535.69       2383.06        59.42 o                         
   9   9   1          9.65         -1.38        14.12 o                         
  10   9   1        291.77        307.00        69.68 o                         
  11   9   1         90.34        127.00        22.91 o                         
 -10  10   1         81.44        107.63        28.98 o                         
  -9  10   1         87.84         73.13        26.22 o                         
  -8  10   1       1024.69        901.07        51.06 o                         
  -7  10   1         32.56         27.60        20.70 o                         
  -6  10   1        927.04        903.83        48.30 o                         
  -5  10   1         50.81         71.71        12.42 o                         
  -4  10   1       6192.27       6081.93        56.87 o                         
  -3  10   1       2789.21       2872.23        33.68 o                         
  -2  10   1         25.94         41.54         6.63 o                         
  -1  10   1         59.54         76.74         7.22 o                         
   0  10   1        430.31        437.00        14.52 o                         
   1  10   1        680.30        658.17        16.57 o                         
   2  10   1       1999.51       2052.10        29.41 o                         
   3  10   1         82.86         80.86         9.51 o                         
   4  10   1       2758.46       2688.64        39.70 o                         
   5  10   1        168.93        178.04        15.77 o                         
   6  10   1       1846.71       1816.26        41.98 o                         
   7  10   1         61.52         57.39        15.52 o                         
   8  10   1        627.47        629.95        31.61 o                         
   9  10   1         60.83         70.42        17.87 o                         
  10  10   1          7.90          0.88        15.90 o                         
 -10  11   1       1133.98       1160.48        60.71 o                         
  -9  11   1         40.09         56.58        26.22 o                         
  -8  11   1        918.69        916.24        53.82 o                         
  -7  11   1        508.86        428.81        53.13 o                         
  -6  11   1       1303.68       1311.03        97.97 o                         
  -5  11   1        863.77        736.07        31.70 o                         
  -4  11   1        325.97        293.81        22.44 o                         
  -3  11   1         51.32         48.81        10.07 o                         
  -2  11   1       1025.29       1074.10        31.68 o                         
  -1  11   1       2572.18       2512.52        36.14 o                         
   0  11   1        896.13        937.39        22.89 o                         
   1  11   1        494.65        476.88        18.04 o                         
   2  11   1       1372.88       1334.83        27.68 o                         
   3  11   1       1739.53       1653.40        33.78 o                         
   4  11   1          5.02          9.45         7.80 o                         
   5  11   1        289.22        270.35        15.35 o                         
   6  11   1         16.10          2.38        10.30 o                         
   7  11   1        203.12        214.47        22.79 o                         
   8  11   1        546.11        607.37        51.75 o                         
   9  11   1        641.83        672.57        37.10 o                         
  -9  12   1        132.33        102.84        20.49 o                         
  -8  12   1          6.98         23.79        16.08 o                         
  -7  12   1        225.13        274.57        25.84 o                         
  -6  12   1        665.39        718.92        51.75 o                         
  -5  12   1        130.44        174.31        38.64 o                         
  -4  12   1       1079.51        992.18        37.08 o                         
  -3  12   1       1142.13       1035.99        37.08 o                         
  -2  12   1          8.19          7.59        12.68 o                         
  -1  12   1        758.89        771.95        35.64 o                         
   0  12   1         24.81         14.76         8.96 o                         
   1  12   1        285.51        312.11        17.74 o                         
   2  12   1        920.99        909.33        35.85 o                         
   3  12   1        114.01        136.99        24.61 o                         
   4  12   1       1908.07       1946.72        43.95 o                         
   5  12   1        683.76        695.15        39.61 o                         
   6  12   1        516.96        539.46        27.15 o                         
   7  12   1         98.34        104.22        20.97 o                         
   8  12   1        168.12        200.62        46.23 o                         
  -8  13   1         10.70         24.22        24.15 o                         
  -7  13   1        204.58        216.43        24.75 o                         
  -6  13   1         44.75         57.72        17.05 o                         
  -5  13   1        552.59        459.14        30.20 o                         
  -4  13   1          1.33          9.66        14.64 o                         
  -3  13   1        501.61        489.47        47.61 o                         
  -2  13   1         96.84         97.80        17.05 o                         
  -1  13   1         64.18         65.54        16.59 o                         
   0  13   1        517.25        528.99        48.30 o                         
   1  13   1        145.58        130.44        19.01 o                         
   2  13   1        393.77        366.33        26.71 o                         
   3  13   1        599.15        592.95        30.81 o                         
   4  13   1         30.26         33.94        20.01 o                         
   5  13   1        593.88        628.72        32.02 o                         
   6  13   1         15.02         40.14        15.90 o                         
   7  13   1        169.39        153.96        50.37 o                         
  -6  14   1        147.75        160.69        22.44 o                         
  -5  14   1         72.19         56.79        25.53 o                         
  -4  14   1         10.55          0.09        14.54 o                         
  -3  14   1          0.96        -13.15        13.15 o                         
  -2  14   1          0.13          0.00        13.66 o                         
  -1  14   1        789.48        899.85        37.04 o                         
   0  14   1        177.36        180.06        21.47 o                         
   1  14   1        441.98        459.81        30.25 o                         
   2  14   1         11.52         20.12        17.94 o                         
   3  14   1        124.46        129.41        19.84 o                         
   4  14   1          1.98          2.27        15.10 o                         
   5  14   1         16.52         42.09        16.59 o                         
   6  14   1          1.74          1.38        15.61 o                         
  -4  15   1         61.64         44.23        23.46 o                         
  -3  15   1        785.05        854.02        37.56 o                         
  -2  15   1         99.84         78.34        37.26 o                         
  -1  15   1        379.94        427.54        30.63 o                         
   0  15   1          3.26          3.96        14.54 o                         
   1  15   1          0.58         -0.71        15.10 o                         
   2  15   1         50.09         22.24        16.50 o                         
   3  15   1         59.71         34.02        17.05 o                         
   4  15   1         17.39         35.53        17.48 o                         
 -14   0   2        107.03        125.41        30.36 o                         
 -13   0   2          8.03          4.14        17.56 o                         
 -12   0   2        415.10        375.30        30.72 o                         
 -11   0   2       1060.54       1079.08        40.98 o                         
 -10   0   2          5.94         16.97        13.15 o                         
  -9   0   2        173.15        156.53        33.12 o                         
  -8   0   2        715.42        689.75        20.24 o                         
  -7   0   2       4388.65       4619.87        58.60 o                         
  -6   0   2      17018.76      17038.91       174.57 o                         
  -5   0   2        579.14        558.86        13.39 o                         
  -4   0   2      14234.79      13686.11       158.15 o                         
  -3   0   2       3909.80       4081.75        72.52 o                         
  -2   0   2        596.32        539.54        16.56 o                         
  -1   0   2       5027.32       5296.00       102.11 o                         
   1   0   2        808.78        837.59        19.32 o                         
   2   0   2          5.14          8.08         6.21 o                         
   3   0   2       1829.89       1487.47        23.31 o                         
   4   0   2       8782.19       8892.72       106.93 o                         
   5   0   2       5205.69       5287.00        70.05 o                         
   6   0   2      14663.80      15180.07       180.96 o                         
   7   0   2        128.61        139.28        12.10 o                         
   8   0   2       1365.53       1368.14        32.09 o                         
   9   0   2         62.87         54.53        11.67 o                         
  10   0   2        545.30        550.57        40.02 o                         
  11   0   2        999.32       1109.43        57.96 o                         
  12   0   2        561.95        600.25        51.06 o                         
  13   0   2        268.71        266.32        38.64 o                         
 -13   1   2        868.77        900.42        29.15 o                         
 -12   1   2         50.18         39.92        12.75 o                         
 -11   1   2       2980.49       3107.80        50.87 o                         
 -10   1   2        178.28        189.09        13.94 o                         
  -9   1   2        381.47        353.54        16.38 o                         
  -8   1   2       4574.96       4432.23        44.28 o                         
  -7   1   2        535.50        525.70        11.65 o                         
  -6   1   2      43793.03      44146.82       304.73 o                         
  -5   1   2         30.22         29.73         3.27 o                         
  -4   1   2       1380.69       1325.69        16.40 o                         
  -3   1   2      10569.88      11387.40        92.86 o                         
  -2   1   2       2047.23       2044.50        32.20 o                         
  -1   1   2      13791.67      14748.22       277.36 o                         
   0   1   2       3039.74       3213.01        36.19 o                         
   1   1   2       9424.51       9865.39       146.16 o                         
   2   1   2         24.87         11.98         2.89 o                         
   3   1   2        102.78         93.37         4.66 o                         
   4   1   2       5890.38       5976.61        53.36 o                         
   5   1   2       1533.10       1544.29        19.78 o                         
   6   1   2        720.42        715.76        13.55 o                         
   7   1   2       3460.17       3352.17        37.79 o                         
   8   1   2       1377.48       1362.11        22.66 o                         
   9   1   2       2967.25       2954.02        46.75 o                         
  10   1   2       1943.63       1801.88        66.23 o                         
  11   1   2       1179.31       1096.88        52.44 o                         
  12   1   2        777.86        767.91        36.10 o                         
  13   1   2          5.53          4.01        15.90 o                         
 -13   2   2         77.43         95.28        14.95 o                         
 -12   2   2       1230.11       1279.37        33.09 o                         
 -11   2   2        741.65        701.93        24.10 o                         
 -10   2   2        505.94        518.53        20.24 o                         
  -9   2   2       1001.09       1085.58        25.01 o                         
  -8   2   2         75.94         99.08         7.29 o                         
  -7   2   2       2885.05       2897.21        29.66 o                         
  -6   2   2        782.38        779.30        13.17 o                         
  -5   2   2       5404.72       5392.27        46.53 o                         
  -4   2   2       2330.94       2310.05        22.92 o                         
  -3   2   2        466.43        462.71         8.02 o                         
  -2   2   2        600.59        548.23        10.36 o                         
  -1   2   2       2370.06       2625.92        23.90 o                         
   0   2   2       7416.26       7948.20        70.98 o                         
   1   2   2      15262.37      16599.77       133.30 o                         
   2   2   2        233.59        290.95         6.23 o                         
   3   2   2         10.72         23.17         3.02 o                         
   4   2   2          2.37          3.90         2.97 o                         
   5   2   2        493.43        439.76         9.59 o                         
   6   2   2       4791.89       4768.16        52.59 o                         
   7   2   2        187.28        164.61         9.05 o                         
   8   2   2        875.79        875.33        18.27 o                         
   9   2   2         63.76         73.62         9.33 o                         
  10   2   2        129.41        123.60        25.23 o                         
  11   2   2       1619.33       1561.86        63.47 o                         
  12   2   2         49.16         48.44        18.46 o                         
  13   2   2        154.99        121.84        21.94 o                         
 -13   3   2        414.19        425.18        23.23 o                         
 -12   3   2        134.01        126.48        15.32 o                         
 -11   3   2        349.87        433.21        21.19 o                         
 -10   3   2        325.05        317.66        22.31 o                         
  -9   3   2        148.44        175.94        18.12 o                         
  -8   3   2       1957.78       1815.89        33.12 o                         
  -7   3   2         33.29         61.65         7.22 o                         
  -6   3   2       4248.72       4261.28        37.90 o                         
  -5   3   2       2280.72       2343.88        24.86 o                         
  -4   3   2       1829.60       1801.65        19.72 o                         
  -3   3   2       4152.46       4302.06        36.01 o                         
  -2   3   2       2045.74       2084.41        21.94 o                         
  -1   3   2      11834.60      12486.49       136.65 o                         
   0   3   2      12327.95      12515.06        94.70 o                         
   1   3   2        123.91        130.92         5.67 o                         
   2   3   2       7560.14       7571.72        59.14 o                         
   3   3   2         58.17         62.61         3.84 o                         
   4   3   2      15474.72      15840.29       115.61 o                         
   5   3   2        429.14        384.26        10.56 o                         
   6   3   2        927.60        885.19        16.30 o                         
   7   3   2         11.67         21.67         5.16 o                         
   8   3   2        770.29        737.12        18.94 o                         
   9   3   2       1070.23       1161.01        27.47 o                         
  10   3   2       1485.76       1393.97        35.80 o                         
  11   3   2        300.67        282.97        24.87 o                         
  12   3   2        356.77        379.33        29.27 o                         
  13   3   2         69.37         65.18        54.51 o                         
 -13   4   2         33.92         57.59        13.98 o                         
 -12   4   2       1470.64       1444.14        35.51 o                         
 -11   4   2         23.70         30.99        11.17 o                         
 -10   4   2       1667.03       1703.79        42.12 o                         
  -9   4   2         79.74         71.88        10.09 o                         
  -8   4   2         11.11         31.26         6.54 o                         
  -7   4   2         80.65         86.66         6.37 o                         
  -6   4   2        963.26        917.02        14.79 o                         
  -5   4   2        718.61        871.34        18.55 o                         
  -4   4   2       5157.44       5080.67        43.51 o                         
  -3   4   2        205.87        236.63        14.80 o                         
  -2   4   2       1622.22       1532.99        17.98 o                         
  -1   4   2         38.08         42.82         3.42 o                         
   0   4   2       3079.64       3112.58        24.79 o                         
   1   4   2         60.79         79.35         3.99 o                         
   2   4   2        229.90        271.47         6.29 o                         
   3   4   2         27.52         41.42         3.47 o                         
   4   4   2       3896.11       3852.50        33.08 o                         
   5   4   2        244.53        287.92        11.04 o                         
   6   4   2       5915.08       5665.76        49.70 o                         
   7   4   2        166.51        175.88         9.61 o                         
   8   4   2       1628.71       1610.37        28.40 o                         
   9   4   2        257.74        265.55        15.99 o                         
  10   4   2        280.61        268.68        19.31 o                         
  11   4   2         58.17         57.21        14.06 o                         
  12   4   2         19.26         21.37        16.89 o                         
  13   4   2         51.96         41.29        18.86 o                         
 -13   5   2         59.15         54.03        16.37 o                         
 -12   5   2         38.04         59.01        13.39 o                         
 -11   5   2        141.14        165.09        15.32 o                         
 -10   5   2       1093.36        963.48        26.54 o                         
  -9   5   2         21.75         38.40         9.47 o                         
  -8   5   2       2845.84       2812.99        57.88 o                         
  -7   5   2         24.56         42.90         6.86 o                         
  -6   5   2       7410.75       7100.44        64.40 o                         
  -5   5   2        492.32        543.17        11.60 o                         
  -4   5   2          6.54          7.16         3.43 o                         
  -3   5   2        503.05        490.49        10.97 o                         
  -2   5   2       5953.50       6374.70        43.05 o                         
  -1   5   2       3479.96       3771.69        28.80 o                         
   0   5   2         69.57        111.61         4.24 o                         
   1   5   2        990.90       1103.24        12.78 o                         
   2   5   2       4335.00       3970.11        39.58 o                         
   3   5   2         41.95         49.14         4.15 o                         
   4   5   2       7502.81       7058.90        61.76 o                         
   5   5   2        206.24        221.67         8.37 o                         
   6   5   2        204.65        225.42         9.73 o                         
   7   5   2        422.22        442.64        15.29 o                         
   8   5   2        768.45        781.69        22.34 o                         
   9   5   2        372.68        368.93        18.45 o                         
  10   5   2         76.93         48.11        14.35 o                         
  11   5   2        228.12        231.64        20.11 o                         
  12   5   2        252.89        282.96        27.11 o                         
 -13   6   2         57.88         75.20        22.44 o                         
 -12   6   2        485.89        462.97        91.76 o                         
 -11   6   2         69.19         72.86        15.00 o                         
 -10   6   2        475.43        448.77        24.40 o                         
  -9   6   2        471.61        484.97        23.02 o                         
  -8   6   2       1724.89       1753.59        34.06 o                         
  -7   6   2        170.55        256.27        11.87 o                         
  -6   6   2         35.42         54.40         6.85 o                         
  -5   6   2        852.55        899.93        15.67 o                         
  -4   6   2       3306.41       3227.49        32.45 o                         
  -3   6   2       7435.20       7703.63        60.63 o                         
  -2   6   2        823.47        736.29        10.18 o                         
  -1   6   2        671.23        832.87        11.07 o                         
   0   6   2        269.16        353.35         7.31 o                         
   1   6   2        112.09        152.55         5.45 o                         
   2   6   2        479.20        388.62         8.97 o                         
   3   6   2         67.37         74.41         5.49 o                         
   4   6   2        289.86        302.83         9.59 o                         
   5   6   2          3.22          8.02         4.64 o                         
   6   6   2       1256.79       1220.55        25.95 o                         
   7   6   2         18.45          9.40         8.21 o                         
   8   6   2        533.24        511.12        19.72 o                         
   9   6   2         61.68         85.97        11.89 o                         
  10   6   2        248.11        245.54        26.65 o                         
  11   6   2         22.15         16.90        13.26 o                         
  12   6   2          0.38         15.89        16.08 o                         
 -12   7   2         16.28         28.98        24.84 o                         
 -11   7   2        320.66        278.74        35.88 o                         
 -10   7   2         50.54         56.58        13.79 o                         
  -9   7   2        106.63        136.10        15.62 o                         
  -8   7   2        344.21        355.33        20.41 o                         
  -7   7   2        285.37        261.36        14.11 o                         
  -6   7   2         37.84         40.10         7.10 o                         
  -5   7   2        588.23        570.20        19.23 o                         
  -4   7   2        166.90        202.69        12.42 o                         
  -3   7   2       1457.01       1506.76        17.13 o                         
  -2   7   2        935.09        826.67        12.68 o                         
  -1   7   2        706.15        643.68        13.02 o                         
   0   7   2         40.53         33.52         3.93 o                         
   1   7   2        415.31        468.65         9.04 o                         
   2   7   2        101.60         98.58         5.76 o                         
   3   7   2       3852.46       3767.00        37.15 o                         
   4   7   2         91.43        108.58         6.94 o                         
   5   7   2        731.62        719.85        25.76 o                         
   6   7   2        973.36        951.59        51.59 o                         
   7   7   2        122.42        147.86        14.16 o                         
   8   7   2         35.23         75.11        12.36 o                         
   9   7   2         39.75         42.10        12.58 o                         
  10   7   2        153.19        153.66        41.40 o                         
  11   7   2        111.65         83.05        19.44 o                         
  12   7   2         38.85         45.50        19.44 o                         
 -12   8   2        145.21        183.52        35.88 o                         
 -11   8   2          1.78        -20.70        20.70 o                         
 -10   8   2         25.08         15.18        22.08 o                         
  -9   8   2         51.54         57.59        20.01 o                         
  -8   8   2         23.91         57.93        15.10 o                         
  -7   8   2        161.12        178.41        13.52 o                         
  -6   8   2         14.42         78.31         9.30 o                         
  -5   8   2        937.16        937.40        19.68 o                         
  -4   8   2        111.56        131.56         8.20 o                         
  -3   8   2        133.00        125.96         7.34 o                         
  -2   8   2         58.65         62.82         5.37 o                         
  -1   8   2         74.29         73.75         5.43 o                         
   0   8   2          3.42          4.51         3.77 o                         
   1   8   2       1911.36       2006.88        27.00 o                         
   2   8   2         20.14         22.61         4.29 o                         
   3   8   2       1445.80       1375.52        21.79 o                         
   4   8   2        842.13        920.88        38.64 o                         
   5   8   2        245.19        268.63        16.37 o                         
   6   8   2         65.85         83.83        12.77 o                         
   7   8   2         22.86         37.74        11.10 o                         
   8   8   2         35.54         44.63        14.52 o                         
   9   8   2        109.29        126.39        18.46 o                         
  10   8   2         53.68         45.03        34.50 o                         
  11   8   2        303.44        328.38        28.67 o                         
 -11   9   2        332.85        327.03        41.40 o                         
 -10   9   2        592.51        603.01        51.06 o                         
  -9   9   2         62.23         73.13        24.84 o                         
  -8   9   2        436.94        383.58        30.36 o                         
  -7   9   2         23.71         54.29        24.84 o                         
  -6   9   2        154.42        134.05        14.94 o                         
  -5   9   2         56.91         39.00        14.11 o                         
  -4   9   2        492.65        515.56        14.36 o                         
  -3   9   2          0.84          6.32         5.12 o                         
  -2   9   2          0.45         11.54         5.00 o                         
  -1   9   2       1979.75       2043.80        25.64 o                         
   0   9   2       1185.84       1211.43        20.59 o                         
   1   9   2          6.18         -2.23         5.29 o                         
   2   9   2       3808.61       3709.23        38.80 o                         
   3   9   2       1020.69        990.55        18.97 o                         
   4   9   2          3.23         -2.19         8.06 o                         
   5   9   2        837.15        861.57        30.37 o                         
   6   9   2         32.41         49.09        10.87 o                         
   7   9   2        169.97        170.93        16.14 o                         
   8   9   2          1.80         33.29        20.70 o                         
   9   9   2         10.72        -12.47        13.56 o                         
  10   9   2        291.64        298.13        27.11 o                         
  11   9   2         23.47         12.94        17.87 o                         
 -10  10   2        232.23        314.61        38.64 o                         
  -9  10   2          1.64        -20.70        20.70 o                         
  -8  10   2          0.15         12.42        20.70 o                         
  -7  10   2         37.57         25.88        14.12 o                         
  -6  10   2         23.48         42.18        11.40 o                         
  -5  10   2         21.49         20.66         8.97 o                         
  -4  10   2        333.30        319.68        15.32 o                         
  -3  10   2          3.09         13.95         7.58 o                         
  -2  10   2         26.32         20.95         6.49 o                         
  -1  10   2        878.68        865.36        20.21 o                         
   0  10   2       1758.97       1746.02        26.33 o                         
   1  10   2        653.32        641.41        17.57 o                         
   2  10   2       1200.18       1243.52        30.47 o                         
   3  10   2        505.01        467.35        15.35 o                         
   4  10   2          2.66          4.66         7.54 o                         
   5  10   2         58.06         35.88        11.15 o                         
   6  10   2          1.07         21.50        10.82 o                         
   7  10   2        372.26        442.14        45.40 o                         
   8  10   2        761.55        799.58        47.61 o                         
   9  10   2        188.32        199.17        31.05 o                         
  10  10   2        213.79        243.11        26.22 o                         
 -10  11   2        331.84        331.17        40.02 o                         
  -9  11   2        180.10        176.63        31.74 o                         
  -8  11   2        452.29        401.18        28.77 o                         
  -7  11   2        108.38         89.71        17.56 o                         
  -6  11   2        552.89        541.08        29.65 o                         
  -5  11   2        348.72        319.28        20.17 o                         
  -4  11   2        350.71        362.37        28.92 o                         
  -3  11   2        353.51        359.67        16.93 o                         
  -2  11   2          2.34          0.43         7.70 o                         
  -1  11   2         84.03         74.70         9.75 o                         
   0  11   2         14.79          6.24         7.29 o                         
   1  11   2        583.97        594.47        20.26 o                         
   2  11   2        259.70        237.14        20.95 o                         
   3  11   2        462.63        410.63        17.61 o                         
   4  11   2        547.20        461.34        21.02 o                         
   5  11   2         83.20        104.22        11.15 o                         
   6  11   2         69.62         38.90        12.20 o                         
   7  11   2        531.32        501.66        30.17 o                         
   8  11   2         95.62         84.56        18.23 o                         
   9  11   2        451.25        460.09        32.41 o                         
  -9  12   2        592.31        550.50        45.54 o                         
  -8  12   2         58.62         51.75        17.56 o                         
  -7  12   2        324.57        345.60        26.82 o                         
  -6  12   2          2.98          9.91        13.56 o                         
  -5  12   2        486.23        445.29        28.25 o                         
  -4  12   2        740.04        685.70        31.70 o                         
  -3  12   2        150.20        137.12        13.42 o                         
  -2  12   2        270.17        280.24        16.95 o                         
  -1  12   2         63.15         42.97         9.60 o                         
   0  12   2         72.99         91.46        11.05 o                         
   1  12   2        214.13        203.44        13.72 o                         
   2  12   2        214.22        204.04        16.16 o                         
   3  12   2        905.75        831.53        25.25 o                         
   4  12   2         84.44         93.99        12.00 o                         
   5  12   2        104.19        132.77        15.62 o                         
   6  12   2         79.33         97.04        14.86 o                         
   7  12   2        116.40        112.02        16.77 o                         
   8  12   2         86.95         74.41        18.86 o                         
  -8  13   2          1.67        -11.31        14.91 o                         
  -7  13   2         28.13         21.24        16.08 o                         
  -6  13   2         17.21         24.57        15.10 o                         
  -5  13   2        462.02        443.42        31.05 o                         
  -4  13   2        100.02         97.08        18.46 o                         
  -3  13   2       1788.60       1759.94        95.21 o                         
  -2  13   2         20.60         17.33        13.15 o                         
  -1  13   2        367.42        413.49        27.32 o                         
   0  13   2        144.15        180.98        16.93 o                         
   1  13   2         15.13         13.35        10.13 o                         
   2  13   2        317.50        312.61        18.58 o                         
   3  13   2          0.56          0.34        10.49 o                         
   4  13   2         68.41         63.03        13.74 o                         
   5  13   2        864.91        921.59        31.60 o                         
   6  13   2         13.87          9.57        13.26 o                         
   7  13   2       1499.99       1548.84        42.59 o                         
  -6  14   2          1.16         -6.85        15.10 o                         
  -5  14   2        886.45        890.58        56.58 o                         
  -4  14   2         20.80         20.01        15.61 o                         
  -3  14   2        199.79        221.32        23.36 o                         
  -2  14   2        181.48        184.21        21.47 o                         
  -1  14   2        196.52        179.16        21.20 o                         
   0  14   2        197.52        174.00        21.40 o                         
   1  14   2        521.61        547.44        63.47 o                         
   2  14   2          0.11         -2.76        24.84 o                         
   3  14   2        370.04        312.05        28.29 o                         
   4  14   2         98.86        128.66        20.21 o                         
   5  14   2        602.47        572.80        44.16 o                         
   6  14   2        213.61        242.47        25.14 o                         
  -4  15   2        205.48        212.95        24.33 o                         
  -3  15   2         36.89         34.34        18.63 o                         
  -2  15   2         26.90         69.72        35.88 o                         
  -1  15   2        261.49        221.41        23.36 o                         
   0  15   2        351.48        444.05        30.63 o                         
   1  15   2        143.23        164.52        22.08 o                         
   2  15   2        179.57        135.82        26.91 o                         
   3  15   2         26.02         37.64        17.48 o                         
   4  15   2         48.33         26.61        21.39 o                         
 -14   1   3        767.38        651.02        29.32 o                         
 -13   1   3        243.16        262.66        19.65 o                         
 -12   1   3        165.81        176.38        16.70 o                         
 -11   1   3       1502.55       1464.67        32.73 o                         
 -10   1   3         27.49         77.92        20.32 o                         
  -9   1   3        567.03        517.80        16.32 o                         
  -8   1   3          4.05         81.15        15.67 o                         
  -7   1   3         93.05        138.15         6.82 o                         
  -6   1   3        851.45       1047.45        19.35 o                         
  -5   1   3        217.50        177.11         6.82 o                         
  -4   1   3          5.60         21.70         4.88 o                         
  -3   1   3      27616.36      28604.43       246.51 o                         
  -2   1   3      12677.50      12525.19       143.03 o                         
  -1   1   3      13187.64      14174.19       266.32 o                         
   0   1   3      15078.06      15846.79       260.64 o                         
   1   1   3       9380.72       9942.87       101.59 o                         
   2   1   3      21947.58      23088.62       262.28 o                         
   3   1   3       2709.86       2704.59        28.82 o                         
   4   1   3       2521.53       2566.93        26.61 o                         
   5   1   3        273.67        327.00         8.95 o                         
   6   1   3         90.45        119.59         7.30 o                         
   7   1   3        783.63        864.81        24.07 o                         
   8   1   3        623.54        612.61        17.27 o                         
   9   1   3        487.01        514.94        20.04 o                         
  10   1   3         10.68         21.83        11.40 o                         
  11   1   3        745.59        745.88        34.15 o                         
  12   1   3         37.93         20.31        17.25 o                         
  13   1   3          1.84         20.70        17.56 o                         
 -13   2   3         88.57        116.45        20.96 o                         
 -12   2   3       2211.87       2288.49        53.78 o                         
 -11   2   3        541.64        561.12        22.18 o                         
 -10   2   3        151.35        184.65        13.94 o                         
  -9   2   3       3294.11       3275.35        52.86 o                         
  -8   2   3        900.05        850.01        17.48 o                         
  -7   2   3       1954.77       2012.16        31.77 o                         
  -6   2   3         52.48        362.81        53.13 o                         
  -5   2   3        697.55        632.91        12.21 o                         
  -4   2   3        275.31        268.89         7.82 o                         
  -3   2   3       1207.51       1261.08        18.43 o                         
  -2   2   3       4951.84       5135.85        79.10 o                         
  -1   2   3      20171.20      20583.94       140.67 o                         
   0   2   3      19471.06      19766.14       216.71 o                         
   1   2   3      10323.89      10578.05        74.35 o                         
   2   2   3       3910.93       3915.52        43.13 o                         
   3   2   3        633.59        664.71        11.62 o                         
   4   2   3        119.17         90.88         4.86 o                         
   5   2   3        484.55        563.13        11.66 o                         
   6   2   3        541.35        536.23        12.67 o                         
   7   2   3        102.79         72.80         6.91 o                         
   8   2   3        208.16        207.26        11.78 o                         
   9   2   3        955.93        916.31        27.88 o                         
  10   2   3        542.34        549.01        38.42 o                         
  11   2   3          3.46         28.79        14.54 o                         
  12   2   3         38.90         43.19        16.08 o                         
  13   2   3        191.02        197.67        24.33 o                         
 -13   3   3          7.15         41.91        13.75 o                         
 -12   3   3         58.08         45.61        12.53 o                         
 -11   3   3        353.46        312.04        18.61 o                         
 -10   3   3          8.30         22.15         9.13 o                         
  -9   3   3        601.50        608.16        21.56 o                         
  -8   3   3       1580.96       1545.84        29.00 o                         
  -7   3   3        306.77        419.32        14.48 o                         
  -6   3   3       5554.53       5526.63        49.57 o                         
  -5   3   3        291.30        422.50        24.85 o                         
  -4   3   3        658.01        618.97        11.30 o                         
  -3   3   3         46.47         59.08         4.28 o                         
  -2   3   3       1453.90       1430.47        15.51 o                         
  -1   3   3        371.45        402.68         8.37 o                         
   0   3   3        570.50        592.27        12.78 o                         
   1   3   3         96.19        103.33         3.88 o                         
   2   3   3       3021.21       3141.27        27.75 o                         
   3   3   3       9148.95       9361.53        76.98 o                         
   4   3   3       1948.54       1820.88        20.75 o                         
   5   3   3       5215.66       5321.35        48.37 o                         
   6   3   3        336.06        295.04        10.83 o                         
   7   3   3        255.85        244.69        11.50 o                         
   8   3   3        173.74        167.30        11.01 o                         
   9   3   3         92.00         84.25        11.06 o                         
  10   3   3          0.53         20.70        11.15 o                         
  11   3   3        248.21        256.00        23.89 o                         
  12   3   3         30.32         50.11        17.05 o                         
  13   3   3        168.46        200.59        24.87 o                         
 -13   4   3        603.50        620.16        31.58 o                         
 -12   4   3         86.37        132.16        21.31 o                         
 -11   4   3        874.34        907.24        26.56 o                         
 -10   4   3        867.27        885.22        24.63 o                         
  -9   4   3         25.20         54.73         8.48 o                         
  -8   4   3       1382.93       1322.66        24.59 o                         
  -7   4   3        519.56        700.33        25.15 o                         
  -6   4   3        801.65        734.90        14.40 o                         
  -5   4   3       3981.55       3949.67        53.06 o                         
  -4   4   3        880.02        951.49        17.48 o                         
  -3   4   3       9468.94       9375.28        72.50 o                         
  -2   4   3         22.24         45.98         3.15 o                         
  -1   4   3       1643.45       1709.26        16.58 o                         
   0   4   3       1041.14        948.51        12.54 o                         
   1   4   3       2153.05       2295.48        22.42 o                         
   2   4   3        994.92        853.60        12.66 o                         
   3   4   3        576.32        540.27         9.26 o                         
   4   4   3        330.99        279.54         9.51 o                         
   5   4   3       4500.46       4722.22        41.71 o                         
   6   4   3        639.11        653.90        13.86 o                         
   7   4   3        489.81        554.65        21.26 o                         
   8   4   3       1895.85       1850.72        30.90 o                         
   9   4   3         17.47         16.90         8.52 o                         
  10   4   3       1216.30       1131.40        33.42 o                         
  11   4   3         31.82         35.88        17.94 o                         
  12   4   3         81.74         90.38        19.44 o                         
 -13   5   3          0.24         46.56        19.01 o                         
 -12   5   3        552.82        618.13        30.78 o                         
 -11   5   3         20.03         31.83        12.70 o                         
 -10   5   3        756.86        731.48        23.09 o                         
  -9   5   3        311.30        303.78        18.84 o                         
  -8   5   3       1424.73       1446.19        38.08 o                         
  -7   5   3        454.94        418.29        16.59 o                         
  -6   5   3        649.95        627.97        13.15 o                         
  -5   5   3       1200.81       1348.55        18.44 o                         
  -4   5   3         28.53         26.22         4.95 o                         
  -3   5   3       2393.57       2723.60        26.88 o                         
  -2   5   3       1061.70       1107.88        11.72 o                         
  -1   5   3        926.33        738.25        14.12 o                         
   0   5   3          1.86          2.21         2.20 o                         
   1   5   3         44.84         36.43         3.41 o                         
   2   5   3       2877.70       3143.11        28.75 o                         
   3   5   3       3501.67       3595.04        33.42 o                         
   4   5   3        886.17        835.60        14.57 o                         
   5   5   3        613.94        570.91        11.92 o                         
   6   5   3        632.31        553.31        17.11 o                         
   7   5   3       1404.19       1308.31        24.51 o                         
   8   5   3        254.35        256.67        17.53 o                         
   9   5   3        731.70        684.44        22.52 o                         
  10   5   3         61.74         54.06        28.29 o                         
  11   5   3        484.81        450.69        29.65 o                         
  12   5   3          4.64         16.48        16.08 o                         
 -13   6   3        529.22        528.59        37.56 o                         
 -12   6   3        206.37        182.02        23.89 o                         
 -11   6   3        298.25        302.15        26.82 o                         
 -10   6   3        861.59        854.03        35.60 o                         
  -9   6   3        787.32        726.53        31.70 o                         
  -8   6   3       2320.27       2269.88        43.33 o                         
  -7   6   3       4655.13       4496.58        55.82 o                         
  -6   6   3        858.51        841.41        16.51 o                         
  -5   6   3       1825.44       1661.18        21.75 o                         
  -4   6   3       2240.04       2297.39        25.79 o                         
  -3   6   3       7030.41       6936.72        51.27 o                         
  -2   6   3       1167.38       1203.45        14.42 o                         
  -1   6   3       3732.18       3637.80        29.18 o                         
   0   6   3       4780.14       4805.30        36.88 o                         
   1   6   3        112.01        181.21         6.48 o                         
   2   6   3      11600.60      11558.20        85.77 o                         
   3   6   3       3362.50       3197.78        31.66 o                         
   4   6   3       5858.93       5847.42        51.48 o                         
   5   6   3       2061.52       1992.19        30.57 o                         
   6   6   3         23.41         28.84         7.40 o                         
   7   6   3        723.29        756.47        24.20 o                         
   8   6   3       1281.66       1206.66        28.25 o                         
   9   6   3         60.97         72.94        11.61 o                         
  10   6   3        711.05        658.18        31.74 o                         
  11   6   3          0.17         -4.78        15.18 o                         
  12   6   3        482.44        459.01        32.43 o                         
 -12   7   3        449.49        484.25        34.63 o                         
 -11   7   3         20.68         -8.37        24.15 o                         
 -10   7   3        639.72        569.89        48.30 o                         
  -9   7   3       1759.21       1686.75        49.27 o                         
  -8   7   3        245.29        265.91        16.82 o                         
  -7   7   3        115.23        109.21        12.15 o                         
  -6   7   3        238.83        279.11        13.38 o                         
  -5   7   3         44.70         58.48         6.43 o                         
  -4   7   3       7387.08       7359.44        63.12 o                         
  -3   7   3        125.07        110.01         5.64 o                         
  -2   7   3       5166.41       5190.38        41.69 o                         
  -1   7   3        427.36        341.80         8.95 o                         
   0   7   3       2853.29       2748.63        25.57 o                         
   1   7   3       4460.24       4189.01        33.35 o                         
   2   7   3        369.92        340.41         9.31 o                         
   3   7   3       1220.54       1282.96        23.68 o                         
   4   7   3         79.33         82.18         7.63 o                         
   5   7   3        682.43        653.82        18.81 o                         
   6   7   3       1141.90       1092.51        28.51 o                         
   7   7   3         10.75         15.18         9.34 o                         
   8   7   3        258.85        231.10        31.70 o                         
   9   7   3        456.67        428.35        44.09 o                         
  10   7   3         60.32         81.61        24.15 o                         
  11   7   3         46.48         63.44        20.70 o                         
 -12   8   3          9.87         22.08        24.84 o                         
 -11   8   3        214.81        265.81        26.82 o                         
 -10   8   3         99.45         91.31        36.57 o                         
  -9   8   3          1.45          5.90        14.12 o                         
  -8   8   3       2400.38       2273.37        58.05 o                         
  -7   8   3        671.03        682.94        23.05 o                         
  -6   8   3       2433.22       2453.61        43.06 o                         
  -5   8   3        113.88        118.92         9.73 o                         
  -4   8   3        499.70        480.02        13.23 o                         
  -3   8   3        515.62        495.60        11.42 o                         
  -2   8   3       5876.97       5960.75        51.15 o                         
  -1   8   3          4.22         -2.34         3.72 o                         
   0   8   3       2335.11       2277.28        28.26 o                         
   1   8   3         38.58         23.72         4.75 o                         
   2   8   3       3579.68       3406.10        31.71 o                         
   3   8   3       1831.43       1777.93        25.65 o                         
   4   8   3        472.93        455.32        27.88 o                         
   5   8   3        779.59        782.36        33.18 o                         
   6   8   3        256.27        236.75        18.03 o                         
   7   8   3       2975.20       2962.49        77.05 o                         
   8   8   3       1912.89       1832.47        72.53 o                         
   9   8   3        691.52        675.39        28.31 o                         
  10   8   3        355.34        340.14        49.68 o                         
  11   8   3         50.37         65.06        26.22 o                         
 -11   9   3         40.85         16.56        23.46 o                         
 -10   9   3        261.93        238.64        25.84 o                         
  -9   9   3       1254.88       1137.10        41.92 o                         
  -8   9   3         71.88         86.97        17.05 o                         
  -7   9   3        602.88        595.44        25.37 o                         
  -6   9   3         82.31         99.30        10.35 o                         
  -5   9   3        684.16        704.08        21.63 o                         
  -4   9   3       2297.89       2293.27        43.73 o                         
  -3   9   3        263.71        243.32        10.92 o                         
  -2   9   3       5013.96       4981.77        50.86 o                         
  -1   9   3        665.38        622.38        14.71 o                         
   0   9   3       2156.37       2142.54        26.63 o                         
   1   9   3        226.75        219.12         9.61 o                         
   2   9   3        166.87        176.74         9.41 o                         
   3   9   3        537.75        567.24        18.29 o                         
   4   9   3       1187.94       1178.96        29.57 o                         
   5   9   3         97.05        115.03        12.79 o                         
   6   9   3       1135.94       1135.04        31.60 o                         
   7   9   3         71.83         67.19        12.79 o                         
   8   9   3       1035.35        993.49        61.46 o                         
   9   9   3        184.96        154.87        41.40 o                         
  10   9   3         15.47          2.67        15.25 o                         
 -11  10   3         25.03          0.00        24.84 o                         
 -10  10   3       2004.49       1958.06        82.79 o                         
  -9  10   3         86.88         90.35        25.53 o                         
  -8  10   3       1452.97       1450.31        47.81 o                         
  -7  10   3         68.39         76.07        12.70 o                         
  -6  10   3        105.23        112.96        12.28 o                         
  -5  10   3        424.06        381.57        18.01 o                         
  -4  10   3         84.52         72.69         9.98 o                         
  -3  10   3       2731.28       2629.17        39.65 o                         
  -2  10   3       2386.96       2437.12        38.94 o                         
  -1  10   3        989.83       1001.70        23.16 o                         
   0  10   3       6483.49       6377.24        82.46 o                         
   1  10   3       2630.13       2523.50        37.88 o                         
   2  10   3       4448.30       4370.77        54.77 o                         
   3  10   3        128.24        116.04         9.81 o                         
   4  10   3        257.22        271.09        17.41 o                         
   5  10   3        712.78        756.39        25.90 o                         
   6  10   3        117.04        120.74        14.30 o                         
   7  10   3        267.30        257.91        23.12 o                         
   8  10   3        551.49        520.51        29.18 o                         
   9  10   3          9.44          3.62        15.25 o                         
  10  10   3       1106.43       1104.09        52.44 o                         
 -10  11   3        376.52        310.47        41.40 o                         
  -9  11   3        405.39        336.56        28.67 o                         
  -8  11   3       1009.80       1007.25        39.97 o                         
  -7  11   3        109.46        141.44        16.42 o                         
  -6  11   3        509.87        457.31        24.11 o                         
  -5  11   3       1010.78       1070.96        32.07 o                         
  -4  11   3       1728.61       1671.11        32.13 o                         
  -3  11   3         14.85         31.84         9.26 o                         
  -2  11   3       2074.30       2098.23        35.43 o                         
  -1  11   3        106.90        122.27        11.05 o                         
   0  11   3         53.42         40.98         8.38 o                         
   1  11   3         41.06         38.54         8.59 o                         
   2  11   3        103.25        121.54        10.79 o                         
   3  11   3        839.97        916.70        23.12 o                         
   4  11   3       2541.10       2506.93        39.41 o                         
   5  11   3         20.47         23.40         9.96 o                         
   6  11   3       1389.45       1356.64        44.18 o                         
   7  11   3         89.71         65.75        16.50 o                         
   8  11   3        187.27        241.53        24.52 o                         
   9  11   3         82.73         55.78        18.23 o                         
  -9  12   3         72.86        125.25        36.57 o                         
  -8  12   3        268.26        265.95        26.29 o                         
  -7  12   3        306.78        268.77        24.87 o                         
  -6  12   3        415.57        437.48        24.47 o                         
  -5  12   3         12.42          2.30        10.36 o                         
  -4  12   3        102.69        114.40        12.72 o                         
  -3  12   3        468.12        462.52        21.12 o                         
  -2  12   3       1520.55       1539.94        52.58 o                         
  -1  12   3        344.78        405.17        19.28 o                         
   0  12   3         22.26         23.25         9.44 o                         
   1  12   3        403.15        476.15        31.20 o                         
   2  12   3        185.79        187.19        14.25 o                         
   3  12   3         29.81         38.01        10.24 o                         
   4  12   3        833.78        817.68        24.93 o                         
   5  12   3        120.23        126.18        12.18 o                         
   6  12   3        136.42        105.20        19.44 o                         
   7  12   3          7.86         -4.05        14.25 o                         
   8  12   3        781.98        749.13        36.11 o                         
  -8  13   3         14.40         45.76        18.03 o                         
  -7  13   3        266.68        286.42        48.30 o                         
  -6  13   3        134.78        136.10        20.96 o                         
  -5  13   3         94.42        111.55        19.01 o                         
  -4  13   3        466.53        450.96        24.62 o                         
  -3  13   3        106.52        127.27        15.77 o                         
  -2  13   3         84.95        113.85        13.42 o                         
  -1  13   3       1126.98       1116.73        31.27 o                         
   0  13   3         66.39         64.05        13.54 o                         
   1  13   3       1035.00        984.19        27.32 o                         
   2  13   3         43.75         27.09        10.90 o                         
   3  13   3        315.39        275.08        17.79 o                         
   4  13   3        676.45        684.01        36.45 o                         
   5  13   3        125.69        139.99        16.84 o                         
   6  13   3        560.92        601.41        31.27 o                         
   7  13   3          6.90         49.84        15.21 o                         
  -6  14   3          3.58          4.66        15.52 o                         
  -5  14   3        147.27        139.77        33.12 o                         
  -4  14   3          0.49         20.53        15.52 o                         
  -3  14   3        365.78        437.77        35.19 o                         
  -2  14   3         24.43          8.48        11.90 o                         
  -1  14   3        402.59        468.33        36.30 o                         
   0  14   3         51.28         42.38        12.70 o                         
   1  14   3          3.80         23.65        13.06 o                         
   2  14   3         28.59         53.15        13.53 o                         
   3  14   3        697.61        674.24        28.37 o                         
   4  14   3          4.39         21.52        12.79 o                         
   5  14   3        482.99        464.42        26.33 o                         
  -4  15   3          0.53         -4.72        14.91 o                         
  -3  15   3        105.02        105.31        19.44 o                         
  -2  15   3        106.55         88.25        19.44 o                         
  -1  15   3        239.55        231.42        23.53 o                         
   0  15   3        203.07        217.30        23.77 o                         
   1  15   3        239.69        192.99        22.54 o                         
   2  15   3        147.72        163.61        18.47 o                         
   3  15   3          5.48         16.66        13.16 o                         
 -14   0   4       2254.92       2378.89        69.28 o                         
 -13   0   4         11.83         64.72        28.29 o                         
 -12   0   4       2343.39       2572.51        66.33 o                         
 -11   0   4       2828.91       2583.26        63.90 o                         
 -10   0   4         10.25         -2.76        12.68 o                         
  -9   0   4        822.06        776.67        25.84 o                         
  -8   0   4       4019.48       3881.02        60.71 o                         
  -7   0   4       6751.73       6371.19        74.93 o                         
  -6   0   4       3463.09       3290.16        52.57 o                         
  -5   0   4        706.52        675.90        16.42 o                         
  -4   0   4        244.26        211.87        12.53 o                         
  -3   0   4        967.29        835.72        18.46 o                         
  -2   0   4      51530.71      50387.66       680.83 o                         
   0   0   4         10.57         -2.76         2.76 o                         
   1   0   4      11745.84      12444.99       209.05 o                         
   2   0   4      16963.53      17672.27       242.67 o                         
   3   0   4       1525.11       1561.46        29.65 o                         
   4   0   4       2948.72       2940.40        41.60 o                         
   5   0   4        923.68       1093.53        25.53 o                         
   6   0   4       3636.57       3330.58        51.41 o                         
   7   0   4       1210.56       1249.67        35.36 o                         
   8   0   4       2439.36       2402.57        55.39 o                         
   9   0   4         36.21         30.36        12.93 o                         
  10   0   4        755.77        708.40        48.30 o                         
  11   0   4        177.85        147.65        27.60 o                         
  12   0   4        522.80        453.98        42.78 o                         
  13   0   4         51.83         80.03        27.60 o                         
 -14   1   4          6.40        -12.31        14.77 o                         
 -13   1   4          7.78          8.49        11.70 o                         
 -12   1   4       2375.40       2441.71        51.39 o                         
 -11   1   4        229.86        208.46        15.78 o                         
 -10   1   4       2685.98       2806.25        49.00 o                         
  -9   1   4        163.24        158.56         9.88 o                         
  -8   1   4       4431.06       4326.83        46.97 o                         
  -7   1   4       2729.79       2507.39        28.17 o                         
  -6   1   4       2246.79       2433.22        31.06 o                         
  -5   1   4       1241.04        986.56        14.57 o                         
  -4   1   4          3.20          5.71         2.79 o                         
  -3   1   4      13002.54      13941.47       137.67 o                         
  -2   1   4      18863.96      19425.21       244.78 o                         
  -1   1   4       1996.22       2081.67        30.44 o                         
   0   1   4     147028.09     134337.06      1532.01 o                         
   1   1   4       1033.02       1078.18        13.04 o                         
   2   1   4       5312.81       5273.45        45.39 o                         
   3   1   4          9.72         29.41         3.41 o                         
   4   1   4          3.58         13.41         4.79 o                         
   5   1   4        410.50        352.07         9.49 o                         
   6   1   4        795.83        833.30        15.31 o                         
   7   1   4          6.64          6.73         5.41 o                         
   8   1   4       2766.19       2847.05        43.66 o                         
   9   1   4          0.95         -1.98         8.05 o                         
  10   1   4       2832.97       2909.13        48.55 o                         
  11   1   4         12.85         18.63        13.66 o                         
  12   1   4        132.25        123.37        31.05 o                         
  13   1   4         15.26          1.13        16.08 o                         
 -14   2   4        817.78        871.97        35.04 o                         
 -13   2   4          1.52         23.03        14.86 o                         
 -12   2   4        928.93        928.88        28.63 o                         
 -11   2   4        360.12        453.42        21.03 o                         
 -10   2   4         43.67         45.41         9.99 o                         
  -9   2   4         48.62         50.11         7.28 o                         
  -8   2   4         23.04         22.73         5.87 o                         
  -7   2   4       2522.36       2490.42        28.32 o                         
  -6   2   4       9920.29      10169.51        82.48 o                         
  -5   2   4         19.14         52.95         6.07 o                         
  -4   2   4       1052.59        985.74        15.02 o                         
  -3   2   4        981.78       1222.68        17.90 o                         
  -2   2   4        174.27        165.30         9.42 o                         
  -1   2   4       4734.77       4768.62        47.08 o                         
   0   2   4         99.32        128.09         3.73 o                         
   1   2   4      13872.34      14399.54       134.76 o                         
   2   2   4      12433.53      12982.44       100.80 o                         
   3   2   4       8446.03       8290.07        80.04 o                         
   4   2   4      11984.13      12123.89       104.35 o                         
   5   2   4        944.28        958.06        14.70 o                         
   6   2   4       1172.63       1113.72        18.11 o                         
   7   2   4        692.55        574.80        21.74 o                         
   8   2   4        697.23        703.87        21.04 o                         
   9   2   4       2391.76       2397.06        41.33 o                         
  10   2   4        335.62        317.83        20.69 o                         
  11   2   4       1072.33       1097.20        38.99 o                         
  12   2   4         44.04         82.74        18.03 o                         
 -13   3   4       1317.24       1362.53        41.10 o                         
 -12   3   4        138.99        179.95        19.09 o                         
 -11   3   4        539.45        509.14        34.48 o                         
 -10   3   4         36.27         46.82         9.91 o                         
  -9   3   4        869.07        808.49        26.07 o                         
  -8   3   4        495.71        512.56        14.58 o                         
  -7   3   4       3643.04       3489.14        36.02 o                         
  -6   3   4       2848.17       2819.63        29.61 o                         
  -5   3   4       5950.05       5668.95        53.18 o                         
  -4   3   4        938.06        884.11        20.46 o                         
  -3   3   4       1688.42       1632.81        20.41 o                         
  -2   3   4       2682.64       2733.82        25.29 o                         
  -1   3   4        166.84        173.81         4.00 o                         
   0   3   4       1439.61       1496.36        16.51 o                         
   1   3   4         61.34         61.05         2.60 o                         
   2   3   4       4978.84       5242.31        42.50 o                         
   3   3   4       5324.07       5337.79        46.86 o                         
   4   3   4        373.06        327.91         9.04 o                         
   5   3   4       3789.02       3355.34        33.80 o                         
   6   3   4          2.31         10.97         5.45 o                         
   7   3   4        340.12        307.41        13.13 o                         
   8   3   4         37.99         56.31         9.78 o                         
   9   3   4         23.43         17.07         9.30 o                         
  10   3   4       1195.52       1281.68        35.49 o                         
  11   3   4         36.82         31.11        19.32 o                         
  12   3   4         13.81         -3.40        14.54 o                         
 -13   4   4          1.02         -4.56        13.79 o                         
 -12   4   4        422.52        440.38        25.87 o                         
 -11   4   4       1615.76       1466.81        47.81 o                         
 -10   4   4         72.87         79.96        12.70 o                         
  -9   4   4       1640.11       1542.75        28.16 o                         
  -8   4   4        370.78        407.82        18.52 o                         
  -7   4   4       6136.40       5803.60        63.37 o                         
  -6   4   4          3.06          3.72         4.40 o                         
  -5   4   4        722.19        689.98        12.82 o                         
  -4   4   4       1061.17        979.48        13.72 o                         
  -3   4   4       2297.48       2307.35        26.79 o                         
  -2   4   4       1793.95       1811.70        17.80 o                         
  -1   4   4       2058.75       2175.13        20.73 o                         
   0   4   4        171.26        193.54         4.70 o                         
   1   4   4       2489.73       2401.68        21.03 o                         
   2   4   4       1836.39       2156.77        21.23 o                         
   3   4   4       6312.58       6378.78        55.90 o                         
   4   4   4        623.54        560.64        11.13 o                         
   5   4   4        612.52        649.33        13.93 o                         
   6   4   4        265.52        318.12        11.84 o                         
   7   4   4       1947.26       1958.52        30.18 o                         
   8   4   4        183.20        181.19        13.16 o                         
   9   4   4       1264.11       1235.75        32.80 o                         
  10   4   4         46.69         35.76        12.42 o                         
  11   4   4        418.05        363.12        97.97 o                         
  12   4   4        101.95        141.07        22.77 o                         
 -13   5   4        259.05        255.79        28.77 o                         
 -12   5   4        305.84        339.59        52.44 o                         
 -11   5   4       1073.31       1048.38        40.00 o                         
 -10   5   4        221.85        216.80        21.94 o                         
  -9   5   4        137.98        197.57        14.71 o                         
  -8   5   4       1538.41       1545.46        32.92 o                         
  -7   5   4        335.42        388.08        15.58 o                         
  -6   5   4        110.61        159.01         8.93 o                         
  -5   5   4       5361.99       5195.22        46.61 o                         
  -4   5   4        627.08        797.80        13.19 o                         
  -3   5   4       2846.66       3084.71        27.45 o                         
  -2   5   4       3754.56       3887.13        33.41 o                         
  -1   5   4       7161.73       7844.60        59.78 o                         
   0   5   4       1521.52       1431.02        13.73 o                         
   1   5   4        903.06        856.63        11.15 o                         
   2   5   4       5203.62       5594.14        51.61 o                         
   3   5   4       6288.64       6244.18        61.16 o                         
   4   5   4         67.32         74.29         5.80 o                         
   5   5   4       7218.27       7150.76        69.01 o                         
   6   5   4        113.99        114.52         8.71 o                         
   7   5   4       1627.32       1586.99        27.56 o                         
   8   5   4        522.35        541.57        17.75 o                         
   9   5   4        105.18        105.58        13.89 o                         
  10   5   4         24.07         21.86        11.74 o                         
  11   5   4         49.89         63.63        16.50 o                         
  12   5   4          9.47         19.32        15.90 o                         
 -13   6   4         99.75        137.91        24.15 o                         
 -12   6   4        319.31        379.16        32.43 o                         
 -11   6   4         31.75         42.78        16.59 o                         
 -10   6   4         27.46         11.99        14.12 o                         
  -9   6   4        836.64        872.23        38.35 o                         
  -8   6   4        805.17        855.71        27.88 o                         
  -7   6   4        281.27        303.05        16.29 o                         
  -6   6   4        381.51        396.96        12.66 o                         
  -5   6   4        837.85        879.26        18.97 o                         
  -4   6   4        519.28        557.22        14.08 o                         
  -3   6   4       2144.80       2117.65        20.83 o                         
  -2   6   4       6203.03       6403.13        48.00 o                         
  -1   6   4        188.81        141.24         8.10 o                         
   0   6   4         97.05        146.77         6.74 o                         
   1   6   4       2217.29       2187.43        23.80 o                         
   2   6   4       2606.50       2876.80        27.33 o                         
   3   6   4       1869.88       1908.94        24.17 o                         
   4   6   4         14.77         15.52         6.07 o                         
   5   6   4        516.32        600.79        17.43 o                         
   6   6   4        102.07        104.27         9.69 o                         
   7   6   4        226.42        241.08        14.17 o                         
   8   6   4         63.93         72.27        10.61 o                         
   9   6   4        684.46        678.21        26.08 o                         
  10   6   4        134.79        144.10        20.68 o                         
  11   6   4         13.15         11.48        14.91 o                         
  12   6   4        196.68        184.89        23.36 o                         
 -12   7   4         25.28         19.32        37.26 o                         
 -11   7   4        242.30        237.59        40.71 o                         
 -10   7   4        138.28        168.61        21.47 o                         
  -9   7   4        595.53        661.67        30.25 o                         
  -8   7   4         99.07        172.63        14.19 o                         
  -6   7   4        511.40        583.58        28.88 o                         
  -5   7   4        159.26        170.61         9.98 o                         
  -4   7   4        333.41        316.46         9.05 o                         
  -3   7   4          9.78         10.26         3.61 o                         
  -2   7   4        239.58        248.72        10.97 o                         
  -1   7   4        649.35        752.39        12.92 o                         
   0   7   4       2574.78       2643.13        24.77 o                         
   1   7   4         12.59         10.77         3.37 o                         
   2   7   4         20.63         12.65         4.23 o                         
   3   7   4          0.64          2.21         4.69 o                         
   4   7   4        193.78        220.43        11.76 o                         
   5   7   4        777.96        744.18        24.42 o                         
   6   7   4        145.21        137.42        11.62 o                         
   7   7   4          0.57          5.93         8.87 o                         
   8   7   4         49.81         45.73        11.78 o                         
   9   7   4        515.05        464.00        35.54 o                         
  10   7   4         13.46         -2.62        13.92 o                         
  11   7   4         46.39         37.77        16.89 o                         
 -12   8   4        467.91        405.94        33.13 o                         
 -11   8   4         63.39         41.04        17.05 o                         
 -10   8   4         88.91        136.54        20.96 o                         
  -9   8   4        246.48        245.25        23.36 o                         
  -8   8   4        134.19        170.28        15.96 o                         
  -7   8   4        300.39        302.60        30.99 o                         
  -6   8   4        956.89        836.14        24.22 o                         
  -5   8   4        224.94        255.11        12.88 o                         
  -4   8   4        890.46        864.43        18.20 o                         
  -3   8   4        356.52        376.64        10.63 o                         
  -2   8   4       2941.64       3157.13        33.39 o                         
  -1   8   4        164.04        164.35         7.46 o                         
   0   8   4       1532.22       1555.78        20.03 o                         
   1   8   4       5938.21       5906.25        47.59 o                         
   2   8   4        430.03        412.59        12.29 o                         
   3   8   4       1228.01       1230.24        24.80 o                         
   4   8   4       1303.56       1298.28        26.16 o                         
   5   8   4         34.61         48.95         9.49 o                         
   6   8   4        160.04        150.40        13.60 o                         
   7   8   4         33.76         49.24        11.08 o                         
   8   8   4          8.26         38.95        12.14 o                         
   9   8   4        280.40        323.80        34.91 o                         
  10   8   4          9.00          4.05        14.54 o                         
  11   8   4        440.68        463.11        31.43 o                         
 -11   9   4         17.64         25.57        24.15 o                         
 -10   9   4         93.23         78.72        22.08 o                         
  -9   9   4         13.34         26.08        15.10 o                         
  -8   9   4        571.24        620.54        32.20 o                         
  -7   9   4        336.47        363.92        19.96 o                         
  -6   9   4       1496.55       1444.74        28.62 o                         
  -5   9   4       1625.20       1674.87        29.94 o                         
  -4   9   4         73.81         88.89         8.90 o                         
  -3   9   4        499.45        503.41        17.22 o                         
  -2   9   4        963.15        898.66        18.00 o                         
  -1   9   4       1688.98       1664.31        24.17 o                         
   0   9   4         63.85         74.75         8.76 o                         
   1   9   4        243.20        206.48        10.31 o                         
   2   9   4        200.38        200.11         9.53 o                         
   3   9   4        321.11        326.15        15.35 o                         
   4   9   4          5.40         25.26         9.98 o                         
   5   9   4          7.26         15.31         8.87 o                         
   6   9   4        103.85        118.78        13.73 o                         
   7   9   4          1.24          9.80         9.87 o                         
   8   9   4         94.71        100.99        14.38 o                         
   9   9   4          4.38          5.24        14.25 o                         
  10   9   4       1039.44       1159.59        41.41 o                         
 -11  10   4         35.53         18.90        19.44 o                         
 -10  10   4         13.04         14.69        16.50 o                         
  -9  10   4        174.62        179.46        53.13 o                         
  -8  10   4         27.89         40.49        11.97 o                         
  -7  10   4        290.64        314.32        17.87 o                         
  -6  10   4         15.08         47.59         9.65 o                         
  -5  10   4        623.45        611.67        29.71 o                         
  -4  10   4        203.55        179.64        13.92 o                         
  -3  10   4        390.01        416.14        17.44 o                         
  -2  10   4         27.59         30.80         7.88 o                         
  -1  10   4        847.94        839.49        21.05 o                         
   0  10   4         12.77         28.93         7.84 o                         
   1  10   4       4277.55       4171.23        52.58 o                         
   2  10   4        530.86        507.56        16.88 o                         
   3  10   4        587.80        576.44        16.30 o                         
   4  10   4        684.85        600.79        22.09 o                         
   5  10   4        490.63        502.68        22.01 o                         
   6  10   4        494.44        466.28        22.74 o                         
   7  10   4        231.12        199.22        17.66 o                         
   8  10   4         64.17         73.67        13.81 o                         
   9  10   4        852.40        769.72        35.13 o                         
 -10  11   4         22.92         35.49        14.77 o                         
  -9  11   4         64.68         61.57        14.82 o                         
  -8  11   4        164.24        176.06        17.86 o                         
  -7  11   4         38.70         28.29        12.36 o                         
  -6  11   4         74.10        106.96        16.75 o                         
  -5  11   4          3.04         10.78         9.51 o                         
  -4  11   4        636.44        726.21        28.33 o                         
  -3  11   4       1558.72       1556.68        30.07 o                         
  -2  11   4          0.93         -2.02         7.24 o                         
  -1  11   4          2.54         -4.28         7.41 o                         
   0  11   4        296.66        297.34        19.11 o                         
   1  11   4       4926.64       4837.43        60.26 o                         
   2  11   4       1437.01       1417.88        28.16 o                         
   3  11   4        442.24        409.06        16.72 o                         
   4  11   4        182.26        215.59        16.45 o                         
   5  11   4        257.17        273.65        18.87 o                         
   6  11   4        104.15        136.27        15.37 o                         
   7  11   4        337.54        360.22        22.49 o                         
   8  11   4        617.16        629.70        32.11 o                         
   9  11   4          3.85         17.45        15.83 o                         
  -9  12   4         67.70         23.06        17.05 o                         
  -8  12   4          0.40          6.50        12.36 o                         
  -7  12   4        138.24        153.45        17.11 o                         
  -6  12   4       1380.44       1414.45        37.87 o                         
  -5  12   4         62.38         66.57        17.82 o                         
  -4  12   4       2331.07       2271.59        41.94 o                         
  -3  12   4         40.78         29.88        11.35 o                         
  -2  12   4        755.43        793.92        29.48 o                         
  -1  12   4        101.79        101.77        12.65 o                         
   0  12   4        166.99        174.49        13.67 o                         
   1  12   4         36.99         41.39        10.36 o                         
   2  12   4        337.96        352.80        17.74 o                         
   3  12   4         23.95         28.92         9.82 o                         
   4  12   4        749.04        764.59        21.91 o                         
   5  12   4        344.19        363.09        17.69 o                         
   6  12   4        989.92       1046.15        31.87 o                         
   7  12   4         54.42         39.57        16.25 o                         
   8  12   4        113.65        106.73        19.22 o                         
  -8  13   4        528.51        543.77        52.44 o                         
  -7  13   4        288.79        292.07        27.75 o                         
  -6  13   4        221.09        225.39        25.91 o                         
  -5  13   4          4.09         -9.76        10.60 o                         
  -4  13   4        255.12        313.38        19.12 o                         
  -3  13   4          2.50         -6.18         9.33 o                         
  -2  13   4        842.96        891.83        26.37 o                         
  -1  13   4         18.99          9.85         9.66 o                         
   0  13   4        905.29        913.22        26.19 o                         
   1  13   4          7.72         -2.41         9.25 o                         
   2  13   4        806.92        759.64        24.55 o                         
   3  13   4         90.83        117.35        12.90 o                         
   4  13   4         49.50         36.15        11.15 o                         
   5  13   4         69.58         88.06        11.72 o                         
   6  13   4        260.59        272.24        42.70 o                         
   7  13   4         17.60         13.56        13.55 o                         
  -6  14   4        906.41        912.99        39.29 o                         
  -5  14   4          0.80         -2.08        12.70 o                         
  -4  14   4       1587.50       1563.62        50.69 o                         
  -3  14   4          3.24          9.20        11.97 o                         
  -2  14   4        309.56        346.43        23.76 o                         
  -1  14   4        108.77        119.21        17.73 o                         
   0  14   4         21.46         13.61        10.41 o                         
   1  14   4        597.22        610.93        23.42 o                         
   2  14   4        114.87        114.78        14.01 o                         
   3  14   4        148.25        143.08        16.55 o                         
   4  14   4        605.29        578.62        26.93 o                         
   5  14   4          7.89         10.46        12.58 o                         
  -4  15   4        159.89        229.09        24.16 o                         
  -3  15   4        469.67        506.80        27.77 o                         
  -2  15   4        464.16        449.35        26.11 o                         
  -1  15   4        383.78        469.25        25.99 o                         
   0  15   4        903.74       1009.68        42.05 o                         
   1  15   4        252.09        275.59        24.63 o                         
   2  15   4        171.34        161.56        31.90 o                         
   3  15   4        392.82        455.34        25.79 o                         
 -14   1   5         48.84         37.53        19.98 o                         
 -13   1   5        392.43        343.12        29.75 o                         
 -12   1   5        155.54        185.44        18.51 o                         
 -11   1   5        351.87        383.56        27.96 o                         
 -10   1   5       1789.66       1806.27        60.99 o                         
  -9   1   5          0.66          7.05         5.84 o                         
  -8   1   5          0.08          3.72         5.04 o                         
  -6   1   5       4056.17       4065.91        40.77 o                         
  -5   1   5         72.71         71.63        14.67 o                         
  -4   1   5         15.31         10.55         3.23 o                         
  -3   1   5       1462.21       1614.05        20.02 o                         
  -2   1   5        157.50        120.50         7.05 o                         
  -1   1   5         19.97          9.46         3.45 o                         
   0   1   5       2395.90       2344.43        33.50 o                         
   1   1   5       2459.76       2662.40        36.45 o                         
   2   1   5       6000.53       6159.24        58.33 o                         
   3   1   5          8.16         -0.72         2.35 o                         
   4   1   5       1687.52       1681.52        25.17 o                         
   5   1   5       2649.52       2711.07        29.83 o                         
   6   1   5        903.04        842.32        17.60 o                         
   7   1   5        198.84        224.76        12.30 o                         
   8   1   5         22.52         13.86        10.74 o                         
   9   1   5        191.25        201.83        16.73 o                         
  10   1   5          0.38         13.47         9.47 o                         
  11   1   5        185.20        184.22        20.49 o                         
  12   1   5         73.97         63.36        17.48 o                         
 -14   2   5         88.58        112.06        18.81 o                         
 -13   2   5        234.54        209.16        21.17 o                         
 -12   2   5         18.83         28.06        13.50 o                         
 -11   2   5        569.28        582.78        24.67 o                         
 -10   2   5        508.38        505.75        20.18 o                         
  -9   2   5        481.17        484.48        15.05 o                         
  -8   2   5        396.09        366.50        12.70 o                         
  -7   2   5       1114.65       1108.61        18.33 o                         
  -6   2   5       1061.70       1404.51        47.28 o                         
  -5   2   5       4337.10       4522.43        43.04 o                         
  -4   2   5        628.82        712.99        19.00 o                         
  -3   2   5       1285.92       1291.70        24.90 o                         
  -2   2   5          6.05         -2.55         2.55 o                         
  -1   2   5        856.08        795.60         9.87 o                         
   0   2   5          2.28          6.20         1.85 o                         
   1   2   5        487.28        522.32         8.94 o                         
   2   2   5       5258.95       5557.25        56.53 o                         
   3   2   5       2522.85       2457.49        25.17 o                         
   4   2   5       3240.01       3335.90        31.30 o                         
   5   2   5         12.09         26.25         4.83 o                         
   6   2   5       1309.61       1274.97        21.20 o                         
   7   2   5       1116.78       1141.34        24.22 o                         
   8   2   5         39.95         53.90         9.33 o                         
   9   2   5        485.86        521.49        20.27 o                         
  10   2   5        215.38        232.47        18.27 o                         
  11   2   5        193.10        178.45        20.49 o                         
  12   2   5         75.95         58.55        17.05 o                         
 -13   3   5        924.65        840.57        32.13 o                         
 -12   3   5        164.36        180.43        18.51 o                         
 -11   3   5        257.11        274.68        19.34 o                         
 -10   3   5       1951.21       1801.56        35.54 o                         
  -9   3   5        271.30        266.55        13.36 o                         
  -8   3   5        210.64        201.32        11.01 o                         
  -7   3   5        362.31        373.81        11.50 o                         
  -6   3   5        109.04        132.41        12.55 o                         
  -5   3   5       1106.70       1179.12        18.57 o                         
  -4   3   5        557.01        569.41        34.71 o                         
  -3   3   5       4796.30       4721.17        41.30 o                         
  -2   3   5        174.29        167.91         6.24 o                         
  -1   3   5       5019.88       4881.90        46.13 o                         
   0   3   5        393.43        396.97        12.92 o                         
   1   3   5        411.05        401.99         8.02 o                         
   2   3   5       1169.37       1167.26        14.73 o                         
   3   3   5       2610.08       2578.13        27.09 o                         
   4   3   5       3449.51       3490.10        33.04 o                         
   5   3   5       7179.93       7248.72        68.11 o                         
   6   3   5       1217.68       1236.39        21.50 o                         
   7   3   5       2109.34       2103.82        42.08 o                         
   8   3   5       1759.82       1786.60        33.19 o                         
   9   3   5       1876.00       1877.24        36.14 o                         
  10   3   5        130.03        119.67        14.97 o                         
  11   3   5        385.31        348.25        25.84 o                         
  12   3   5        102.50        120.10        19.01 o                         
 -13   4   5         73.98         98.55        33.12 o                         
 -12   4   5       2051.73       2040.88        47.76 o                         
 -11   4   5         19.14         10.26        13.15 o                         
 -10   4   5        333.18        353.99        18.07 o                         
  -9   4   5        199.34        188.45        13.56 o                         
  -8   4   5        998.47       1271.39        28.18 o                         
  -7   4   5       1548.15       1477.26        25.13 o                         
  -6   4   5        322.28        354.90        19.17 o                         
  -5   4   5        541.08        509.63        12.01 o                         
  -4   4   5       1197.57       1218.41        18.40 o                         
  -3   4   5       1294.84       1204.10        13.91 o                         
  -2   4   5       3490.36       3510.84        28.32 o                         
  -1   4   5        764.38        766.84        10.85 o                         
   0   4   5        167.34        106.47         4.92 o                         
   1   4   5        390.10        349.67         6.52 o                         
   2   4   5        146.41        120.62         4.59 o                         
   3   4   5        727.34        795.49        14.67 o                         
   4   4   5        538.47        671.48        17.15 o                         
   5   4   5        387.65        390.32        11.37 o                         
   6   4   5         28.52         35.49         6.25 o                         
   7   4   5        630.45        610.06        18.45 o                         
   8   4   5        468.06        428.23        22.24 o                         
   9   4   5        495.41        488.65        20.44 o                         
  10   4   5        696.74        750.08        40.14 o                         
  11   4   5        494.81        480.37        29.65 o                         
  12   4   5          1.37        -14.54        14.54 o                         
 -13   5   5        233.42        262.70        28.77 o                         
 -12   5   5         22.55         38.20        17.05 o                         
 -11   5   5        589.12        577.42        32.59 o                         
 -10   5   5          8.74         12.83        13.15 o                         
  -9   5   5       4629.19       4525.69        66.64 o                         
  -8   5   5        146.18        174.57        11.87 o                         
  -7   5   5       4059.75       3774.74        48.77 o                         
  -6   5   5       2375.96       2378.33        30.94 o                         
  -5   5   5        276.68        273.45         9.16 o                         
  -4   5   5       5628.40       5527.55        51.64 o                         
  -3   5   5       3383.99       3465.60        31.30 o                         
  -2   5   5        671.89        884.97        11.28 o                         
  -1   5   5         50.37         34.74         2.82 o                         
   0   5   5         50.17         66.33         3.42 o                         
   1   5   5       4111.73       4072.03        35.12 o                         
   2   5   5       9126.23       9188.50        73.02 o                         
   3   5   5        454.66        397.04        13.34 o                         
   4   5   5       4295.78       4118.97        43.11 o                         
   5   5   5        230.48        224.48        12.33 o                         
   6   5   5        109.02        111.36         8.72 o                         
   7   5   5        108.85        101.90        12.70 o                         
   8   5   5        228.80        240.00        14.69 o                         
   9   5   5       2132.09       2088.89        44.02 o                         
  10   5   5          5.75          1.86        11.08 o                         
  11   5   5        710.15        695.41        51.06 o                         
  12   5   5        517.54        530.38        36.57 o                         
 -13   6   5        179.26        163.79        28.29 o                         
 -12   6   5        570.03        599.60        37.08 o                         
 -11   6   5        537.31        461.77        31.70 o                         
 -10   6   5        195.73        159.53        40.02 o                         
  -9   6   5        979.00        917.33        33.35 o                         
  -8   6   5         92.60        109.15        11.92 o                         
  -7   6   5        224.66        244.54        13.16 o                         
  -6   6   5       1521.23       1534.58        29.02 o                         
  -5   6   5       4593.59       4511.77        50.34 o                         
  -4   6   5       4356.55       4414.15        36.10 o                         
  -3   6   5         16.80          9.20         3.54 o                         
  -2   6   5       3994.88       4069.71        34.56 o                         
  -1   6   5        313.34        379.47         7.89 o                         
   0   6   5        801.56        786.88        10.51 o                         
   1   6   5        189.28        231.97         7.05 o                         
   2   6   5        491.16        484.18         9.62 o                         
   3   6   5       2322.81       2228.28        28.59 o                         
   4   6   5       4058.80       4219.67        49.40 o                         
   5   6   5       2478.13       2452.38        37.12 o                         
   6   6   5       1543.34       1601.01        28.87 o                         
   7   6   5       1132.11       1183.40        26.76 o                         
   8   6   5       1434.14       1388.93        41.45 o                         
   9   6   5        814.22        837.01        48.92 o                         
  10   6   5        738.83        735.95        28.03 o                         
  11   6   5         48.82         55.07        18.63 o                         
 -12   7   5         15.95         26.74        18.03 o                         
 -11   7   5        199.37        271.37        29.67 o                         
 -10   7   5        733.85        686.49        32.68 o                         
  -9   7   5        892.61        846.12        37.79 o                         
  -8   7   5       5298.73       5128.72        73.08 o                         
  -7   7   5       4152.16       4064.49        60.18 o                         
  -6   7   5       3595.32       3470.22        46.95 o                         
  -5   7   5       1190.25       1211.31        29.62 o                         
  -4   7   5        872.85        883.38        16.11 o                         
  -3   7   5       1992.16       1896.69        21.91 o                         
  -2   7   5          1.53         -0.37         3.51 o                         
  -1   7   5       3597.84       3284.63        28.72 o                         
   0   7   5       3698.22       3727.25        31.53 o                         
   1   7   5       5462.74       5292.21        47.93 o                         
   2   7   5       6349.75       6358.15        60.31 o                         
   3   7   5       5237.24       5305.59        59.77 o                         
   4   7   5        774.62        718.45        21.65 o                         
   5   7   5        265.37        268.83        13.38 o                         
   6   7   5         93.74         78.78         9.60 o                         
   7   7   5        968.06        934.09        27.21 o                         
   8   7   5         24.21         17.27        10.54 o                         
   9   7   5       1449.52       1491.08        37.67 o                         
  10   7   5        275.82        276.91        20.68 o                         
  11   7   5       1139.49       1182.63        55.89 o                         
 -12   8   5         44.69         37.22        19.44 o                         
 -11   8   5        256.07        264.74        27.27 o                         
 -10   8   5       1788.79       1716.70        52.66 o                         
  -9   8   5        807.07        848.16        30.89 o                         
  -8   8   5       1121.77       1022.07        33.13 o                         
  -7   8   5          6.81          0.25         8.25 o                         
  -6   8   5        165.89        159.15        11.50 o                         
  -5   8   5        339.22        315.31        12.71 o                         
  -4   8   5       1277.47       1244.73        21.29 o                         
  -3   8   5       2887.40       2884.13        31.98 o                         
  -2   8   5       1408.28       1451.30        20.37 o                         
  -1   8   5        889.30        883.55        15.40 o                         
   0   8   5         25.12         26.71         5.07 o                         
   1   8   5        886.21        825.44        13.93 o                         
   2   8   5        197.51        185.71         9.95 o                         
   3   8   5       1632.56       1641.52        29.03 o                         
   4   8   5        452.61        458.12        16.02 o                         
   5   8   5        664.16        608.02        18.73 o                         
   6   8   5       1363.95       1219.55        38.12 o                         
   7   8   5       1360.03       1338.39        34.78 o                         
   8   8   5       2201.45       2184.82        90.53 o                         
   9   8   5         43.53         28.87        11.90 o                         
  10   8   5         49.46         55.60        16.25 o                         
 -11   9   5        371.70        386.51        31.18 o                         
 -10   9   5         16.20         40.23        41.40 o                         
  -9   9   5       1005.81        999.19        40.00 o                         
  -8   9   5       2052.75       2055.55        79.80 o                         
  -7   9   5         65.21         70.17        11.29 o                         
  -6   9   5       2481.51       2424.32        37.94 o                         
  -5   9   5          3.85         21.73         7.73 o                         
  -4   9   5       3521.32       3383.01        45.14 o                         
  -3   9   5       1560.62       1574.76        35.28 o                         
  -2   9   5        492.71        511.40        14.63 o                         
  -1   9   5       3124.99       3071.42        37.50 o                         
   0   9   5        140.72        147.43         9.40 o                         
   1   9   5        712.08        698.53        16.20 o                         
   2   9   5        778.87        773.07        15.89 o                         
   3   9   5         87.51         94.59         9.46 o                         
   4   9   5       2899.10       2782.29        48.45 o                         
   5   9   5         53.91         35.80        12.99 o                         
   6   9   5       2881.64       2860.74        54.58 o                         
   7   9   5        485.70        438.97        21.67 o                         
   8   9   5          0.76          3.05        10.71 o                         
   9   9   5        164.34        117.87        16.44 o                         
  10   9   5          4.81          6.81        15.25 o                         
 -11  10   5         12.23         -4.64        17.48 o                         
 -10  10   5        818.15        807.88        39.51 o                         
  -9  10   5        957.53        883.05        42.63 o                         
  -8  10   5       1282.86       1238.23        31.22 o                         
  -7  10   5       1469.29       1360.13        31.97 o                         
  -6  10   5       1430.99       1330.06        30.46 o                         
  -5  10   5         55.38         65.14        10.52 o                         
  -4  10   5         36.43         39.20         8.51 o                         
  -3  10   5        719.82        712.00        19.62 o                         
  -2  10   5       2899.04       2694.10        39.24 o                         
  -1  10   5       2356.41       2379.23        35.82 o                         
   0  10   5       3609.90       3521.17        46.37 o                         
   1  10   5       2017.08       2093.76        33.33 o                         
   2  10   5       2897.01       2807.04        36.81 o                         
   3  10   5        828.36        824.15        20.17 o                         
   4  10   5        525.09        487.86        21.07 o                         
   5  10   5        354.64        287.72        20.33 o                         
   6  10   5        492.42        432.28        21.43 o                         
   7  10   5        109.40        115.46        14.56 o                         
   8  10   5       1254.61       1327.68        36.49 o                         
   9  10   5        215.54        239.31        22.87 o                         
 -10  11   5        353.70        306.67        23.25 o                         
  -9  11   5          5.84          7.05        12.58 o                         
  -8  11   5        331.68        274.02        20.10 o                         
  -7  11   5         97.17         81.71        12.58 o                         
  -6  11   5        965.91        896.77        26.15 o                         
  -5  11   5          0.75          2.10         9.08 o                         
  -4  11   5       3586.21       3630.64        54.31 o                         
  -3  11   5        404.40        417.66        22.11 o                         
  -2  11   5        265.02        273.98        14.62 o                         
  -1  11   5        175.75        115.93        10.72 o                         
   0  11   5        307.95        292.70        18.37 o                         
   1  11   5         77.30         64.58        10.36 o                         
   2  11   5       3763.50       3579.28        52.27 o                         
   3  11   5        101.88         98.46        10.30 o                         
   4  11   5       3249.68       3164.81        63.69 o                         
   5  11   5         52.94         47.63        12.52 o                         
   6  11   5       1386.33       1303.15        35.17 o                         
   7  11   5        154.55        179.72        17.84 o                         
   8  11   5        143.72        144.04        17.38 o                         
  -9  12   5        226.92        235.69        21.10 o                         
  -8  12   5        423.97        479.64        31.68 o                         
  -7  12   5        745.92        688.00        27.59 o                         
  -6  12   5        637.27        633.81        31.87 o                         
  -5  12   5        739.20        750.63        24.91 o                         
  -4  12   5        281.31        270.79        17.09 o                         
  -3  12   5        261.21        291.45        17.21 o                         
  -2  12   5       1156.72       1207.69        28.98 o                         
  -1  12   5        233.96        220.88        15.00 o                         
   0  12   5       1667.92       1683.12        49.59 o                         
   1  12   5        348.06        346.96        25.29 o                         
   2  12   5        520.56        522.87        22.90 o                         
   3  12   5        749.86        747.32        23.06 o                         
   4  12   5         34.94         37.08         9.34 o                         
   5  12   5        292.02        241.93        15.69 o                         
   6  12   5          3.08         -1.86        10.71 o                         
   7  12   5          5.25        -10.21        11.36 o                         
  -8  13   5        466.69        413.00        25.31 o                         
  -7  13   5          0.87          1.13        12.55 o                         
  -6  13   5        119.62        112.45        16.24 o                         
  -5  13   5         21.80         38.26        11.76 o                         
  -4  13   5         46.85         46.39        12.58 o                         
  -3  13   5        369.02        377.77        19.85 o                         
  -2  13   5         73.12         54.99        11.73 o                         
  -1  13   5        847.91        858.38        25.38 o                         
   0  13   5        109.12        108.75        12.53 o                         
   1  13   5        107.27        125.12        13.01 o                         
   2  13   5        331.29        356.58        18.67 o                         
   3  13   5         35.21         30.32        10.33 o                         
   4  13   5        280.84        304.04        18.26 o                         
   5  13   5          2.36         -2.95         9.50 o                         
   6  13   5         32.59         27.64        10.64 o                         
  -6  14   5        394.31        397.57        24.95 o                         
  -5  14   5        434.09        404.23        24.12 o                         
  -4  14   5        108.55        146.88        17.04 o                         
  -3  14   5        579.87        621.71        28.28 o                         
  -2  14   5        204.97        250.59        17.43 o                         
  -1  14   5        127.81        157.89        14.55 o                         
   0  14   5         80.09         85.48        12.61 o                         
   1  14   5         12.52         20.17        10.46 o                         
   2  14   5          6.63         -2.22        13.15 o                         
   3  14   5        272.46        278.00        19.51 o                         
   4  14   5        124.99        113.29        14.08 o                         
   5  14   5        779.19        840.74        30.10 o                         
  -4  15   5          3.98         26.36        14.00 o                         
  -3  15   5         81.66         94.71        15.63 o                         
  -2  15   5        101.43         92.26        15.57 o                         
  -1  15   5         72.04         66.46        20.22 o                         
   0  15   5          0.64         -1.04        11.88 o                         
   1  15   5         89.76         84.40        14.88 o                         
   2  15   5         27.39          8.97        12.55 o                         
   3  15   5         91.34         98.44        15.39 o                         
 -14   0   6         15.25          4.14        24.84 o                         
 -13   0   6       1900.67       1769.01        77.27 o                         
 -12   0   6         16.52         17.94        20.70 o                         
 -11   0   6       3972.21       3841.60       111.77 o                         
 -10   0   6        505.24        439.15        27.84 o                         
  -9   0   6        618.17        547.42        26.49 o                         
  -8   0   6       3240.30       2968.09        49.81 o                         
  -7   0   6         21.37         22.22         7.41 o                         
  -6   0   6      12578.11      12904.74       153.85 o                         
  -5   0   6      11723.58      12019.73       141.36 o                         
  -4   0   6       1893.78       1877.43        34.38 o                         
  -3   0   6      18695.94      18164.83       867.26 o                         
  -2   0   6       1802.15       1770.39        41.40 o                         
   0   0   6       1901.71       2096.05        52.44 o                         
   1   0   6       3875.14       3708.75        59.53 o                         
   2   0   6       8076.65       7973.79       126.32 o                         
   3   0   6       1375.15       1430.43        21.35 o                         
   4   0   6       1535.61       1390.97        23.61 o                         
   5   0   6       7070.32       7239.90       114.53 o                         
   6   0   6        810.51        750.79        24.87 o                         
   7   0   6       3165.23       3035.23        89.69 o                         
   8   0   6        138.36        145.99        16.25 o                         
   9   0   6        590.78        599.79        29.81 o                         
  10   0   6       1927.17       1903.81        81.41 o                         
  11   0   6         30.90         16.56        20.70 o                         
  12   0   6        710.12        750.66        45.54 o                         
 -14   1   6          1.91         26.39        20.01 o                         
 -13   1   6        478.84        447.12        32.20 o                         
 -12   1   6        692.13        669.79        32.68 o                         
 -11   1   6        243.12        261.41        22.91 o                         
 -10   1   6          3.57          5.73         8.05 o                         
  -9   1   6        727.58        664.11        18.32 o                         
  -8   1   6        449.98        461.64        15.84 o                         
  -7   1   6       7419.12       7374.85        78.99 o                         
  -6   1   6        656.05        639.47        12.67 o                         
  -5   1   6       5106.17       5059.27        51.12 o                         
  -4   1   6       1698.91       1578.15        23.77 o                         
  -3   1   6       1177.62       1047.43        16.16 o                         
  -2   1   6       1279.65       1209.74        37.95 o                         
  -1   1   6        277.64        306.20        14.49 o                         
   0   1   6        284.63        369.12         8.69 o                         
   1   1   6        118.20        179.75         5.55 o                         
   2   1   6       1833.95       1876.29        20.39 o                         
   3   1   6      13300.17      13768.05       104.34 o                         
   4   1   6       1210.98       1251.49        16.24 o                         
   5   1   6       4477.83       4237.26        43.07 o                         
   6   1   6         46.37         88.88        33.62 o                         
   7   1   6        726.54        722.87        19.08 o                         
   8   1   6        619.29        622.60        20.39 o                         
   9   1   6        321.92        313.96        16.87 o                         
  10   1   6        530.46        554.81        22.28 o                         
  11   1   6       1167.30       1103.81        37.08 o                         
  12   1   6         13.29         15.18        14.54 o                         
 -14   2   6        483.08        501.74        38.64 o                         
 -13   2   6       1159.94       1126.87        73.82 o                         
 -12   2   6        255.58        209.69        26.22 o                         
 -11   2   6       1250.72       1244.04        93.83 o                         
 -10   2   6        135.02        124.04        12.03 o                         
  -9   2   6         18.88         18.79         6.75 o                         
  -8   2   6       1879.17       1827.77        28.73 o                         
  -7   2   6         37.20         39.95         5.76 o                         
  -6   2   6      10070.43       9998.95        95.15 o                         
  -5   2   6         15.48         22.08         6.90 o                         
  -4   2   6        377.75        406.65         9.90 o                         
  -3   2   6       3189.78       3185.52        42.66 o                         
  -2   2   6       4582.80       4491.93        49.70 o                         
  -1   2   6       4219.39       4253.00        38.61 o                         
   0   2   6         39.97         87.09         2.96 o                         
   1   2   6       3345.05       3521.52        30.67 o                         
   2   2   6        339.51        327.71         8.57 o                         
   3   2   6       3664.61       3796.01        39.63 o                         
   4   2   6      12903.07      13865.13       107.94 o                         
   5   2   6       2551.11       2539.13        29.53 o                         
   6   2   6         63.94         55.14         7.35 o                         
   7   2   6       1235.55       1197.84        24.36 o                         
   8   2   6       2323.65       2301.78        38.16 o                         
   9   2   6       3697.56       3705.31        71.10 o                         
  10   2   6       1393.87       1357.23        31.28 o                         
  11   2   6         47.54         31.44        12.57 o                         
  12   2   6        314.70        325.90        25.31 o                         
 -13   3   6        216.34        273.88        26.82 o                         
 -12   3   6       1671.13       1616.92        99.35 o                         
 -11   3   6         89.38        113.21        17.48 o                         
 -10   3   6        983.50       1013.31        35.65 o                         
  -9   3   6        111.88        165.91        11.41 o                         
  -8   3   6         36.50         40.20         6.98 o                         
  -7   3   6         15.02         24.26         8.96 o                         
  -6   3   6       1097.03       1124.64        19.81 o                         
  -5   3   6       4172.55       4229.46        51.34 o                         
  -4   3   6      11150.41      10825.01        98.95 o                         
  -3   3   6       4705.89       4597.75        60.72 o                         
  -2   3   6       3653.99       3407.17        40.31 o                         
  -1   3   6        527.58        497.30         9.05 o                         
   0   3   6       2187.28       2054.11        23.86 o                         
   1   3   6       3599.01       3668.20        36.30 o                         
   2   3   6       6782.90       6985.66        70.85 o                         
   3   3   6        287.71        275.53         6.17 o                         
   4   3   6        467.10        537.09        15.76 o                         
   5   3   6         38.10         41.65         5.27 o                         
   6   3   6       4195.69       4112.69        52.65 o                         
   7   3   6        331.30        299.60        14.09 o                         
   8   3   6        857.51        818.47        22.45 o                         
   9   3   6         29.77         54.43        10.28 o                         
  10   3   6          5.46          6.48        10.75 o                         
  11   3   6        130.03        108.73        15.40 o                         
  12   3   6         73.72         74.41        17.48 o                         
 -13   4   6        103.51        154.55        33.12 o                         
 -12   4   6        283.04        344.97        40.02 o                         
 -11   4   6         26.78         59.34        16.59 o                         
 -10   4   6       1609.94       1544.75        68.80 o                         
  -9   4   6        550.08        526.70        27.49 o                         
  -8   4   6       7949.72       7602.15        90.79 o                         
  -7   4   6          0.32         17.97         6.66 o                         
  -6   4   6       4519.45       4199.93        53.92 o                         
  -5   4   6          3.43          6.81         3.79 o                         
  -4   4   6          5.99          6.49         3.10 o                         
  -3   4   6       3291.48       3312.73        28.53 o                         
  -2   4   6        560.37        579.53        12.39 o                         
  -1   4   6       8306.64       8141.63        70.87 o                         
   0   4   6       3397.30       3420.58        39.52 o                         
   1   4   6          1.41          3.71         2.68 o                         
   2   4   6      18800.53      19348.17       199.10 o                         
   3   4   6        787.63        897.11        16.54 o                         
   4   4   6      17020.96      17173.71       133.65 o                         
   5   4   6       1387.83       1471.94        22.72 o                         
   6   4   6        103.63         97.21         9.08 o                         
   7   4   6        124.57        140.49        14.86 o                         
   8   4   6       1265.09       1247.31        27.35 o                         
   9   4   6        521.04        533.19        20.63 o                         
  10   4   6        554.72        514.69        23.38 o                         
  11   4   6        168.62        196.60        17.65 o                         
  12   4   6        239.49        247.87        28.29 o                         
 -13   5   6        240.87        277.54        51.75 o                         
 -12   5   6       1127.09        958.00        53.82 o                         
 -11   5   6          2.40         10.20        13.56 o                         
 -10   5   6       1196.31       1183.37        59.06 o                         
  -9   5   6          2.20         21.08         9.12 o                         
  -8   5   6       1446.13       1393.66        28.57 o                         
  -7   5   6        126.28        147.70        10.43 o                         
  -6   5   6       1406.00       1380.84        24.45 o                         
  -5   5   6        177.88        215.67         9.75 o                         
  -4   5   6       2294.96       2315.28        23.66 o                         
  -3   5   6       2511.94       2770.47        25.86 o                         
  -2   5   6        413.39        443.22         7.13 o                         
  -1   5   6       1248.99       1516.90        19.25 o                         
   0   5   6        462.21        380.61         9.88 o                         
   1   5   6         10.35          1.48         3.46 o                         
   2   5   6       1007.39       1236.55        17.11 o                         
   3   5   6        274.46        260.64         9.41 o                         
   4   5   6       3224.13       3222.21        35.94 o                         
   5   5   6         91.70         89.51         7.35 o                         
   6   5   6       2736.07       2689.30        40.03 o                         
   7   5   6         62.82         70.40         9.66 o                         
   8   5   6       1993.40       2093.70        37.71 o                         
   9   5   6         57.95         49.63        11.62 o                         
  10   5   6        148.97        167.90        16.63 o                         
  11   5   6          2.67          2.81        13.56 o                         
 -13   6   6         12.19         19.06        18.03 o                         
 -12   6   6          1.88          9.41        16.08 o                         
 -11   6   6        291.47        293.97        26.34 o                         
 -10   6   6        107.28        110.46        15.40 o                         
  -9   6   6         93.66        113.82        18.12 o                         
  -8   6   6        433.66        400.97        19.53 o                         
  -7   6   6        868.80        818.87        22.41 o                         
  -6   6   6       1396.84       1319.65        24.64 o                         
  -5   6   6          2.12          4.07         4.31 o                         
  -4   6   6        729.83        786.50        14.45 o                         
  -3   6   6        523.15        470.09         9.50 o                         
  -2   6   6        129.37        142.15         6.29 o                         
  -1   6   6        923.51        923.22        11.69 o                         
   0   6   6         77.79         74.25         3.61 o                         
   1   6   6          2.54          0.79         2.86 o                         
   2   6   6       1036.60        958.81        13.12 o                         
   3   6   6        126.88        151.45         7.95 o                         
   4   6   6          2.32         -3.12         5.17 o                         
   5   6   6         66.53         70.82         8.56 o                         
   6   6   6        263.47        278.74        16.53 o                         
   7   6   6       1765.18       1678.50        31.79 o                         
   8   6   6         60.94         77.42        10.73 o                         
   9   6   6        709.81        648.61        24.91 o                         
  10   6   6          6.52         16.85        11.74 o                         
  11   6   6        146.48        123.44        18.86 o                         
 -12   7   6          0.46         -3.65        19.32 o                         
 -11   7   6          1.58        -14.64        14.64 o                         
 -10   7   6          7.72          4.83        13.56 o                         
  -9   7   6        270.85        299.13        20.79 o                         
  -8   7   6        146.34        193.44        15.08 o                         
  -7   7   6       2382.68       2350.36        44.47 o                         
  -6   7   6         85.74         74.34         8.78 o                         
  -5   7   6        696.70        652.87        16.46 o                         
  -4   7   6         71.90         86.91         6.96 o                         
  -3   7   6         38.25         50.25         5.10 o                         
  -2   7   6        546.61        527.39        10.06 o                         
  -1   7   6        581.65        559.86         9.88 o                         
   0   7   6         16.37         17.56         3.50 o                         
   1   7   6       1443.74       1495.08        18.16 o                         
   2   7   6        126.49        149.04         7.75 o                         
   3   7   6        930.73        860.21        18.98 o                         
   4   7   6        628.46        629.78        17.15 o                         
   5   7   6        164.19        168.24        11.14 o                         
   6   7   6        123.02        113.83        10.78 o                         
   7   7   6        189.37        154.77        12.44 o                         
   8   7   6        571.76        547.58        38.00 o                         
   9   7   6        314.28        298.65        19.55 o                         
  10   7   6        133.31         87.85        14.56 o                         
  11   7   6          0.42          1.67        13.92 o                         
 -12   8   6         40.27         50.52        22.08 o                         
 -11   8   6          1.84         -2.07        15.61 o                         
 -10   8   6         68.74         55.23        17.48 o                         
  -9   8   6          2.95         14.63        11.67 o                         
  -8   8   6          7.65         27.63        13.33 o                         
  -7   8   6          6.18          5.27         7.56 o                         
  -6   8   6          0.02         -2.14         6.70 o                         
  -5   8   6         67.54         87.39         7.93 o                         
  -4   8   6          0.20         -0.38         4.93 o                         
  -3   8   6        165.48        183.84         9.07 o                         
  -2   8   6         67.07        102.10         7.28 o                         
  -1   8   6       2523.87       2445.88        28.95 o                         
   0   8   6        169.66        178.87         8.71 o                         
   1   8   6        478.27        437.03        11.30 o                         
   2   8   6        854.38        842.30        17.80 o                         
   3   8   6          7.14         12.19         6.01 o                         
   4   8   6         26.82         20.52         6.94 o                         
   5   8   6         57.32         47.72         8.54 o                         
   6   8   6         39.58         46.13        10.15 o                         
   7   8   6          4.84         12.82         9.71 o                         
   8   8   6          5.83          4.59        10.54 o                         
   9   8   6        441.39        472.97        27.72 o                         
  10   8   6        162.50        184.60        22.37 o                         
 -11   9   6          8.50         10.33        22.08 o                         
 -10   9   6          7.68          4.72        15.10 o                         
  -9   9   6        142.74        154.03        17.57 o                         
  -8   9   6        122.27        130.95        13.32 o                         
  -7   9   6        378.72        361.44        17.92 o                         
  -6   9   6        401.42        383.20        16.18 o                         
  -5   9   6       1205.82       1152.42        24.36 o                         
  -4   9   6        125.27        130.49         9.18 o                         
  -3   9   6        298.42        301.65        15.02 o                         
  -2   9   6         13.76         27.16         6.08 o                         
  -1   9   6        517.87        514.36        14.10 o                         
   0   9   6        138.47        138.53         8.81 o                         
   1   9   6       1050.83       1062.80        18.20 o                         
   2   9   6         41.05         50.02         8.11 o                         
   3   9   6        408.02        386.85        21.45 o                         
   4   9   6        959.16        915.49        25.31 o                         
   5   9   6        594.46        533.72        19.74 o                         
   6   9   6       1297.50       1208.97        32.81 o                         
   7   9   6        145.90        158.51        14.73 o                         
   8   9   6         31.21         29.19        11.16 o                         
   9   9   6         24.90         36.09        12.14 o                         
  10   9   6        195.60        204.20        36.57 o                         
 -11  10   6        152.38        170.39        25.84 o                         
 -10  10   6        478.06        509.37        34.75 o                         
  -9  10   6        135.63        145.28        16.44 o                         
  -8  10   6          4.73         13.22         9.93 o                         
  -7  10   6          0.94          9.97         9.46 o                         
  -6  10   6        409.58        345.17        19.66 o                         
  -5  10   6       2053.80       1921.64        35.70 o                         
  -4  10   6        876.64        819.51        20.73 o                         
  -3  10   6         22.33         24.54         7.90 o                         
  -2  10   6          8.81         14.10         7.40 o                         
  -1  10   6       1250.82       1157.21        21.82 o                         
   0  10   6       1330.79       1328.02        23.13 o                         
   1  10   6         53.51         47.34         7.52 o                         
   2  10   6        746.21        705.08        17.27 o                         
   3  10   6         92.08         85.12        10.71 o                         
   4  10   6          6.63          8.42         8.52 o                         
   5  10   6         83.56         49.26        11.94 o                         
   6  10   6        240.00        255.03        36.04 o                         
   7  10   6        787.57        712.99        26.25 o                         
   8  10   6         14.12         12.50        10.98 o                         
   9  10   6         28.61         35.42        12.66 o                         
 -10  11   6         27.28         39.83        17.84 o                         
  -9  11   6         96.07         87.82        15.02 o                         
  -8  11   6         11.90         48.55        12.96 o                         
  -7  11   6         78.83         49.11        10.88 o                         
  -6  11   6         56.33         79.69        11.68 o                         
  -5  11   6         62.75         39.47        10.08 o                         
  -4  11   6        217.26        200.63        13.91 o                         
  -3  11   6         32.13         45.66         9.48 o                         
  -2  11   6         83.87         76.91        10.35 o                         
  -1  11   6        797.28        840.03        22.31 o                         
   0  11   6        341.33        344.53        16.75 o                         
   1  11   6        250.96        221.94        13.83 o                         
   2  11   6        131.74        153.74        12.27 o                         
   3  11   6        194.67        174.53        11.66 o                         
   4  11   6         84.92         74.76        11.20 o                         
   5  11   6         23.14         17.86         9.71 o                         
   6  11   6        190.75        173.75        22.14 o                         
   7  11   6         30.18         48.37        12.72 o                         
   8  11   6        188.74        216.99        23.01 o                         
  -9  12   6        111.48        124.75        17.47 o                         
  -8  12   6         87.17        111.33        15.84 o                         
  -7  12   6         69.04         66.87        12.46 o                         
  -6  12   6        124.66        134.67        13.97 o                         
  -5  12   6       1001.50       1019.05        27.86 o                         
  -4  12   6        307.12        308.11        17.43 o                         
  -3  12   6        956.92        932.66        25.69 o                         
  -2  12   6         65.68         89.76        11.35 o                         
  -1  12   6        858.72        938.75        27.49 o                         
   0  12   6        135.81        147.00        12.76 o                         
   1  12   6        547.92        569.93        20.01 o                         
   2  12   6        202.83        193.53        13.81 o                         
   3  12   6        227.42        209.97        14.74 o                         
   4  12   6        195.81        173.56        12.90 o                         
   5  12   6         24.18         27.95        14.14 o                         
   6  12   6         17.38         23.64        11.53 o                         
   7  12   6        464.00        452.55        38.04 o                         
  -8  13   6         78.99         82.83        15.63 o                         
  -7  13   6        177.61        171.34        18.04 o                         
  -6  13   6        152.09        162.85        15.84 o                         
  -5  13   6       1168.26       1199.11        31.05 o                         
  -4  13   6        165.70        153.20        14.37 o                         
  -3  13   6        141.94        194.95        26.00 o                         
  -2  13   6        100.94         79.90        12.31 o                         
  -1  13   6        158.53        193.31        14.87 o                         
   0  13   6        189.46        203.20        21.71 o                         
   1  13   6        368.89        383.82        17.87 o                         
   2  13   6          7.93         11.93         9.10 o                         
   3  13   6        668.82        660.77        22.98 o                         
   4  13   6          8.69         20.35         9.86 o                         
   5  13   6       1038.59       1100.52        46.41 o                         
   6  13   6         21.77         15.79        10.66 o                         
  -6  14   6        158.86        166.32        17.84 o                         
  -5  14   6        209.32        190.96        18.04 o                         
  -4  14   6        143.94        144.06        15.06 o                         
  -3  14   6        920.81       1002.91        28.80 o                         
  -2  14   6          5.85          0.44        10.40 o                         
  -1  14   6        748.66        882.75        26.47 o                         
   0  14   6         41.27         25.58        10.79 o                         
   1  14   6        381.78        448.19        20.60 o                         
   2  14   6          2.77          5.83        10.09 o                         
   3  14   6         24.77         33.31        11.27 o                         
   4  14   6          7.05          9.31        10.21 o                         
  -4  15   6          3.21          2.18        12.36 o                         
  -3  15   6          0.29         -9.87        11.53 o                         
  -2  15   6        290.49        329.05        22.72 o                         
  -1  15   6        148.42        171.70        16.02 o                         
   0  15   6        301.06        308.15        18.93 o                         
   1  15   6        148.77        159.74        15.00 o                         
   2  15   6         13.20         13.01        10.99 o                         
 -14   1   7        158.08        174.65        23.89 o                         
 -13   1   7        195.03        218.68        24.87 o                         
 -12   1   7        523.76        578.79        31.70 o                         
 -11   1   7        258.87        260.04        18.72 o                         
 -10   1   7        162.72        138.82        12.39 o                         
  -9   1   7        478.82        483.28        25.29 o                         
  -8   1   7        111.02        123.37        11.39 o                         
  -7   1   7          0.34          4.08         5.09 o                         
  -6   1   7        282.66        306.57        11.86 o                         
  -5   1   7       3262.59       3604.71        42.91 o                         
  -4   1   7        599.78        589.38        10.19 o                         
  -3   1   7        942.12        826.71        13.55 o                         
  -2   1   7       2253.38       2239.55        52.44 o                         
  -1   1   7        595.39        509.86        45.54 o                         
   0   1   7       4563.08       4954.74        81.86 o                         
   1   1   7       4152.45       4523.45        53.11 o                         
   2   1   7       6004.45       6445.39        83.69 o                         
   3   1   7          0.32          6.21         2.94 o                         
   4   1   7        115.93         92.60         4.18 o                         
   5   1   7       1322.72       1374.54        18.48 o                         
   6   1   7       1365.33       1245.49        23.08 o                         
   7   1   7       1155.12       1138.70        23.44 o                         
   8   1   7        174.39        172.81        11.90 o                         
   9   1   7       1511.24       1456.13        30.32 o                         
  10   1   7         42.11         38.65        10.52 o                         
  11   1   7         38.55         35.93        12.70 o                         
  12   1   7          3.73         -9.71        13.15 o                         
 -14   2   7        396.04        394.11        31.70 o                         
 -13   2   7          3.95         18.06        20.01 o                         
 -12   2   7         27.66         52.99        17.05 o                         
 -11   2   7        321.73        329.87        22.10 o                         
 -10   2   7         19.91         31.11         9.98 o                         
  -9   2   7        153.24        129.62        11.31 o                         
  -8   2   7       1420.96       1469.89        43.36 o                         
  -7   2   7        719.98        674.16        15.68 o                         
  -6   2   7       4328.66       4404.57        47.80 o                         
  -5   2   7       7423.00       7358.88        70.43 o                         
  -4   2   7         21.74          3.37         2.95 o                         
  -3   2   7       3540.01       3565.44        46.34 o                         
  -2   2   7          3.99          1.82         1.89 o                         
  -1   2   7       4160.98       4486.73        92.22 o                         
   0   2   7       4790.44       4947.97        59.29 o                         
   1   2   7       8197.62       8836.05        79.22 o                         
   2   2   7        515.81        487.77         7.95 o                         
   3   2   7        451.86        443.64        11.94 o                         
   4   2   7        361.43        303.03         7.92 o                         
   5   2   7       5965.47       5839.15        58.18 o                         
   6   2   7        137.47        145.57         9.58 o                         
   7   2   7        836.88        785.61        19.61 o                         
   8   2   7        449.07        451.76        18.68 o                         
   9   2   7        440.38        446.88        18.49 o                         
  10   2   7         10.05         18.21         9.77 o                         
  11   2   7        100.41         98.40        14.22 o                         
  12   2   7          5.67          3.24        14.12 o                         
 -13   3   7        474.56        504.51        69.68 o                         
 -12   3   7        425.51        398.47        28.67 o                         
 -11   3   7        996.41        986.93        45.28 o                         
 -10   3   7        125.71        156.56        13.19 o                         
  -9   3   7       1867.01       1916.65        35.27 o                         
  -8   3   7         56.57         59.32         8.60 o                         
  -7   3   7         37.76         31.74        13.80 o                         
  -6   3   7       2672.34       2738.26        38.55 o                         
  -5   3   7       1275.80       1345.19        19.38 o                         
  -4   3   7        360.00        354.85         8.95 o                         
  -3   3   7       2277.00       2416.45        35.21 o                         
  -2   3   7         17.07         33.48         3.27 o                         
  -1   3   7         48.49         48.18         2.80 o                         
   0   3   7         69.54        115.05         3.29 o                         
   1   3   7        240.95        246.71         5.71 o                         
   2   3   7         15.14         35.64         7.33 o                         
   3   3   7        116.76        157.41        11.75 o                         
   4   3   7        324.24        353.49        15.71 o                         
   5   3   7       1465.84       1517.13        24.40 o                         
   6   3   7       1018.91       1027.93        20.86 o                         
   7   3   7          1.89          9.74         6.69 o                         
   8   3   7        618.82        631.32        20.71 o                         
   9   3   7          7.37          2.85         8.48 o                         
  10   3   7        528.12        495.70        20.29 o                         
  11   3   7         24.50         37.29        12.36 o                         
  12   3   7          4.34          9.42        13.92 o                         
 -13   4   7         16.34         37.26        24.84 o                         
 -12   4   7        667.46        706.50        49.68 o                         
 -11   4   7          2.54         -0.69        13.66 o                         
 -10   4   7        365.64        396.48        29.67 o                         
  -9   4   7        542.14        584.03        25.16 o                         
  -8   4   7       1016.15       1047.54        25.48 o                         
  -7   4   7        645.91        620.25        18.81 o                         
  -6   4   7       1118.02       1124.51        22.83 o                         
  -5   4   7       1013.45       1090.18        20.57 o                         
  -4   4   7       7669.66       7461.88        58.15 o                         
  -3   4   7        904.75       1039.82        23.76 o                         
  -2   4   7       8857.06       8646.10        80.58 o                         
  -1   4   7        101.70        137.60         5.25 o                         
   0   4   7        101.55        158.54         6.25 o                         
   1   4   7       1608.09       1475.64        20.75 o                         
   2   4   7       1944.56       1973.56        25.82 o                         
   3   4   7      20730.39      22032.21       189.96 o                         
   4   4   7        333.93        336.34        12.94 o                         
   5   4   7        447.03        472.52        16.90 o                         
   6   4   7        953.66        885.94        30.07 o                         
   7   4   7        158.75        185.90        11.69 o                         
   8   4   7        371.54        370.35        16.53 o                         
   9   4   7        160.49        140.29        13.03 o                         
  10   4   7         48.64         36.97        13.73 o                         
  11   4   7        927.25        954.36        31.35 o                         
 -13   5   7        397.45        487.10        48.30 o                         
 -12   5   7         72.25         93.83        28.98 o                         
 -11   5   7        925.82        939.70        53.82 o                         
 -10   5   7        975.63        907.39        38.09 o                         
  -9   5   7        582.83        597.32        35.03 o                         
  -8   5   7        183.48        173.58        11.76 o                         
  -7   5   7       2116.99       2026.67        37.85 o                         
  -6   5   7        982.59        905.30        22.64 o                         
  -5   5   7       1396.14       1267.97        18.53 o                         
  -4   5   7        939.85       1031.88        13.72 o                         
  -3   5   7       1008.79        999.80        20.36 o                         
  -2   5   7       3523.42       3548.25        35.70 o                         
  -1   5   7       1167.38       1132.51        16.11 o                         
   0   5   7       3063.02       2911.84        33.47 o                         
   1   5   7        474.49        640.17        14.86 o                         
   2   5   7        100.98         82.82         6.84 o                         
   3   5   7        413.40        366.75        13.14 o                         
   4   5   7       2195.22       2158.05        25.94 o                         
   5   5   7       2364.50       2385.75        34.85 o                         
   6   5   7         87.98         93.06         8.86 o                         
   7   5   7          8.72          8.08         7.28 o                         
   8   5   7       1762.45       1695.86        32.56 o                         
   9   5   7         26.75         24.69         9.69 o                         
  10   5   7        591.02        584.43        28.80 o                         
  11   5   7        201.04        188.59        21.68 o                         
 -13   6   7         87.62        109.01        31.74 o                         
 -12   6   7        466.00        561.61        49.68 o                         
 -11   6   7          6.37         31.74        20.70 o                         
 -10   6   7        750.08        682.49        40.71 o                         
  -9   6   7       1472.39       1430.93        67.12 o                         
  -8   6   7         21.04         16.73         8.05 o                         
  -7   6   7          5.75         22.04         7.24 o                         
  -6   6   7          3.83          1.98         4.70 o                         
  -5   6   7        180.58        201.05         9.07 o                         
  -4   6   7       3780.79       3704.54        33.96 o                         
  -3   6   7        379.03        410.35         8.32 o                         
  -2   6   7       7062.44       7085.08        64.78 o                         
  -1   6   7        689.48        647.12        13.01 o                         
   0   6   7       1186.59       1147.63        18.90 o                         
   1   6   7       2773.50       2681.93        33.54 o                         
   2   6   7        444.99        468.19        25.29 o                         
   3   6   7       2615.99       2596.29        43.91 o                         
   4   6   7         15.34         19.74         5.63 o                         
   5   6   7        377.77        398.25        19.12 o                         
   6   6   7        977.87        987.87        22.14 o                         
   7   6   7       1221.63       1316.05        27.23 o                         
   8   6   7        568.07        568.39        19.74 o                         
   9   6   7        325.05        352.98        19.70 o                         
  10   6   7        500.76        505.94        23.66 o                         
  11   6   7        183.27        190.25        17.80 o                         
 -12   7   7         56.97          4.14        22.08 o                         
 -11   7   7        105.77        109.01        27.60 o                         
 -10   7   7        193.65        195.86        33.12 o                         
  -9   7   7        113.40        103.42        17.87 o                         
  -8   7   7       2602.37       2559.92        45.86 o                         
  -7   7   7       2201.42       2196.75        36.24 o                         
  -6   7   7        355.41        331.11        12.60 o                         
  -5   7   7       1071.12       1067.05        19.31 o                         
  -4   7   7        102.84        106.01         7.00 o                         
  -3   7   7       5363.77       5288.33        45.55 o                         
  -2   7   7        249.71        213.75         6.41 o                         
  -1   7   7       2035.05       1999.88        25.95 o                         
   0   7   7        582.20        514.15        11.69 o                         
   1   7   7       1624.18       1550.09        28.26 o                         
   2   7   7       4783.48       4552.64        60.09 o                         
   3   7   7        719.46        696.77        15.31 o                         
   4   7   7       2020.61       1875.87        29.95 o                         
   5   7   7        454.01        447.25        15.16 o                         
   6   7   7          8.25         -6.53         6.53 o                         
   7   7   7        756.47        799.58        38.24 o                         
   8   7   7        179.90        167.13        14.88 o                         
   9   7   7        126.82        118.17        14.38 o                         
  10   7   7        102.25        101.18        14.28 o                         
 -12   8   7        233.81        224.92        38.64 o                         
 -11   8   7         90.40         42.78        24.84 o                         
 -10   8   7       1054.02        985.84        63.93 o                         
  -9   8   7       1605.50       1452.98        39.55 o                         
  -8   8   7        710.41        672.43        21.80 o                         
  -7   8   7        768.73        747.18        20.38 o                         
  -6   8   7        153.72        185.06        13.04 o                         
  -5   8   7         56.52         46.60         6.79 o                         
  -4   8   7        451.37        488.72        13.60 o                         
  -3   8   7        256.08        245.62        12.55 o                         
  -2   8   7       2028.64       1996.38        26.17 o                         
  -1   8   7       2100.19       2067.64        23.42 o                         
   0   8   7       5435.00       5202.91        53.88 o                         
   1   8   7       5935.15       5764.80        51.38 o                         
   2   8   7        148.42        126.46        11.13 o                         
   3   8   7         70.32         65.77         7.55 o                         
   4   8   7        610.34        576.64        23.10 o                         
   5   8   7        883.40        826.93        31.07 o                         
   6   8   7       3242.63       3300.36        48.72 o                         
   7   8   7        250.36        254.27        22.03 o                         
   8   8   7        587.41        601.94        23.43 o                         
   9   8   7        411.09        449.02        21.78 o                         
  10   8   7        387.60        438.10        23.13 o                         
 -11   9   7          3.03         -7.59        16.59 o                         
 -10   9   7        723.71        685.08        35.60 o                         
  -9   9   7          0.63          2.94         9.66 o                         
  -8   9   7       1895.15       1802.85        36.08 o                         
  -7   9   7        106.19        101.40        11.42 o                         
  -6   9   7        153.08        159.36        12.34 o                         
  -5   9   7       1164.11       1147.66        22.37 o                         
  -4   9   7         23.77         18.93         6.06 o                         
  -3   9   7       2351.31       2451.25        32.44 o                         
  -2   9   7        169.14        152.46         9.15 o                         
  -1   9   7       2609.23       2551.02        32.27 o                         
   0   9   7       5019.77       4823.42        51.07 o                         
   1   9   7          2.52          4.19         4.86 o                         
   2   9   7       3303.13       3212.16        41.16 o                         
   3   9   7        342.93        349.13        13.80 o                         
   4   9   7       1157.21       1192.01        24.60 o                         
   5   9   7        212.47        247.44        14.74 o                         
   6   9   7        177.00        176.64        13.89 o                         
   7   9   7        757.47        771.76        24.56 o                         
   8   9   7        470.67        463.98        23.96 o                         
   9   9   7         70.14         60.87        19.15 o                         
 -11  10   7         25.23         -0.19        12.55 o                         
 -10  10   7        190.48        202.65        42.89 o                         
  -9  10   7        170.39        191.40        15.81 o                         
  -8  10   7        643.22        585.27        22.30 o                         
  -7  10   7        511.55        490.61        20.21 o                         
  -6  10   7        482.71        475.18        20.51 o                         
  -5  10   7        294.13        347.69        16.25 o                         
  -4  10   7       2636.06       2473.90        41.23 o                         
  -3  10   7        148.80        131.05        10.38 o                         
  -2  10   7       7130.73       6906.47        70.09 o                         
  -1  10   7        514.43        448.22        14.37 o                         
   0  10   7        167.66        146.25         9.98 o                         
   1  10   7         97.66         76.81         8.10 o                         
   2  10   7       1864.21       1689.24        27.35 o                         
   3  10   7        312.14        323.53        15.77 o                         
   4  10   7        513.64        526.27        18.99 o                         
   5  10   7        498.49        523.28        19.69 o                         
   6  10   7       1081.86       1099.09        28.33 o                         
   7  10   7          1.45          2.88         9.44 o                         
   8  10   7        136.62        134.09        14.64 o                         
   9  10   7         64.03         70.11        13.40 o                         
 -10  11   7       1169.05       1102.30        34.68 o                         
  -9  11   7          1.05         13.22        12.18 o                         
  -8  11   7       1211.31       1177.95        42.42 o                         
  -7  11   7         10.88         -9.66         9.66 o                         
  -6  11   7        937.03        905.99        36.05 o                         
  -5  11   7         43.05         49.04        10.18 o                         
  -4  11   7          0.85         -2.58         7.88 o                         
  -3  11   7         77.11        105.14        11.16 o                         
  -2  11   7       2967.21       3021.73        45.60 o                         
  -1  11   7        899.63        963.36        23.33 o                         
   0  11   7       3391.21       3250.57        47.35 o                         
   1  11   7       1233.17       1302.37        39.96 o                         
   2  11   7        655.39        626.36        20.94 o                         
   3  11   7        262.05        237.40        15.35 o                         
   4  11   7        350.84        319.96        16.64 o                         
   5  11   7        384.50        367.65        23.56 o                         
   6  11   7        234.80        254.92        16.64 o                         
   7  11   7        413.79        411.66        20.18 o                         
   8  11   7       1510.18       1539.35        50.60 o                         
  -9  12   7       1060.14       1192.63        36.73 o                         
  -8  12   7        367.19        385.60        32.67 o                         
  -7  12   7        217.55        228.81        18.40 o                         
  -6  12   7        698.54        694.04        23.70 o                         
  -5  12   7        500.73        520.16        21.12 o                         
  -4  12   7       1988.57       2001.12        37.91 o                         
  -3  12   7        109.31        113.79        11.79 o                         
  -2  12   7         64.86         59.38        10.09 o                         
  -1  12   7         59.09         48.37         9.23 o                         
   0  12   7          9.96         12.49         7.91 o                         
   1  12   7        348.30        370.03        22.49 o                         
   2  12   7         26.94         25.38         9.33 o                         
   3  12   7        735.29        758.17        24.21 o                         
   4  12   7        720.14        726.84        23.90 o                         
   5  12   7        251.57        282.50        17.05 o                         
   6  12   7        846.07        830.05        26.24 o                         
   7  12   7         27.73         32.42        10.96 o                         
  -7  13   7        144.88        137.06        16.57 o                         
  -6  13   7        107.31         87.16        12.76 o                         
  -5  13   7         95.64         93.53        12.75 o                         
  -4  13   7         21.52         17.49        10.09 o                         
  -3  13   7        907.02        940.23        25.77 o                         
  -2  13   7        255.38        273.50        16.37 o                         
  -1  13   7        470.77        433.38        19.49 o                         
   0  13   7          1.88          2.48         8.48 o                         
   1  13   7         72.29         50.64        15.71 o                         
   2  13   7        374.26        433.91        21.29 o                         
   3  13   7        129.65        158.14        21.01 o                         
   4  13   7        333.74        368.65        18.92 o                         
   5  13   7        437.02        420.14        37.05 o                         
   6  13   7          0.29         -0.82         9.35 o                         
  -6  14   7         33.56         34.90        12.89 o                         
  -5  14   7         13.65         19.71        10.99 o                         
  -4  14   7         52.03         78.47        16.13 o                         
  -3  14   7        227.69        237.20        16.51 o                         
  -2  14   7        171.45        189.75        15.24 o                         
  -1  14   7        255.83        276.39        16.84 o                         
   0  14   7         84.72         77.78        11.73 o                         
   1  14   7        166.79        168.58        15.09 o                         
   2  14   7        295.34        306.77        17.62 o                         
   3  14   7         62.85         73.27        12.34 o                         
   4  14   7        160.80        180.89        14.74 o                         
  -3  15   7         18.13         17.51        11.02 o                         
  -2  15   7          5.11         21.62        11.42 o                         
  -1  15   7          3.93          4.60         9.83 o                         
   0  15   7        166.92        146.92        14.33 o                         
   1  15   7         22.35         36.00        11.72 o                         
 -14   0   8         37.78         11.04        26.22 o                         
 -13   0   8          5.66          1.38        20.70 o                         
 -12   0   8       1020.40       1125.99        56.58 o                         
 -11   0   8        131.63        125.80        18.86 o                         
 -10   0   8       1408.80       1556.64        45.36 o                         
  -9   0   8          1.03          3.10         9.61 o                         
  -8   0   8       2979.32       2950.64        60.12 o                         
  -7   0   8        862.32        723.69        24.52 o                         
  -6   0   8       3856.01       3790.24        83.48 o                         
  -5   0   8         87.35        131.93         9.96 o                         
  -4   0   8          1.34         -6.90         6.90 o                         
  -3   0   8        734.91        735.48        24.84 o                         
  -2   0   8      12896.82      13310.38       263.56 o                         
  -1   0   8       3510.21       4124.48        97.97 o                         
   0   0   8      11792.76      12959.89       296.68 o                         
   1   0   8          7.05          1.84         2.39 o                         
   2   0   8       2220.97       2263.36        51.75 o                         
   3   0   8       1320.97       1278.98        53.13 o                         
   4   0   8       2836.84       2595.17        43.35 o                         
   5   0   8         17.98         32.79         9.36 o                         
   6   0   8         14.39         -7.91         7.91 o                         
   7   0   8        662.29        647.81        24.76 o                         
   8   0   8       1919.61       1794.03        45.06 o                         
   9   0   8        571.17        556.60        27.56 o                         
  10   0   8       1856.76       1736.67        48.37 o                         
  11   0   8         90.43         59.34        16.56 o                         
  12   0   8        409.61        465.02        38.64 o                         
 -14   1   8       1884.12       1978.63        58.05 o                         
 -13   1   8         18.29         38.07        21.39 o                         
 -12   1   8       1305.18       1399.24        43.91 o                         
 -11   1   8          3.17         21.82         9.54 o                         
 -10   1   8        116.97        123.10        12.06 o                         
  -9   1   8        547.68        540.06        18.67 o                         
  -8   1   8        324.23        345.73        14.16 o                         
  -7   1   8         36.38         22.68         5.60 o                         
  -6   1   8       3250.82       2997.24        30.93 o                         
  -5   1   8        972.25       1045.30        15.10 o                         
  -4   1   8      19923.80      19052.02       299.21 o                         
  -3   1   8       2463.53       2397.09        40.95 o                         
  -2   1   8      10858.25      10625.12       215.26 o                         
  -1   1   8       5796.55       5825.87       113.51 o                         
   0   1   8         20.43         37.65         3.14 o                         
   1   1   8      10387.86      10276.34       133.44 o                         
   2   1   8       6792.31       7435.54        84.37 o                         
   3   1   8       2019.39       1960.20        33.93 o                         
   4   1   8      13862.58      14476.66       134.60 o                         
   5   1   8         10.44         14.13         3.83 o                         
   6   1   8       6174.66       6083.52        69.93 o                         
   7   1   8        207.88        219.30        11.84 o                         
   8   1   8       3262.65       3239.46        46.76 o                         
   9   1   8        250.58        269.19        17.96 o                         
  10   1   8        122.07        117.83        12.90 o                         
  11   1   8         14.29          6.02         9.99 o                         
  12   1   8        159.72        172.01        40.02 o                         
 -14   2   8          2.63         -6.49        16.56 o                         
 -13   2   8       1059.78       1004.95        39.51 o                         
 -12   2   8        242.23        292.29        33.12 o                         
 -11   2   8        243.88        263.15        18.72 o                         
 -10   2   8        374.41        463.65        21.51 o                         
  -9   2   8          1.80          6.02         7.07 o                         
  -8   2   8       2660.07       2598.89        39.22 o                         
  -7   2   8        168.39        163.88        13.41 o                         
  -6   2   8       3786.40       3805.58        41.96 o                         
  -5   2   8        249.86        175.72         7.39 o                         
  -4   2   8       3928.39       3821.58        50.96 o                         
  -3   2   8        750.59        665.67        12.66 o                         
  -2   2   8         25.16         39.56         5.61 o                         
  -1   2   8        533.42        573.84        12.30 o                         
   0   2   8       2506.35       2422.28        32.15 o                         
   1   2   8         45.87         29.72         3.04 o                         
   2   2   8       4554.76       4827.35        51.73 o                         
   3   2   8       2510.93       2719.92        30.30 o                         
   4   2   8        469.54        478.37        11.43 o                         
   5   2   8         47.19         49.95         5.35 o                         
   6   2   8         68.13         80.97         7.29 o                         
   7   2   8         52.01         63.16         8.03 o                         
   8   2   8        320.70        337.09        23.50 o                         
   9   2   8         47.02         48.72         9.62 o                         
  10   2   8        799.17        821.30        23.58 o                         
  11   2   8          6.50        -10.04        10.34 o                         
 -13   3   8          0.29        -11.04        22.08 o                         
 -12   3   8        477.09        470.11        29.65 o                         
 -11   3   8        900.73        867.24        43.75 o                         
 -10   3   8        297.69        328.39        21.29 o                         
  -9   3   8       1156.05       1185.78        35.34 o                         
  -8   3   8        158.52        166.94        13.78 o                         
  -7   3   8       9191.20       9103.08       120.35 o                         
  -6   3   8       1108.66       1114.79        21.87 o                         
  -5   3   8        199.70        239.13         8.04 o                         
  -4   3   8       1120.80       1055.06        21.92 o                         
  -3   3   8       5125.94       4454.79        57.18 o                         
  -2   3   8       6601.17       6412.71        68.02 o                         
  -1   3   8        718.32        583.97         8.80 o                         
   0   3   8        648.85        783.27        10.69 o                         
   1   3   8       3203.93       2982.97        25.46 o                         
   2   3   8      12392.77      12742.51       110.65 o                         
   3   3   8      11389.39      11801.85       113.26 o                         
   4   3   8        905.82        952.32        21.72 o                         
   5   3   8        197.08        224.83        12.96 o                         
   6   3   8        231.15        302.03        15.14 o                         
   7   3   8       1250.85       1138.14        45.33 o                         
   8   3   8        957.40        970.55        28.48 o                         
   9   3   8       1340.57       1305.09        28.53 o                         
  10   3   8         94.09        100.45        12.30 o                         
  11   3   8        445.98        500.26        23.19 o                         
 -13   4   8        537.88        564.37        49.68 o                         
 -12   4   8         69.17         80.03        24.84 o                         
 -11   4   8        332.69        344.88        48.99 o                         
 -10   4   8         34.96         25.50        11.62 o                         
  -9   4   8        395.54        457.39        23.57 o                         
  -8   4   8        195.27        160.44        14.30 o                         
  -7   4   8        166.49        163.48        13.16 o                         
  -6   4   8        658.52        708.51        18.25 o                         
  -5   4   8       8298.42       8026.39        65.98 o                         
  -4   4   8       3161.20       3521.04        38.09 o                         
  -3   4   8       2214.82       2248.85        30.18 o                         
  -2   4   8       4974.82       5205.73        59.68 o                         
  -1   4   8         26.74         25.70         3.02 o                         
   0   4   8       2832.90       2743.93        30.62 o                         
   1   4   8        165.41        181.68         5.83 o                         
   2   4   8        299.70        268.86         8.99 o                         
   3   4   8       4030.78       4199.02        49.30 o                         
   4   4   8        676.88        681.29        19.47 o                         
   5   4   8       6110.91       6112.90       105.38 o                         
   6   4   8         26.33         25.96         6.07 o                         
   7   4   8       3415.53       3420.49        47.12 o                         
   8   4   8         20.56         31.27        11.35 o                         
   9   4   8        622.77        661.62        20.73 o                         
  10   4   8        105.46         94.49        13.38 o                         
  11   4   8          2.36        -10.31        10.89 o                         
 -13   5   8         18.62         33.12        23.46 o                         
 -12   5   8        200.14        249.76        34.50 o                         
 -11   5   8        344.88        304.29        38.64 o                         
 -10   5   8         20.10         38.87        13.92 o                         
  -9   5   8       3310.15       3260.82        63.34 o                         
  -8   5   8        556.68        575.12        21.91 o                         
  -7   5   8       3296.23       3227.06        49.22 o                         
  -6   5   8         90.60         92.32         7.05 o                         
  -5   5   8          4.82          8.52         3.42 o                         
  -4   5   8       1782.17       1833.35        24.80 o                         
  -3   5   8        846.87        938.34        16.08 o                         
  -2   5   8        789.21        858.57        16.77 o                         
  -1   5   8        478.47        606.22        15.77 o                         
   0   5   8       1421.24       1555.28        21.35 o                         
   1   5   8       1828.69       1710.69        23.19 o                         
   2   5   8        326.95        427.54        15.48 o                         
   3   5   8       2882.59       3019.62        47.37 o                         
   4   5   8        299.82        268.94        14.59 o                         
   5   5   8        365.55        356.21        17.02 o                         
   6   5   8        279.91        283.09        11.87 o                         
   7   5   8        478.87        504.48        16.39 o                         
   8   5   8         65.31         79.57         9.94 o                         
   9   5   8       1453.64       1473.88        30.81 o                         
  10   5   8        131.19        150.93        25.17 o                         
  11   5   8        173.20        159.63        16.81 o                         
 -13   6   8        262.34        235.96        37.26 o                         
 -12   6   8        166.58        144.89        30.36 o                         
 -11   6   8        611.48        636.56        35.47 o                         
 -10   6   8          0.98          6.90        13.66 o                         
  -9   6   8          9.17         21.44        13.56 o                         
  -8   6   8         41.48         61.50        10.32 o                         
  -7   6   8       1192.27       1242.19        34.06 o                         
  -6   6   8         56.50         51.37         6.99 o                         
  -5   6   8        325.11        316.11        11.85 o                         
  -4   6   8        489.29        543.32        14.35 o                         
  -3   6   8       1177.79       1193.71        19.56 o                         
  -2   6   8        123.30        113.00         7.02 o                         
  -1   6   8       8000.87       8236.02        78.25 o                         
   0   6   8       1279.21       1238.72        20.03 o                         
   1   6   8       3167.71       3149.25        37.50 o                         
   2   6   8          2.94          1.00         6.07 o                         
   3   6   8       1743.49       1766.18        34.50 o                         
   4   6   8       2495.39       2550.19        48.75 o                         
   5   6   8        338.10        350.32        18.06 o                         
   6   6   8          4.33         10.61         6.17 o                         
   7   6   8        169.19        163.47        11.95 o                         
   8   6   8        461.32        478.20        18.23 o                         
   9   6   8         23.11         23.83        13.57 o                         
  10   6   8          7.44         12.55        10.98 o                         
 -12   7   8        136.08        142.13        31.74 o                         
 -11   7   8         16.71         22.08        23.46 o                         
 -10   7   8          2.22         -2.07        22.77 o                         
  -9   7   8         65.30         47.00        15.25 o                         
  -8   7   8        322.90        326.36        22.61 o                         
  -7   7   8        166.52        148.70        10.67 o                         
  -6   7   8         19.90         17.00         6.32 o                         
  -5   7   8       1133.88       1189.60        21.82 o                         
  -4   7   8          1.47          0.98         3.37 o                         
  -3   7   8          0.37         11.22         5.47 o                         
  -2   7   8       2908.05       3020.34        43.21 o                         
  -1   7   8        193.49        206.42        10.18 o                         
   0   7   8        122.43        121.76         7.49 o                         
   1   7   8        477.70        447.01        14.94 o                         
   2   7   8        196.04        230.75        14.22 o                         
   3   7   8          5.00          3.25         7.08 o                         
   4   7   8        427.86        376.44        18.43 o                         
   5   7   8        137.58        110.47        12.70 o                         
   6   7   8         42.34         55.91        11.35 o                         
   7   7   8        664.82        641.19        18.53 o                         
   8   7   8        391.47        400.46        21.21 o                         
   9   7   8          4.92          6.02         9.44 o                         
  10   7   8          8.69          6.25        10.77 o                         
 -12   8   8         31.97         30.36        24.84 o                         
 -11   8   8        129.09         80.03        27.60 o                         
 -10   8   8        710.15        750.08        80.72 o                         
  -9   8   8         12.35         31.22        11.16 o                         
  -8   8   8       1842.37       1822.91        40.03 o                         
  -7   8   8         35.52         33.29         8.37 o                         
  -6   8   8         22.01         22.69         7.93 o                         
  -5   8   8        725.45        727.31        17.89 o                         
  -4   8   8         34.39         30.70         5.76 o                         
  -3   8   8        281.81        264.97        13.68 o                         
  -2   8   8       1475.22       1466.72        26.09 o                         
  -1   8   8        104.88         96.21        14.54 o                         
   0   8   8       2906.16       2827.28        44.78 o                         
   1   8   8        571.49        560.90        18.07 o                         
   2   8   8        366.01        357.42        17.93 o                         
   3   8   8        469.29        453.28        19.80 o                         
   4   8   8         67.13         74.94        14.74 o                         
   5   8   8          2.01          4.83         8.87 o                         
   6   8   8         88.43        118.48         9.56 o                         
   7   8   8          1.00         12.00         7.74 o                         
   8   8   8        642.21        705.21        25.35 o                         
   9   8   8          9.77         18.63         9.72 o                         
  10   8   8        229.43        282.12        17.45 o                         
 -11   9   8        123.89        141.94        22.08 o                         
 -10   9   8         46.77         33.46        12.79 o                         
  -9   9   8        689.18        614.57        25.22 o                         
  -8   9   8          4.59         25.92        10.19 o                         
  -7   9   8         80.30         93.93        12.02 o                         
  -6   9   8        264.02        253.12        16.12 o                         
  -5   9   8          0.83         -5.21         7.10 o                         
  -4   9   8        242.14        252.52        18.77 o                         
  -3   9   8        140.38        124.87         9.04 o                         
  -2   9   8          4.99         -1.90        13.34 o                         
  -1   9   8       3880.06       3922.52        62.14 o                         
   0   9   8        279.69        252.94        14.99 o                         
   1   9   8       5173.77       4987.90        60.79 o                         
   2   9   8        265.53        228.54        20.42 o                         
   3   9   8         12.31         15.07         9.49 o                         
   4   9   8        856.99        828.31        27.47 o                         
   5   9   8         65.29         80.83        12.94 o                         
   6   9   8        161.09        149.03        19.32 o                         
   7   9   8        140.87        126.50        12.25 o                         
   8   9   8         25.25         33.44        15.21 o                         
   9   9   8        258.46        288.44        28.84 o                         
 -10  10   8        374.01        323.87        25.49 o                         
  -9  10   8          0.30          7.78        12.24 o                         
  -8  10   8        128.39        103.52        21.14 o                         
  -7  10   8        216.88        222.09        30.23 o                         
  -6  10   8        563.16        527.65        21.63 o                         
  -5  10   8        182.05        207.86        14.68 o                         
  -4  10   8          0.17         19.84         8.33 o                         
  -3  10   8        259.62        272.26        13.15 o                         
  -2  10   8       1337.92       1271.96        24.57 o                         
  -1  10   8        169.45        175.04        15.81 o                         
   0  10   8        142.63        131.31        14.02 o                         
   1  10   8       3176.92       3030.89        56.75 o                         
   2  10   8         40.56         49.33         9.82 o                         
   3  10   8        725.70        774.45        31.80 o                         
   4  10   8        374.05        341.05        25.14 o                         
   5  10   8         39.54         24.15        13.66 o                         
   6  10   8        326.08        319.90        26.71 o                         
   7  10   8         69.92         71.14        17.24 o                         
   8  10   8          0.14        -11.68        14.54 o                         
 -10  11   8        418.02        468.69        29.08 o                         
  -9  11   8          0.71         10.97        12.18 o                         
  -8  11   8         45.37         81.30        14.00 o                         
  -7  11   8         51.76         71.65        13.00 o                         
  -6  11   8       1401.29       1381.38        34.07 o                         
  -5  11   8        305.19        290.46        17.21 o                         
  -4  11   8        182.97        166.13        13.70 o                         
  -3  11   8        712.29        695.69        21.38 o                         
  -2  11   8         39.64         62.57         9.07 o                         
  -1  11   8        111.63        115.98        14.30 o                         
   0  11   8          0.87         15.82        12.57 o                         
   1  11   8        589.38        638.40        31.80 o                         
   2  11   8        478.74        466.10        46.92 o                         
   3  11   8          0.64         18.83        10.75 o                         
   4  11   8         48.35         50.11        15.52 o                         
   5  11   8        213.34        221.02        23.77 o                         
   6  11   8        163.82        183.45        51.06 o                         
   7  11   8         20.55         26.97        16.08 o                         
  -9  12   8        108.93        127.87        18.56 o                         
  -8  12   8        471.51        532.91        32.59 o                         
  -7  12   8        231.19        252.40        28.32 o                         
  -6  12   8          2.09         -0.41        10.13 o                         
  -5  12   8        180.66        195.94        16.04 o                         
  -4  12   8        498.68        540.52        21.76 o                         
  -3  12   8        405.06        381.95        26.09 o                         
  -2  12   8        114.63        109.66        14.79 o                         
  -1  12   8         33.02         28.46         8.06 o                         
   0  12   8        836.38        771.07        36.11 o                         
   1  12   8        140.11        141.75        19.98 o                         
   2  12   8        921.03        846.64        37.72 o                         
   3  12   8         19.83         40.02        12.75 o                         
   4  12   8         35.13         28.98        15.90 o                         
   5  12   8         10.82         10.58        17.25 o                         
   6  12   8          8.90         15.47        16.08 o                         
  -7  13   8          7.20         23.58        12.61 o                         
  -6  13   8        785.40        862.70        29.11 o                         
  -5  13   8          1.33         21.29        11.24 o                         
  -4  13   8        880.34        823.43        39.92 o                         
  -3  13   8         83.92        105.17        16.84 o                         
  -2  13   8        504.27        522.63        28.38 o                         
  -1  13   8        169.16        169.30        22.79 o                         
   0  13   8          9.92         42.62        17.48 o                         
   1  13   8         95.21         87.83        19.44 o                         
   2  13   8       1083.32       1175.21       128.33 o                         
   3  13   8          1.49         -7.83        15.10 o                         
   4  13   8       1793.33       1833.09       119.18 o                         
   5  13   8         45.45         55.66        16.14 o                         
  -6  14   8        379.86        401.85        48.39 o                         
  -5  14   8        115.08        122.83        14.74 o                         
  -4  14   8          2.06          0.10         9.83 o                         
  -3  14   8         57.81         58.85        11.25 o                         
  -2  14   8        372.91        440.70        33.98 o                         
  -1  14   8         90.81         77.15        20.83 o                         
   0  14   8        686.70        753.51        40.06 o                         
   1  14   8         45.45         43.09        18.86 o                         
   2  14   8        418.52        524.31        37.33 o                         
   3  14   8        169.33        172.06        24.87 o                         
  -2  15   8         34.91         36.11        19.84 o                         
  -1  15   8        958.64       1081.83        74.51 o                         
   0  15   8         17.93         31.47        19.84 o                         
 -14   1   9         30.64         13.80        17.94 o                         
 -13   1   9         13.97         52.16        17.05 o                         
 -12   1   9         28.00         27.60        14.64 o                         
 -11   1   9          7.67         18.34         9.47 o                         
 -10   1   9        176.74        141.34        12.26 o                         
  -9   1   9        365.03        355.70        15.68 o                         
  -8   1   9        260.87        266.69        18.32 o                         
  -7   1   9        284.23        266.11        11.22 o                         
  -6   1   9       2442.08       2465.61        36.65 o                         
  -5   1   9        410.28        403.53        10.25 o                         
  -4   1   9        393.74        410.67        60.03 o                         
  -3   1   9       4773.24       4669.76        58.67 o                         
  -2   1   9         85.37        105.92         5.81 o                         
  -1   1   9         75.25         84.41         6.29 o                         
   0   1   9        681.91        760.42        14.40 o                         
   1   1   9         31.88         33.73         4.35 o                         
   2   1   9        364.43        422.93         9.44 o                         
   3   1   9       1607.04       1656.14        26.72 o                         
   4   1   9        103.86        120.56        10.30 o                         
   5   1   9        128.59        152.12         9.47 o                         
   6   1   9         80.77         86.55         9.16 o                         
   7   1   9        129.81        112.29         8.92 o                         
   8   1   9        506.79        488.41        21.53 o                         
   9   1   9        157.78        153.50        12.75 o                         
  10   1   9        202.51        213.66        14.22 o                         
  11   1   9         47.27         43.35        11.35 o                         
 -14   2   9          0.51          3.76        26.91 o                         
 -13   2   9        751.96        632.26        82.79 o                         
 -12   2   9         94.38        110.55        39.33 o                         
 -11   2   9        691.81        650.60        22.82 o                         
 -10   2   9        239.66        264.00        22.04 o                         
  -9   2   9        152.72        166.34        14.34 o                         
  -8   2   9          0.21         13.34         7.89 o                         
  -7   2   9        513.94        563.93        19.06 o                         
  -6   2   9        919.58        984.33        17.99 o                         
  -5   2   9       5513.74       5380.83        70.09 o                         
  -4   2   9       3121.01       2994.26        40.74 o                         
  -3   2   9       3229.67       3218.44        38.97 o                         
  -2   2   9       1103.86       1068.73        25.51 o                         
  -1   2   9        516.01        485.41        15.90 o                         
   0   2   9         97.10        133.38        10.84 o                         
   1   2   9         68.85         52.47         5.98 o                         
   2   2   9       2267.07       2559.31        28.29 o                         
   3   2   9        163.62        204.56        12.60 o                         
   4   2   9        638.53        623.92        12.98 o                         
   5   2   9       4606.05       4712.37        65.71 o                         
   6   2   9        778.46        776.48        27.74 o                         
   7   2   9       1044.15       1011.30        20.45 o                         
   8   2   9        585.62        582.66        18.72 o                         
   9   2   9        232.56        227.46        13.68 o                         
  10   2   9        241.63        189.91        15.14 o                         
  11   2   9          0.85         -1.62        10.39 o                         
 -13   3   9         59.23         20.70        23.46 o                         
 -12   3   9        249.99        249.55        28.98 o                         
 -11   3   9         51.71         63.24        16.08 o                         
 -10   3   9        982.63       1046.46        46.30 o                         
  -9   3   9        182.43        188.59        16.02 o                         
  -8   3   9       1105.53       1173.43        30.65 o                         
  -7   3   9        672.73        703.50        25.10 o                         
  -6   3   9       3829.51       3766.40        58.06 o                         
  -5   3   9       4815.81       4757.29        64.57 o                         
  -4   3   9       1035.66        994.58        20.05 o                         
  -3   3   9        280.03        252.07        10.53 o                         
  -2   3   9        630.90        625.70        15.73 o                         
  -1   3   9       1066.02       1317.07        29.28 o                         
   0   3   9       1337.54       1380.59        34.46 o                         
   1   3   9        302.85        331.56         8.75 o                         
   2   3   9       3084.08       3376.01        32.38 o                         
   3   3   9         66.48         59.65         5.01 o                         
   4   3   9       2612.06       2593.88        40.59 o                         
   5   3   9        261.42        241.77        13.55 o                         
   6   3   9       1274.82       1241.08        29.20 o                         
   7   3   9        132.62        153.01         9.35 o                         
   8   3   9          3.93          5.84         6.84 o                         
   9   3   9        155.64        164.77        11.96 o                         
  10   3   9        796.90        765.93        22.33 o                         
  11   3   9         35.31         23.66        11.08 o                         
 -13   4   9        529.65        670.62        48.30 o                         
 -12   4   9         12.20         20.70        20.70 o                         
 -11   4   9       1359.84       1349.47        46.71 o                         
 -10   4   9         80.00         85.34        25.32 o                         
  -9   4   9        738.56        746.91        27.41 o                         
  -8   4   9         14.18         16.31         8.69 o                         
  -7   4   9          8.95         27.65         8.06 o                         
  -6   4   9        372.46        380.86        19.32 o                         
  -5   4   9         10.31         13.95         5.49 o                         
  -4   4   9       1375.54       1454.51        22.56 o                         
  -3   4   9       9662.44       9523.29       119.30 o                         
  -2   4   9       1877.13       2078.76        26.92 o                         
  -1   4   9       2790.12       2493.06        22.87 o                         
   0   4   9        351.00        384.56         8.67 o                         
   1   4   9          4.99          5.63         2.78 o                         
   2   4   9       5127.17       5189.55        48.91 o                         
   3   4   9        666.22        657.00        21.75 o                         
   4   4   9       3266.78       3297.57        49.82 o                         
   5   4   9        398.23        477.24        23.04 o                         
   6   4   9        625.47        666.34        24.03 o                         
   7   4   9        947.65        957.94        22.31 o                         
   8   4   9         96.07        108.04        13.34 o                         
   9   4   9        681.11        648.36        19.93 o                         
  10   4   9          0.21          2.46         8.68 o                         
  11   4   9        521.71        493.56        21.60 o                         
 -13   5   9        187.71        157.31        31.74 o                         
 -12   5   9       1267.44       1217.06        60.71 o                         
 -11   5   9        413.30        394.65        46.92 o                         
 -10   5   9        910.36        993.60        38.79 o                         
  -9   5   9       1106.88       1097.17        33.07 o                         
  -8   5   9       1382.07       1389.33        31.71 o                         
  -7   5   9        372.32        337.76        16.36 o                         
  -6   5   9         94.23        106.03         7.89 o                         
  -5   5   9        494.03        468.89        15.56 o                         
  -4   5   9       2261.86       2361.02        32.60 o                         
  -3   5   9       4326.98       4131.60        48.27 o                         
  -2   5   9        550.98        602.70        12.81 o                         
  -1   5   9       1142.59       1194.78        14.31 o                         
   0   5   9         82.41         43.98         4.69 o                         
   1   5   9         21.47         12.78         3.59 o                         
   2   5   9         16.54          6.88         5.46 o                         
   3   5   9        310.43        325.25        14.50 o                         
   4   5   9        977.02       1054.09        31.52 o                         
   5   5   9       1417.20       1358.78        30.62 o                         
   6   5   9       1991.06       1992.84        50.15 o                         
   7   5   9        843.31        844.68        27.41 o                         
   8   5   9        196.33        195.26        13.54 o                         
   9   5   9       1229.00       1223.93        43.42 o                         
  10   5   9        527.81        528.62        19.87 o                         
 -13   6   9         13.11         30.36        24.84 o                         
 -12   6   9         62.50         64.85        24.84 o                         
 -11   6   9        148.93        170.62        22.19 o                         
 -10   6   9       1694.00       1664.33        51.03 o                         
  -9   6   9       1950.84       1877.56        44.20 o                         
  -8   6   9       3017.46       3017.45        50.82 o                         
  -7   6   9       5325.40       5150.87        60.41 o                         
  -6   6   9       2398.14       2370.93        32.53 o                         
  -5   6   9         44.39         49.22         7.70 o                         
  -4   6   9        162.39        149.36        11.95 o                         
  -3   6   9       1672.30       1676.13        28.30 o                         
  -2   6   9        157.41        189.53         9.04 o                         
  -1   6   9       2955.20       2783.47        41.72 o                         
   0   6   9       2444.49       2381.05        34.82 o                         
   1   6   9       5438.39       5244.10        64.45 o                         
   2   6   9       5130.34       5117.49        74.60 o                         
   3   6   9       2528.25       2458.46        70.70 o                         
   4   6   9       1521.60       1577.00        33.41 o                         
   5   6   9        174.11        200.97        14.40 o                         
   6   6   9         58.29         52.24        12.64 o                         
   7   6   9         89.31         92.16        18.14 o                         
   8   6   9         25.80         23.21        11.74 o                         
   9   6   9        366.93        409.38        28.84 o                         
  10   6   9         79.75         69.54        28.29 o                         
 -12   7   9        194.26        166.97        31.74 o                         
 -11   7   9          0.49         -0.69        17.25 o                         
 -10   7   9       1312.92       1341.40        48.06 o                         
  -9   7   9          0.76          7.21        12.93 o                         
  -8   7   9       1207.07       1169.29        26.94 o                         
  -7   7   9        676.47        663.05        20.63 o                         
  -6   7   9         40.92         36.96         6.41 o                         
  -5   7   9       3001.49       2955.69        46.14 o                         
  -4   7   9       1617.70       1489.05        29.35 o                         
  -3   7   9       1399.39       1297.53        26.28 o                         
  -2   7   9       2958.21       2896.58        43.04 o                         
  -1   7   9       1722.32       1581.14        28.64 o                         
   0   7   9       1606.74       1590.93        25.30 o                         
   1   7   9        124.55        143.73        10.03 o                         
   2   7   9          2.24          0.21         6.78 o                         
   3   7   9         73.33         72.79         9.73 o                         
   4   7   9         47.60         83.69        10.97 o                         
   5   7   9        627.38        663.39        24.16 o                         
   6   7   9       1440.20       1518.06        37.54 o                         
   7   7   9        867.35        958.36        31.46 o                         
   8   7   9       1242.96       1304.79        40.52 o                         
   9   7   9        745.42        871.50        38.12 o                         
  10   7   9        349.17        356.07        29.50 o                         
 -12   8   9          7.61        -22.08        22.08 o                         
 -11   8   9        652.79        685.59       122.12 o                         
 -10   8   9          0.38         -2.06        10.50 o                         
  -9   8   9       1614.70       1516.81        51.14 o                         
  -8   8   9        100.99         95.17        12.02 o                         
  -7   8   9        522.40        562.40        21.71 o                         
  -6   8   9       1835.29       1781.57        31.00 o                         
  -5   8   9       1064.61       1050.98        19.73 o                         
  -4   8   9       1786.92       1776.92        34.25 o                         
  -3   8   9        640.79        590.90        19.20 o                         
  -2   8   9       1244.52       1199.36        34.26 o                         
  -1   8   9        667.51        575.23        35.05 o                         
   0   8   9        957.65        949.14        20.25 o                         
   1   8   9        205.02        182.68        12.28 o                         
   2   8   9       1438.31       1371.32        36.49 o                         
   3   8   9         75.69         79.58        11.29 o                         
   4   8   9       2700.51       2656.64        49.70 o                         
   5   8   9         44.31         65.41        12.36 o                         
   6   8   9       1631.47       1577.82        39.37 o                         
   7   8   9        982.39       1066.58        45.19 o                         
   8   8   9          1.77        -13.56        13.56 o                         
   9   8   9        622.53        664.92       113.15 o                         
 -11   9   9          1.40        -12.88        14.49 o                         
 -10   9   9        560.21        525.29        24.84 o                         
  -9   9   9        567.71        616.59        24.95 o                         
  -8   9   9       2073.02       1969.85        44.73 o                         
  -7   9   9        777.09        785.10        23.88 o                         
  -6   9   9        167.32        162.29        11.55 o                         
  -5   9   9        409.12        394.21        13.83 o                         
  -4   9   9        982.53        924.67        29.03 o                         
  -3   9   9        323.30        315.13        31.87 o                         
  -2   9   9        504.33        494.78        19.03 o                         
  -1   9   9         66.40         44.67         9.59 o                         
   0   9   9       1170.35       1177.79        27.65 o                         
   1   9   9       2119.05       2051.55        36.40 o                         
   2   9   9        135.64        172.69        14.40 o                         
   3   9   9        920.66        928.81        35.81 o                         
   4   9   9        318.01        337.53        20.17 o                         
   5   9   9       1893.48       1847.57        55.64 o                         
   6   9   9        282.77        280.58        23.77 o                         
   7   9   9        159.39        132.12        46.92 o                         
   8   9   9        321.27        350.57        58.65 o                         
   9   9   9         12.99         19.43        17.48 o                         
 -10  10   9         23.99         32.96        12.87 o                         
  -9  10   9        487.75        469.76        23.24 o                         
  -8  10   9       1182.73       1157.16        31.43 o                         
  -7  10   9        132.41        112.80        13.05 o                         
  -6  10   9       2242.44       2248.98        42.29 o                         
  -5  10   9         91.07         82.53         9.10 o                         
  -4  10   9       2048.23       2052.80        52.80 o                         
  -3  10   9        307.24        323.43        24.75 o                         
  -2  10   9       2126.37       1933.85        43.15 o                         
  -1  10   9        332.73        394.57        21.05 o                         
   0  10   9         37.85         39.81        14.69 o                         
   1  10   9        517.60        564.61        31.17 o                         
   2  10   9       1678.95       1628.40        33.97 o                         
   3  10   9        193.56        185.05        18.83 o                         
   4  10   9        545.20        548.14        29.46 o                         
   5  10   9         10.27         16.00        13.15 o                         
   6  10   9        670.35        640.54        51.06 o                         
   7  10   9        609.17        592.57        44.85 o                         
   8  10   9        196.96        192.02        23.89 o                         
  -9  11   9         78.85        111.51        15.20 o                         
  -8  11   9        680.07        666.87        33.92 o                         
  -7  11   9        565.14        572.99        23.14 o                         
  -6  11   9        149.91        132.18        12.96 o                         
  -5  11   9        144.22        150.62        11.98 o                         
  -4  11   9         26.85         49.93        15.25 o                         
  -3  11   9         17.72          0.00        12.57 o                         
  -2  11   9        917.34        890.95        36.35 o                         
  -1  11   9        288.23        242.64        22.79 o                         
   0  11   9       2411.61       2308.00        60.03 o                         
   1  11   9       1874.10       1804.76        51.47 o                         
   2  11   9        331.12        353.90        38.55 o                         
   3  11   9       1050.63       1107.18        65.17 o                         
   4  11   9         56.83         63.19        16.08 o                         
   5  11   9        614.80        573.33        33.15 o                         
   6  11   9        205.14        205.93        23.77 o                         
   7  11   9         10.07         18.34        15.10 o                         
  -8  12   9        106.65        108.66        14.57 o                         
  -7  12   9         36.97         33.36        12.63 o                         
  -6  12   9        719.51        739.93        38.78 o                         
  -5  12   9         43.62         45.58        10.42 o                         
  -4  12   9       1088.66       1124.77        43.75 o                         
  -3  12   9          7.45         20.52        26.91 o                         
  -2  12   9        184.00        190.29        33.81 o                         
  -1  12   9        206.82        229.48        23.36 o                         
   0  12   9        200.18        200.01        26.91 o                         
   1  12   9         33.75         79.16        17.05 o                         
   2  12   9        716.97        672.41        34.48 o                         
   3  12   9        167.39        152.39        17.38 o                         
   4  12   9        782.48        745.45        30.89 o                         
   5  12   9         30.08         58.99        18.63 o                         
   6  12   9        485.42        483.54        34.11 o                         
  -7  13   9        193.89        207.75        29.78 o                         
  -6  13   9          6.15          9.66         9.92 o                         
  -5  13   9        977.04        917.71        64.85 o                         
  -4  13   9         41.32         35.44        17.05 o                         
  -3  13   9        603.74        566.96        34.76 o                         
  -2  13   9        245.87        278.15        26.29 o                         
  -1  13   9          5.59         -5.52        13.80 o                         
   0  13   9        284.04        292.46        27.27 o                         
   1  13   9        242.43        257.67        26.13 o                         
   2  13   9         63.41         86.71        20.01 o                         
   3  13   9        219.35        224.78        36.57 o                         
   4  13   9          4.23         14.11        13.60 o                         
   5  13   9        176.34        195.65        30.32 o                         
  -5  14   9        235.12        285.00        30.06 o                         
  -4  14   9         58.59         74.07        19.44 o                         
  -3  14   9         15.69         21.33        17.05 o                         
  -2  14   9          0.90          7.19        16.08 o                         
  -1  14   9         60.44         22.31        17.05 o                         
   0  14   9        163.20        183.02        24.33 o                         
   1  14   9        339.75        375.13        31.43 o                         
   2  14   9        448.68        475.82        34.96 o                         
   3  14   9        786.33       1014.40        46.08 o                         
 -14   0  10         30.92         37.26        23.46 o                         
 -13   0  10         72.09         75.89        23.46 o                         
 -12   0  10       1377.60       1285.88        45.36 o                         
 -11   0  10        263.75        283.45        23.53 o                         
 -10   0  10       3028.15       2991.82        65.58 o                         
  -9   0  10        811.73        798.15        29.35 o                         
  -8   0  10        415.73        390.39        19.40 o                         
  -7   0  10       6349.19       6525.02       103.14 o                         
  -6   0  10         25.55         28.74         6.03 o                         
  -5   0  10      15695.27      14513.64       302.20 o                         
  -4   0  10         32.01         41.40         9.66 o                         
  -3   0  10       5105.17       4825.82       108.32 o                         
  -1   0  10         38.86         73.13         8.28 o                         
   0   0  10       1603.32       1502.70        44.16 o                         
   1   0  10       2543.13       3129.96        49.76 o                         
   2   0  10        106.92         96.82         8.51 o                         
   3   0  10       4631.00       4782.63        84.47 o                         
   4   0  10       1334.70       1372.99        49.68 o                         
   5   0  10        982.70        988.00        44.16 o                         
   6   0  10         47.79         82.79        19.32 o                         
   7   0  10        427.43        408.84        40.71 o                         
   8   0  10        811.01        793.02        26.91 o                         
   9   0  10        936.48        988.31        55.89 o                         
  10   0  10         32.12         38.35        12.95 o                         
  11   0  10       1543.26       1617.62        75.89 o                         
 -14   1  10         65.30         76.53        19.01 o                         
 -13   1  10        547.26        486.56        29.22 o                         
 -12   1  10        246.46        254.62        18.92 o                         
 -11   1  10       1404.65       1445.05        41.23 o                         
 -10   1  10        207.94        187.55        13.33 o                         
  -9   1  10         37.21         34.41         7.95 o                         
  -8   1  10        156.90        129.90        10.61 o                         
  -7   1  10        495.13        481.20        17.22 o                         
  -6   1  10         39.61         37.40         4.84 o                         
  -5   1  10       6099.29       6012.05        98.06 o                         
  -4   1  10        668.71        778.97        21.40 o                         
  -3   1  10      18335.65      18233.89       210.31 o                         
  -2   1  10         43.03         33.08         4.20 o                         
  -1   1  10         37.21          8.74         3.19 o                         
   0   1  10        394.10        503.47        11.47 o                         
   1   1  10        471.84        648.22        13.15 o                         
   2   1  10       4245.39       4398.12        46.66 o                         
   3   1  10       2969.17       3102.36        42.01 o                         
   4   1  10       3525.93       3701.94        67.81 o                         
   5   1  10       1863.59       1938.95        46.34 o                         
   6   1  10       1545.28       1583.44        30.12 o                         
   7   1  10       1617.13       1569.07        35.09 o                         
   8   1  10          1.93         -0.08         6.29 o                         
   9   1  10        620.62        625.03        17.98 o                         
  10   1  10        342.83        359.83        15.57 o                         
  11   1  10         17.78          3.15         9.14 o                         
 -13   2  10        558.59        656.83        44.16 o                         
 -12   2  10        578.04        550.33        31.81 o                         
 -11   2  10        283.48        275.39        24.21 o                         
 -10   2  10       2139.57       2173.25        46.08 o                         
  -9   2  10       3500.23       3485.22        59.33 o                         
  -8   2  10       1674.77       1718.82        65.82 o                         
  -7   2  10        562.87        521.95        31.79 o                         
  -6   2  10          0.77          0.02         5.46 o                         
  -5   2  10       3638.60       3462.08        47.70 o                         
  -4   2  10      12348.69      12644.84       151.36 o                         
  -3   2  10       4182.01       3916.65        45.91 o                         
  -2   2  10       4130.42       4069.38        99.35 o                         
  -1   2  10         21.07         23.07         6.41 o                         
   0   2  10       1664.75       1514.16        28.07 o                         
   1   2  10        238.34        201.45        10.30 o                         
   2   2  10       8996.52       9562.46        94.61 o                         
   3   2  10       2465.36       2557.36        36.79 o                         
   4   2  10        685.34        664.36        25.31 o                         
   5   2  10       1888.55       1809.54        31.47 o                         
   6   2  10       3951.99       3980.94        59.29 o                         
   7   2  10       1445.53       1250.43        28.95 o                         
   8   2  10        936.02        922.01        35.18 o                         
   9   2  10        145.16        144.89        10.17 o                         
  10   2  10         14.47         26.25        10.15 o                         
  11   2  10        416.40        406.05        16.91 o                         
 -13   3  10         54.81         34.50        22.08 o                         
 -12   3  10         96.81        112.29        19.84 o                         
 -11   3  10        180.14        241.99        38.58 o                         
 -10   3  10        926.44        821.57        30.13 o                         
  -9   3  10         81.90         61.78        13.26 o                         
  -8   3  10       4461.09       4429.29        68.39 o                         
  -7   3  10        189.46        195.07        20.37 o                         
  -6   3  10       2534.25       2465.61        40.92 o                         
  -5   3  10        364.38        400.41        14.38 o                         
  -4   3  10        377.74        352.03         9.82 o                         
  -3   3  10       2966.42       3145.82        39.68 o                         
  -2   3  10        971.74        986.48        20.98 o                         
  -1   3  10       2062.40       2052.97        46.80 o                         
   0   3  10         30.43         72.85         7.17 o                         
   1   3  10          2.57          2.13         3.37 o                         
   2   3  10       1198.89       1145.32        18.53 o                         
   3   3  10        623.04        611.40        22.38 o                         
   4   3  10       5591.70       5817.01        76.02 o                         
   5   3  10         39.39         46.48        12.26 o                         
   6   3  10        508.87        445.07        20.02 o                         
   7   3  10        262.75        221.18        15.56 o                         
   8   3  10        462.28        452.65        20.92 o                         
   9   3  10        168.25        138.34        15.29 o                         
  10   3  10        392.69        427.01        23.08 o                         
  11   3  10        134.22        150.02        20.42 o                         
 -13   4  10        469.63        644.41        48.30 o                         
 -12   4  10        806.08        816.48        95.90 o                         
 -11   4  10          1.04          9.95        13.56 o                         
 -10   4  10       1163.89       1120.38        33.91 o                         
  -9   4  10         29.31         44.02        11.16 o                         
  -8   4  10          1.07         -0.14        15.90 o                         
  -7   4  10       1119.55       1129.79        21.00 o                         
  -6   4  10       3939.78       3913.80        58.64 o                         
  -5   4  10        204.65        236.01        12.55 o                         
  -4   4  10       7725.10       7525.04        84.67 o                         
  -3   4  10       5821.74       6077.64        57.26 o                         
  -2   4  10       2940.09       2943.99        27.34 o                         
  -1   4  10        329.96        412.17         8.15 o                         
   0   4  10        374.23        278.91         6.41 o                         
   1   4  10        920.92        869.17        15.22 o                         
   2   4  10        197.26        169.00         7.11 o                         
   3   4  10        534.72        530.32        15.52 o                         
   4   4  10        502.09        514.50        16.89 o                         
   5   4  10         51.90         28.59         8.12 o                         
   6   4  10       2172.65       2284.21        42.03 o                         
   7   4  10         24.04         31.90        10.34 o                         
   8   4  10       1575.58       1710.60        45.64 o                         
   9   4  10          5.49         13.94        10.85 o                         
  10   4  10        126.67        154.40        17.15 o                         
 -13   5  10         33.98         85.55        26.22 o                         
 -12   5  10          0.96         19.58        15.52 o                         
 -11   5  10         57.11         79.13        18.23 o                         
 -10   5  10       1039.30        963.21        32.88 o                         
  -9   5  10        460.11        491.16        23.53 o                         
  -8   5  10       4117.16       4095.80        60.30 o                         
  -7   5  10        928.62        912.29        17.98 o                         
  -6   5  10       2988.94       2893.49        43.96 o                         
  -5   5  10        241.03        265.83        15.59 o                         
  -4   5  10       1328.53       1340.75        29.02 o                         
  -3   5  10          6.92         18.44         4.55 o                         
  -2   5  10        657.77        667.10        11.34 o                         
  -1   5  10         68.81         40.29         4.69 o                         
   0   5  10       2123.20       2146.37        24.51 o                         
   1   5  10         95.21         87.21         7.38 o                         
   2   5  10       5470.13       5443.25        72.33 o                         
   3   5  10        204.95        216.21        12.14 o                         
   4   5  10        819.09        807.55        22.13 o                         
   5   5  10        501.79        487.55        19.95 o                         
   6   5  10          0.78          4.05        10.06 o                         
   7   5  10          9.97          5.70         9.68 o                         
   8   5  10        496.49        481.15        23.57 o                         
   9   5  10        493.75        460.67        24.60 o                         
  10   5  10        589.26        605.32        32.67 o                         
 -12   6  10         46.38         28.47        16.89 o                         
 -11   6  10          0.95         12.89        15.52 o                         
 -10   6  10         13.50         27.31        14.12 o                         
  -9   6  10         82.32         58.56        13.00 o                         
  -8   6  10        832.88        886.22        25.00 o                         
  -7   6  10        780.95        749.39        16.96 o                         
  -6   6  10       1191.00       1186.02        26.66 o                         
  -5   6  10        121.79        143.60        10.33 o                         
  -4   6  10        501.12        499.27        15.68 o                         
  -3   6  10        149.97        127.62         8.89 o                         
  -2   6  10        680.96        666.34        16.60 o                         
  -1   6  10        529.91        480.34        16.93 o                         
   0   6  10        163.87        153.91        19.73 o                         
   1   6  10       1103.48       1024.10        20.55 o                         
   2   6  10         59.81         56.76        10.36 o                         
   3   6  10        742.76        727.14        35.46 o                         
   4   6  10        109.00        106.36        10.93 o                         
   5   6  10        125.69        112.88        12.18 o                         
   6   6  10        574.45        517.53        21.75 o                         
   7   6  10        218.91        222.85        26.18 o                         
   8   6  10       1717.25       1691.98        41.61 o                         
   9   6  10        212.88        202.18        34.97 o                         
  10   6  10        145.09        129.82        28.29 o                         
 -12   7  10          0.31         37.26        23.46 o                         
 -11   7  10        198.61        194.11        23.87 o                         
 -10   7  10         34.19         39.90        11.04 o                         
  -9   7  10        548.07        567.54        21.42 o                         
  -8   7  10        360.26        352.12        23.50 o                         
  -7   7  10       1703.79       1678.47        55.17 o                         
  -6   7  10        674.96        631.41        21.33 o                         
  -5   7  10        564.51        558.73        18.81 o                         
  -4   7  10        154.10        159.01        11.20 o                         
  -3   7  10         93.84        109.72         9.51 o                         
  -2   7  10        229.21        236.68        11.98 o                         
  -1   7  10        106.24        103.51         8.77 o                         
   0   7  10         14.08         25.36         6.54 o                         
   1   7  10        557.39        541.24        16.78 o                         
   2   7  10        400.53        391.39        17.09 o                         
   3   7  10        297.61        296.01        15.81 o                         
   4   7  10        615.71        580.72        26.39 o                         
   5   7  10         43.80         51.06        10.66 o                         
   6   7  10        580.72        554.01        23.69 o                         
   7   7  10        711.42        725.65        31.91 o                         
   8   7  10          2.68         14.76        12.18 o                         
   9   7  10        926.95        955.74        38.74 o                         
 -12   8  10        276.60        264.88        23.18 o                         
 -11   8  10         17.39         19.89        11.69 o                         
 -10   8  10        233.19        219.33        16.48 o                         
  -9   8  10        138.20        127.97        13.70 o                         
  -8   8  10         15.93          9.77         7.70 o                         
  -7   8  10        387.42        376.42        14.58 o                         
  -6   8  10         78.62         80.98        12.14 o                         
  -5   8  10        381.06        407.51        31.65 o                         
  -4   8  10        415.08        380.35        17.50 o                         
  -3   8  10          8.96         -2.41         6.66 o                         
  -2   8  10       2394.62       2357.79        40.36 o                         
  -1   8  10       1039.19        997.92        25.89 o                         
   0   8  10        128.66        137.30        11.25 o                         
   1   8  10       1840.28       1752.90        32.44 o                         
   2   8  10         53.77         68.73        10.49 o                         
   3   8  10          2.24         -0.73         8.41 o                         
   4   8  10          1.99          2.37         8.31 o                         
   5   8  10        149.71        143.34        16.87 o                         
   6   8  10        193.43        198.95        17.66 o                         
   7   8  10          0.05          4.05        11.29 o                         
   8   8  10        107.60        136.05        20.21 o                         
   9   8  10        238.35        209.74        24.19 o                         
 -11   9  10          9.16         14.16        11.88 o                         
 -10   9  10         66.79         71.49        13.31 o                         
  -9   9  10          6.68          0.39         9.67 o                         
  -8   9  10          3.65          4.16         8.65 o                         
  -7   9  10        102.68         89.74        19.50 o                         
  -6   9  10        411.41        380.48        21.91 o                         
  -5   9  10       1070.48       1028.66        31.60 o                         
  -4   9  10       1264.07       1179.34        32.24 o                         
  -3   9  10        931.47        851.01        37.96 o                         
  -2   9  10        735.89        699.88        28.36 o                         
  -1   9  10       5208.35       5103.37        77.24 o                         
   0   9  10         34.11         35.99        10.30 o                         
   1   9  10        638.20        658.48        20.86 o                         
   2   9  10         93.11        100.59        12.42 o                         
   3   9  10         28.94         34.50        10.30 o                         
   4   9  10         38.94         60.88        11.55 o                         
   5   9  10          1.16         -9.01         9.27 o                         
   6   9  10        482.09        455.20        24.53 o                         
   7   9  10        425.24        514.26        59.34 o                         
   8   9  10         72.90        111.89        19.56 o                         
 -10  10  10         55.43         79.80        13.49 o                         
  -9  10  10         21.81         14.28        10.42 o                         
  -8  10  10        148.65        168.59        13.85 o                         
  -7  10  10        345.24        371.35        54.51 o                         
  -6  10  10         15.57         27.45        13.92 o                         
  -5  10  10          0.30          7.01         9.80 o                         
  -4  10  10        139.82        130.98        14.51 o                         
  -3  10  10        122.89        118.33        13.97 o                         
  -2  10  10        402.79        413.32        22.19 o                         
  -1  10  10         57.27         66.28        13.33 o                         
   0  10  10        160.79        163.34        15.02 o                         
   1  10  10         10.61          3.66        13.45 o                         
   2  10  10          0.75         13.19         9.56 o                         
   3  10  10         86.10         80.42        12.79 o                         
   4  10  10          3.41         11.61        10.60 o                         
   5  10  10        108.15         94.00        17.05 o                         
   6  10  10        191.38        225.85        22.54 o                         
   7  10  10          3.67         14.61        16.56 o                         
  -9  11  10        154.94        160.53        15.18 o                         
  -8  11  10          0.88         18.19        18.92 o                         
  -7  11  10          1.29          4.67        26.22 o                         
  -6  11  10        283.85        243.75        23.77 o                         
  -5  11  10        315.02        337.79        26.71 o                         
  -4  11  10         11.75          2.65        12.57 o                         
  -3  11  10        122.02        130.06        18.46 o                         
  -2  11  10          8.68         11.31        10.49 o                         
  -1  11  10        655.52        654.30        27.21 o                         
   0  11  10          8.93         -0.44        10.11 o                         
   1  11  10         10.33         13.14        16.11 o                         
   2  11  10          2.59          3.96         9.80 o                         
   3  11  10          0.43         -9.21         9.21 o                         
   4  11  10         52.61         76.79        16.50 o                         
   5  11  10          4.04         -8.33        13.56 o                         
   6  11  10          0.82          1.38        14.64 o                         
   7  11  10        282.89        242.27        26.13 o                         
  -8  12  10        260.54        329.34        55.89 o                         
  -7  12  10        274.44        286.54        28.48 o                         
  -6  12  10        338.19        338.70        29.65 o                         
  -5  12  10       1154.28       1173.88        77.27 o                         
  -4  12  10        336.18        306.18        26.71 o                         
  -3  12  10        716.78        694.40        35.12 o                         
  -2  12  10         20.09         35.19        22.77 o                         
  -1  12  10         49.97         58.93        16.56 o                         
   0  12  10         24.11         16.88        14.25 o                         
   1  12  10        212.39        244.79        34.50 o                         
   2  12  10          3.58          9.71        13.92 o                         
   3  12  10        650.51        796.31        31.90 o                         
   4  12  10         30.36         51.48        14.51 o                         
   5  12  10       1004.13       1111.55        50.37 o                         
   6  12  10         32.98         36.57        17.56 o                         
  -7  13  10         47.87        102.47        21.55 o                         
  -6  13  10          1.81         -8.10        14.54 o                         
  -5  13  10        481.17        513.62        60.71 o                         
  -4  13  10         33.72         52.00        28.98 o                         
  -3  13  10        960.07        969.82        42.76 o                         
  -2  13  10          0.84         -6.21        15.87 o                         
  -1  13  10        414.98        444.27        32.02 o                         
   0  13  10         24.66          2.07        14.64 o                         
   1  13  10        782.38        885.37        73.13 o                         
   2  13  10          4.48         -6.00        17.94 o                         
   3  13  10        331.82        385.24        31.61 o                         
   4  13  10          5.35          3.58        12.90 o                         
  -5  14  10        336.68        355.28        66.92 o                         
  -4  14  10          5.88         15.03        17.24 o                         
  -3  14  10         14.01          0.84        16.08 o                         
  -2  14  10        244.01        251.75        27.11 o                         
  -1  14  10         25.48         40.76        18.03 o                         
   0  14  10        232.01        246.35        26.50 o                         
   1  14  10         36.98         25.34        17.48 o                         
   2  14  10        123.69        160.24        27.60 o                         
 -13   1  11         67.86         65.22        15.52 o                         
 -12   1  11          0.18          0.62         8.99 o                         
 -11   1  11          0.56         12.14         8.44 o                         
 -10   1  11        166.21        173.72        12.44 o                         
  -9   1  11         91.81         73.92        10.85 o                         
  -8   1  11          1.18          9.14         6.86 o                         
  -7   1  11          7.62          8.04         5.84 o                         
  -6   1  11       1183.44       1153.95        32.68 o                         
  -5   1  11       3009.73       2771.39        53.17 o                         
  -4   1  11         99.40        104.25         7.41 o                         
  -3   1  11        982.33        928.67        17.17 o                         
  -2   1  11        283.57        274.36         9.21 o                         
  -1   1  11       1184.86       1331.27        26.85 o                         
   0   1  11       1641.89       1773.55        41.72 o                         
   1   1  11        498.67        579.37        12.06 o                         
   2   1  11        440.00        421.11        10.18 o                         
   3   1  11        792.70        811.43        20.10 o                         
   4   1  11         40.73         42.91         9.23 o                         
   5   1  11       1075.58       1184.38        44.16 o                         
   6   1  11        301.88        297.92        21.94 o                         
   7   1  11        209.64        203.07        25.53 o                         
   8   1  11          4.11          2.53         7.01 o                         
   9   1  11         32.01         18.07         9.14 o                         
  10   1  11        100.91        121.60        14.02 o                         
  11   1  11         79.80         90.77        13.31 o                         
 -13   2  11        112.56         91.07        24.84 o                         
 -12   2  11         11.21         25.05        12.55 o                         
 -11   2  11         36.26         70.90        13.38 o                         
 -10   2  11         18.34         33.31        10.04 o                         
  -9   2  11         98.80        104.37        11.97 o                         
  -8   2  11        750.50        745.20        22.59 o                         
  -7   2  11       1023.30       1003.31        24.09 o                         
  -6   2  11        834.99        795.02        18.52 o                         
  -5   2  11       2592.24       2731.91        53.12 o                         
  -4   2  11        946.15        850.34        18.72 o                         
  -3   2  11        295.99        250.74        10.31 o                         
  -2   2  11        455.38        459.44        13.22 o                         
  -1   2  11        357.76        246.54        15.50 o                         
   0   2  11       3145.26       3110.97        46.01 o                         
   1   2  11          0.53          3.91         3.85 o                         
   2   2  11       2025.57       2127.54        29.74 o                         
   3   2  11        289.65        279.16        12.61 o                         
   4   2  11        125.11        102.34        12.57 o                         
   5   2  11        295.46        308.58        31.05 o                         
   6   2  11        189.25        221.24        41.40 o                         
   7   2  11        318.23        337.24        14.44 o                         
   8   2  11        950.55        994.99        26.38 o                         
   9   2  11         63.48         69.99        20.72 o                         
  10   2  11        286.30        268.11        31.97 o                         
 -13   3  11         10.69          8.28        20.70 o                         
 -12   3  11        490.37        525.97        31.39 o                         
 -11   3  11          5.27         16.61        11.16 o                         
 -10   3  11         47.07         71.20        13.18 o                         
  -9   3  11        181.18        203.62        15.84 o                         
  -8   3  11       3068.79       3066.98        59.73 o                         
  -7   3  11        571.19        558.70        19.23 o                         
  -6   3  11       4052.21       4070.22        58.39 o                         
  -5   3  11       1570.17       1604.54        27.36 o                         
  -4   3  11       2543.15       2448.00        34.25 o                         
  -3   3  11       1165.66       1222.56        19.98 o                         
  -2   3  11       3776.95       3734.63        88.64 o                         
  -1   3  11        613.95        561.07        23.55 o                         
   0   3  11        591.87        610.81        18.65 o                         
   1   3  11       6063.72       6004.80        71.96 o                         
   2   3  11        497.67        496.05        12.17 o                         
   3   3  11       4085.42       4104.91        73.10 o                         
   4   3  11        254.83        272.54        18.46 o                         
   5   3  11       2155.29       2074.00        71.24 o                         
   6   3  11        146.29        137.71        10.73 o                         
   7   3  11         33.65         39.17         9.31 o                         
   8   3  11         81.64         78.46        11.57 o                         
   9   3  11        137.45        125.96        14.36 o                         
  10   3  11        114.73         92.49        13.63 o                         
 -13   4  11         31.37         17.94        22.08 o                         
 -12   4  11          8.60         11.88        15.10 o                         
 -11   4  11       1801.52       1833.88        54.96 o                         
 -10   4  11        238.75        252.12        23.65 o                         
  -9   4  11        106.96        143.30        14.62 o                         
  -8   4  11        531.80        506.72        14.24 o                         
  -7   4  11        230.39        224.32        14.62 o                         
  -6   4  11        295.18        267.86        28.34 o                         
  -5   4  11         15.72         10.98         5.97 o                         
  -4   4  11        571.06        584.03        14.94 o                         
  -3   4  11        497.59        457.68         9.10 o                         
  -2   4  11        325.74        336.79         9.65 o                         
  -1   4  11        821.91        814.62        17.92 o                         
   0   4  11        558.12        490.06         9.95 o                         
   1   4  11        243.25        312.64        15.14 o                         
   2   4  11          8.35          6.70         6.62 o                         
   3   4  11         50.69         72.89         8.07 o                         
   4   4  11        915.72        879.95        20.37 o                         
   5   4  11        326.61        353.34        14.74 o                         
   6   4  11         86.88         78.50        11.35 o                         
   7   4  11        118.29        124.04        12.20 o                         
   8   4  11        959.35        946.85        28.62 o                         
   9   4  11        127.80        125.09        14.34 o                         
  10   4  11         53.79         41.91        13.18 o                         
 -13   5  11        125.68        172.49        31.74 o                         
 -12   5  11        645.95        790.29        55.20 o                         
 -11   5  11         99.56        111.06        23.46 o                         
 -10   5  11        175.50        200.33        18.48 o                         
  -9   5  11       3859.11       3740.26        51.85 o                         
  -8   5  11          0.09         20.93         9.73 o                         
  -7   5  11       1361.11       1285.32        28.14 o                         
  -6   5  11         20.82         16.96         6.59 o                         
  -5   5  11        421.00        423.73        14.42 o                         
  -4   5  11       5047.76       4928.82        60.31 o                         
  -3   5  11        145.98        194.56         8.99 o                         
  -2   5  11       4013.03       3833.13        39.19 o                         
  -1   5  11        250.88        234.81         7.27 o                         
   0   5  11         31.28         47.07         3.95 o                         
   1   5  11       1009.70        994.75        16.50 o                         
   2   5  11        813.38        811.26        20.46 o                         
   3   5  11       2438.22       2438.43        39.53 o                         
   4   5  11         54.73         47.86         8.47 o                         
   5   5  11         35.88         40.22         8.87 o                         
   6   5  11       1292.37       1285.04        30.93 o                         
   7   5  11        632.29        674.60        24.75 o                         
   8   5  11         56.43         49.13        12.20 o                         
   9   5  11        454.26        488.81        27.40 o                         
  10   5  11         24.68         33.16        14.80 o                         
 -12   6  11          8.66         -2.01        26.91 o                         
 -11   6  11          4.65         -1.67        14.12 o                         
 -10   6  11        603.43        622.62        21.42 o                         
  -9   6  11         48.66         36.23         8.09 o                         
  -8   6  11        807.17        855.42        28.42 o                         
  -7   6  11        403.69        422.65        19.86 o                         
  -6   6  11        184.34        171.32        13.94 o                         
  -5   6  11       1790.90       1715.69        41.63 o                         
  -4   6  11        215.93        183.74        10.61 o                         
  -3   6  11       2556.98       2632.32        38.17 o                         
  -2   6  11         21.17          8.60         9.16 o                         
  -1   6  11        670.85        625.61        13.81 o                         
   0   6  11       3210.07       3042.13        41.37 o                         
   1   6  11         32.31         38.10         7.25 o                         
   2   6  11       1848.22       1852.20        33.41 o                         
   3   6  11        477.98        490.95        17.53 o                         
   4   6  11       2251.44       2243.98        40.74 o                         
   5   6  11       1151.62       1205.62        56.17 o                         
   6   6  11        231.08        226.00        16.02 o                         
   7   6  11        290.13        311.32        19.34 o                         
   8   6  11          0.43         22.63        11.36 o                         
   9   6  11         68.72         69.90        14.00 o                         
 -12   7  11        365.30        391.99        21.63 o                         
 -11   7  11        889.97        885.56        28.22 o                         
 -10   7  11       1889.92       1848.07        38.68 o                         
  -9   7  11        693.28        699.09        23.30 o                         
  -8   7  11        731.53        720.84        27.82 o                         
  -7   7  11         20.12         29.17        10.19 o                         
  -6   7  11        516.75        534.89        22.13 o                         
  -5   7  11        572.10        547.94        18.37 o                         
  -4   7  11       1058.24       1022.69        23.69 o                         
  -3   7  11        601.83        576.59        18.72 o                         
  -2   7  11       7427.79       7303.27        86.72 o                         
  -1   7  11       1717.57       1712.40        32.28 o                         
   0   7  11       5835.69       5552.51        69.06 o                         
   1   7  11       1504.44       1426.41        26.53 o                         
   2   7  11        513.44        508.82        18.59 o                         
   3   7  11        170.94        194.90        13.68 o                         
   4   7  11        698.54        692.77        22.70 o                         
   5   7  11        373.75        397.12        19.40 o                         
   6   7  11       2562.91       2616.53        50.73 o                         
   7   7  11        905.76        926.19        32.92 o                         
   8   7  11        795.31        837.55        29.75 o                         
   9   7  11         36.70         37.17        15.55 o                         
 -11   8  11         16.77         11.09        11.04 o                         
 -10   8  11         27.17         15.18        15.61 o                         
  -9   8  11         29.15         49.24        17.01 o                         
  -8   8  11       2698.70       2523.95        52.68 o                         
  -7   8  11        144.91        158.56        15.77 o                         
  -6   8  11        218.42        232.97        16.58 o                         
  -5   8  11         78.91         86.45        11.74 o                         
  -4   8  11         69.31         93.82        11.30 o                         
  -3   8  11        617.19        634.44        19.99 o                         
  -2   8  11       1175.62       1098.74        25.33 o                         
  -1   8  11       2331.72       2287.73        37.99 o                         
   0   8  11       2391.08       2293.94        49.00 o                         
   1   8  11        696.51        653.72        34.07 o                         
   2   8  11       3657.74       3478.29        57.01 o                         
   3   8  11        276.83        293.44        17.46 o                         
   4   8  11       2009.52       1929.36        40.36 o                         
   5   8  11         50.70         69.81        14.77 o                         
   6   8  11        132.24        137.68        15.81 o                         
   7   8  11         79.66        102.76        21.62 o                         
   8   8  11          1.00         -9.20        13.15 o                         
 -11   9  11        125.39         97.03        13.60 o                         
 -10   9  11        321.40        275.86        16.47 o                         
  -9   9  11        184.17        151.85        20.83 o                         
  -8   9  11        439.21        417.47        30.36 o                         
  -7   9  11        466.93        510.06        25.16 o                         
  -6   9  11       1326.12       1331.08        36.87 o                         
  -5   9  11        294.10        231.13        30.74 o                         
  -4   9  11       1451.18       1378.30        35.50 o                         
  -3   9  11        380.84        342.59        18.90 o                         
  -2   9  11       3296.51       3193.51        55.90 o                         
  -1   9  11        202.40        219.66        17.18 o                         
   0   9  11        764.06        755.21        29.50 o                         
   1   9  11       2971.47       3017.99        46.50 o                         
   2   9  11        200.32        180.30        14.97 o                         
   3   9  11        165.84        194.67        15.84 o                         
   4   9  11        381.39        377.67        20.78 o                         
   5   9  11        195.55        182.05        16.02 o                         
   6   9  11       2150.54       2119.88        47.40 o                         
   7   9  11         21.66         10.35        13.66 o                         
   8   9  11        232.26        216.14        23.87 o                         
 -10  10  11       1194.22       1159.80        47.74 o                         
  -9  10  11        417.43        408.30        37.26 o                         
  -8  10  11        531.05        571.82        34.50 o                         
  -7  10  11         32.51         46.04        17.25 o                         
  -6  10  11        379.54        396.15        27.49 o                         
  -5  10  11       1662.98       1698.51        41.90 o                         
  -4  10  11        207.79        226.12        17.74 o                         
  -3  10  11       1307.03       1367.99        63.95 o                         
  -2  10  11        394.73        397.25        21.85 o                         
  -1  10  11       3621.27       3803.58        64.98 o                         
   0  10  11       1309.92       1203.96        33.44 o                         
   1  10  11        473.80        503.16        28.03 o                         
   2  10  11         40.68         28.98        10.19 o                         
   3  10  11          7.36         26.31        11.00 o                         
   4  10  11        210.61        213.37        17.86 o                         
   5  10  11        539.67        581.04        33.81 o                         
   6  10  11         82.95         74.43        17.05 o                         
   7  10  11        382.42        386.30        37.95 o                         
  -9  11  11        269.65        292.07        57.27 o                         
  -8  11  11        168.90        191.96        24.16 o                         
  -7  11  11        553.90        545.77        42.78 o                         
  -6  11  11        468.38        428.53        66.23 o                         
  -5  11  11        387.41        437.20        54.51 o                         
  -4  11  11       1843.75       1869.23        53.62 o                         
  -3  11  11         90.23         83.41        16.25 o                         
  -2  11  11        371.65        372.90        22.32 o                         
  -1  11  11         12.36          4.59        10.07 o                         
   0  11  11         76.64         71.71        12.58 o                         
   1  11  11        266.10        301.22        24.52 o                         
   2  11  11        108.37        112.78        12.76 o                         
   3  11  11       1257.10       1242.90        42.23 o                         
   4  11  11        662.14        749.79        33.98 o                         
   5  11  11        604.48        711.24        34.14 o                         
   6  11  11       1052.94       1085.92        42.40 o                         
  -8  12  11        393.22        392.68        31.43 o                         
  -7  12  11         34.09         46.84        17.56 o                         
  -6  12  11        553.08        548.63        33.49 o                         
  -5  12  11         32.67         51.06        16.50 o                         
  -4  12  11         62.83         36.38        15.90 o                         
  -3  12  11        209.97        222.28        23.77 o                         
  -2  12  11        527.46        585.14        32.79 o                         
  -1  12  11        611.99        502.40        29.82 o                         
   0  12  11        331.18        321.74        26.50 o                         
   1  12  11        610.47        658.55        33.81 o                         
   2  12  11         56.37         84.02        18.23 o                         
   3  12  11         63.47         69.89        14.22 o                         
   4  12  11         25.11         35.81        13.89 o                         
   5  12  11        666.06        636.36        42.78 o                         
  -6  13  11        548.55        552.39        48.99 o                         
  -5  13  11        494.39        537.71        65.54 o                         
  -4  13  11        428.21        492.81        33.98 o                         
  -3  13  11          0.02          4.76        13.92 o                         
  -2  13  11         75.17         99.49        42.78 o                         
  -1  13  11         61.01         63.40        18.46 o                         
   0  13  11        229.32        245.24        25.14 o                         
   1  13  11        372.12        403.49        58.65 o                         
   2  13  11         30.28         42.85        17.48 o                         
   3  13  11        417.70        424.01        32.16 o                         
  -4  14  11          9.27         -4.14        20.70 o                         
  -3  14  11        309.55        287.14        28.67 o                         
  -2  14  11          9.13          3.41        16.50 o                         
  -1  14  11          0.57         -5.52        22.77 o                         
   0  14  11        581.46        600.04        37.72 o                         
   1  14  11         36.70         41.57        31.05 o                         
 -13   0  12         92.72        106.25        22.08 o                         
 -12   0  12        676.15        718.18        34.50 o                         
 -11   0  12        301.44        335.51        23.99 o                         
 -10   0  12        692.00        670.72        28.20 o                         
  -9   0  12       2348.28       2574.87        91.07 o                         
  -8   0  12        859.07        781.02        45.54 o                         
  -7   0  12       1040.79       1161.86        49.68 o                         
  -6   0  12       6204.21       5948.69       142.13 o                         
  -5   0  12        397.56        470.54        27.60 o                         
  -4   0  12      29606.99      29475.68       568.51 o                         
  -3   0  12          1.16         16.56         4.88 o                         
  -2   0  12      12614.90      13073.04       303.57 o                         
  -1   0  12        912.74       1149.45        34.50 o                         
   0   0  12       1947.13       1846.29        53.82 o                         
   1   0  12        680.19        581.76        15.61 o                         
   2   0  12       2603.92       2657.15        82.79 o                         
   3   0  12        232.56        250.21        15.10 o                         
   4   0  12       4232.42       4332.84       110.39 o                         
   5   0  12          6.32         -6.90        12.42 o                         
   6   0  12       2744.92       2679.74        86.93 o                         
   7   0  12        172.64        160.07        27.60 o                         
   8   0  12        869.14        837.59        53.82 o                         
   9   0  12        219.75        223.54        34.50 o                         
  10   0  12       1141.48       1073.55        66.23 o                         
 -13   1  12          3.65         12.55        14.80 o                         
 -12   1  12        100.93        155.00        18.97 o                         
 -11   1  12        284.09        310.45        19.88 o                         
 -10   1  12       1064.08       1135.05        30.97 o                         
  -9   1  12         18.82          9.46         8.03 o                         
  -8   1  12       2674.35       2641.34        43.97 o                         
  -7   1  12         16.26          8.28         8.78 o                         
  -6   1  12       3051.54       2937.10        58.54 o                         
  -5   1  12        766.22        930.49        26.82 o                         
  -4   1  12         20.04          4.14         4.14 o                         
  -3   1  12         16.54         27.16         5.43 o                         
  -2   1  12       7697.92       7927.61       105.99 o                         
  -1   1  12        707.60        616.69        33.15 o                         
   0   1  12       9985.53       9873.62       123.25 o                         
   1   1  12        275.10        341.65        13.47 o                         
   2   1  12       4276.25       4341.74        51.53 o                         
   3   1  12        879.62        888.55        25.84 o                         
   4   1  12        341.11        320.21        19.01 o                         
   5   1  12        601.76        592.91        31.05 o                         
   6   1  12         66.12         65.27        17.25 o                         
   7   1  12        536.66        605.18        31.70 o                         
   8   1  12       1062.19       1054.92        69.68 o                         
   9   1  12          0.59         -3.05        14.12 o                         
  10   1  12        930.88        947.63        86.93 o                         
 -13   2  12         46.35         65.56        18.12 o                         
 -12   2  12        268.81        271.59        30.51 o                         
 -11   2  12        606.17        620.28        26.26 o                         
 -10   2  12         32.37         15.66        10.11 o                         
  -9   2  12       1415.66       1363.27        32.79 o                         
  -8   2  12          2.11          2.24         6.86 o                         
  -7   2  12        463.44        426.71        32.77 o                         
  -6   2  12        120.78        112.28        12.17 o                         
  -5   2  12         22.91         23.63         9.66 o                         
  -4   2  12       5442.11       5319.97        62.48 o                         
  -3   2  12       2265.94       2210.39        36.22 o                         
  -2   2  12       1621.54       1544.54        27.31 o                         
  -1   2  12       2582.43       2417.25        43.01 o                         
   0   2  12       1102.93       1167.39        22.80 o                         
   1   2  12       3324.47       3314.50        51.68 o                         
   2   2  12       3749.54       3877.23        47.56 o                         
   3   2  12         87.77        132.97        27.60 o                         
   4   2  12       2391.09       2607.11        61.41 o                         
   5   2  12        483.74        428.97        23.89 o                         
   6   2  12       2358.26       2349.21        57.07 o                         
   7   2  12         37.84         16.30        13.15 o                         
   8   2  12       1266.87       1242.01        45.54 o                         
   9   2  12        263.38        285.18        27.80 o                         
  10   2  12         17.00         21.59        18.03 o                         
 -13   3  12        282.17        306.96        45.54 o                         
 -12   3  12         62.77         79.52        25.90 o                         
 -11   3  12         73.37         86.17        23.89 o                         
 -10   3  12       1650.38       1664.77        39.94 o                         
  -9   3  12       1303.72       1291.22        32.78 o                         
  -8   3  12        604.71        649.76        22.21 o                         
  -7   3  12        159.82        164.49        10.98 o                         
  -6   3  12         53.73         59.57        12.30 o                         
  -5   3  12       5127.62       4927.66        84.82 o                         
  -4   3  12       1031.52        951.14        23.50 o                         
  -3   3  12       5833.77       5930.73        61.19 o                         
  -2   3  12        863.77        817.44        34.67 o                         
  -1   3  12         28.43         32.01         4.59 o                         
   0   3  12        486.22        414.35        15.09 o                         
   1   3  12        892.99        947.34        23.39 o                         
   2   3  12        885.82        851.67        24.16 o                         
   3   3  12       2474.98       2511.90        51.05 o                         
   4   3  12        699.51        758.05        27.27 o                         
   5   3  12       1006.48        975.92       106.25 o                         
   6   3  12        137.92        111.56        16.50 o                         
   7   3  12       2280.45       2262.72        59.52 o                         
   8   3  12          6.72         -2.63         8.81 o                         
   9   3  12        547.73        618.43        24.34 o                         
  10   3  12         13.83         -9.10         9.10 o                         
 -13   4  12         40.91         83.32        19.56 o                         
 -12   4  12          2.79         20.61        15.25 o                         
 -11   4  12        192.30        201.61        18.40 o                         
 -10   4  12        113.56        109.83        14.17 o                         
  -9   4  12       1515.06       1614.00        42.17 o                         
  -8   4  12        102.91        102.60        11.69 o                         
  -7   4  12       4768.01       4950.94        71.93 o                         
  -6   4  12        178.87        183.80        11.72 o                         
  -5   4  12        207.45        219.53         9.94 o                         
  -4   4  12        284.52        260.00        12.90 o                         
  -3   4  12        944.35        913.28        22.45 o                         
  -2   4  12        143.15        127.59        12.21 o                         
  -1   4  12        751.71        718.56        16.77 o                         
   0   4  12        371.71        375.33        26.22 o                         
   1   4  12       4295.77       4319.88        72.40 o                         
   2   4  12        892.03        991.59        28.09 o                         
   3   4  12       4918.18       4923.03        86.69 o                         
   4   4  12         79.85        104.61        21.39 o                         
   5   4  12         14.23         13.80        10.60 o                         
   6   4  12        178.39        173.86        13.01 o                         
   7   4  12         82.50         88.39        14.33 o                         
   8   4  12        131.24        176.13        17.68 o                         
   9   4  12        397.34        383.91        23.81 o                         
  10   4  12          6.73         14.99        11.46 o                         
 -13   5  12        766.76        767.62        39.30 o                         
 -12   5  12        310.04        336.15        28.98 o                         
 -11   5  12        829.12        805.63        32.30 o                         
 -10   5  12          1.88         -3.31         6.90 o                         
  -9   5  12        257.20        280.94        25.89 o                         
  -8   5  12         34.01         35.37         9.80 o                         
  -7   5  12        591.16        582.40        21.41 o                         
  -6   5  12          3.57          7.05         6.11 o                         
  -5   5  12       1670.11       1689.00        28.53 o                         
  -4   5  12        472.12        532.26        14.24 o                         
  -3   5  12       2011.22       2011.90        24.42 o                         
  -2   5  12          1.94          5.16         4.19 o                         
  -1   5  12        751.65        791.10        24.50 o                         
   0   5  12         16.70         13.57         5.46 o                         
   1   5  12        134.20        145.37        23.46 o                         
   2   5  12        725.77        652.69        25.14 o                         
   3   5  12        663.80        676.66        20.29 o                         
   4   5  12         18.09         27.34         7.24 o                         
   5   5  12        618.26        626.36        19.07 o                         
   6   5  12        519.05        499.78        19.20 o                         
   7   5  12        833.90        821.19        25.41 o                         
   8   5  12         58.84         49.59        11.61 o                         
   9   5  12        397.22        381.91        21.34 o                         
 -12   6  12         46.88         62.88        12.44 o                         
 -11   6  12          0.95         -2.51         8.87 o                         
 -10   6  12          3.57         23.68        19.89 o                         
  -9   6  12        618.53        609.75        26.07 o                         
  -8   6  12        137.18        155.89        14.50 o                         
  -7   6  12        377.15        361.34        26.72 o                         
  -6   6  12        115.09        114.89        11.32 o                         
  -5   6  12         81.09         83.72         8.52 o                         
  -4   6  12       1166.61       1130.76        22.94 o                         
  -3   6  12        926.40        961.20        19.70 o                         
  -2   6  12        104.85        103.49         7.97 o                         
  -1   6  12        137.02        118.79         6.82 o                         
   0   6  12       2025.39       1968.88        29.72 o                         
   1   6  12       3124.09       3089.26        46.14 o                         
   2   6  12        292.49        273.70        18.75 o                         
   3   6  12       1927.20       1930.70        35.22 o                         
   4   6  12          1.15         12.04         7.77 o                         
   5   6  12         14.59         10.84         8.03 o                         
   6   6  12          0.87          6.32         9.13 o                         
   7   6  12        354.68        360.36        19.67 o                         
   8   6  12        243.99        234.41        18.19 o                         
   9   6  12        494.08        520.31        25.12 o                         
 -12   7  12        299.66        277.30        28.63 o                         
 -11   7  12         87.80         69.29        10.92 o                         
 -10   7  12        296.34        306.90        25.51 o                         
  -9   7  12         38.82         39.26        14.16 o                         
  -8   7  12        439.44        428.05        22.52 o                         
  -7   7  12        664.47        693.75        25.50 o                         
  -6   7  12          2.13          4.16         8.69 o                         
  -5   7  12          1.64         -5.41         7.31 o                         
  -4   7  12         98.89         80.49         8.87 o                         
  -3   7  12        130.84        150.93        10.57 o                         
  -2   7  12        813.80        798.51        30.67 o                         
  -1   7  12        645.74        641.66        17.39 o                         
   0   7  12       1413.03       1351.09        25.06 o                         
   1   7  12        487.64        508.45        17.77 o                         
   2   7  12          3.81          2.33         7.08 o                         
   3   7  12        117.29        130.09        11.53 o                         
   4   7  12        111.69         98.23        11.53 o                         
   5   7  12         12.89         21.92         9.67 o                         
   6   7  12        112.27        131.95        16.06 o                         
   7   7  12         94.67         87.90        15.52 o                         
   8   7  12         14.35         28.21        12.36 o                         
   9   7  12        144.71        144.44        22.08 o                         
 -11   8  12          5.29         -5.52        15.61 o                         
 -10   8  12          4.75         10.64        14.91 o                         
  -9   8  12         29.00         20.94        13.92 o                         
  -8   8  12          0.15         12.74        10.97 o                         
  -7   8  12         75.17         65.31        12.36 o                         
  -6   8  12         31.54         33.07        10.34 o                         
  -5   8  12        117.55        134.96        13.16 o                         
  -4   8  12         43.70         33.23        14.94 o                         
  -3   8  12         65.83         79.90        17.53 o                         
  -2   8  12        563.02        561.45        21.04 o                         
  -1   8  12        690.45        684.47        22.11 o                         
   0   8  12         19.71         24.96         7.22 o                         
   1   8  12          0.05          5.25         7.50 o                         
   2   8  12         13.42         20.98         9.04 o                         
   3   8  12        160.30        168.29        15.95 o                         
   4   8  12         98.99         91.29        16.96 o                         
   5   8  12        354.46        331.17        19.55 o                         
   6   8  12        224.13        221.94        17.73 o                         
   7   8  12        145.64        145.57        16.04 o                         
   8   8  12        324.25        334.35        35.19 o                         
 -11   9  12          0.05         19.63        17.48 o                         
 -10   9  12         80.38         88.80        19.22 o                         
  -9   9  12          6.16         32.87        15.90 o                         
  -8   9  12         19.33          2.17        13.56 o                         
  -7   9  12          1.46          4.73        10.30 o                         
  -6   9  12         71.83         74.10        12.94 o                         
  -5   9  12          8.47          3.03         9.13 o                         
  -4   9  12         31.32         26.41        14.92 o                         
  -3   9  12        793.17        756.71        26.09 o                         
  -2   9  12        229.57        234.93        16.58 o                         
  -1   9  12       1386.41       1361.16        34.29 o                         
   0   9  12          1.28         -3.33         8.41 o                         
   1   9  12          2.13          1.12         8.06 o                         
   2   9  12        241.35        217.65        26.58 o                         
   3   9  12        176.32        148.82        14.09 o                         
   4   9  12          1.64         -3.93         9.16 o                         
   5   9  12         18.23         23.36        16.89 o                         
   6   9  12         58.10         71.42        14.06 o                         
   7   9  12         35.86         41.31        29.67 o                         
 -10  10  12         16.75         31.70        17.87 o                         
  -9  10  12        119.81        176.95        22.54 o                         
  -8  10  12          3.25         10.35        17.25 o                         
  -7  10  12         11.31         -5.52        12.68 o                         
  -6  10  12          1.44          6.23        10.75 o                         
  -5  10  12        333.29        334.52        21.24 o                         
  -4  10  12          3.50          6.03         9.68 o                         
  -3  10  12        201.79        187.25        16.13 o                         
  -2  10  12        259.46        259.72        20.89 o                         
  -1  10  12        567.79        534.10        23.13 o                         
   0  10  12         19.19         31.19        10.34 o                         
   1  10  12        403.38        347.47        17.45 o                         
   2  10  12         46.57         52.56        11.10 o                         
   3  10  12          2.57         -1.78         9.84 o                         
   4  10  12          1.52         -9.27         9.27 o                         
   5  10  12         36.76         25.56        11.78 o                         
   6  10  12         36.92         41.44        15.10 o                         
   7  10  12         46.58         32.95        17.25 o                         
  -9  11  12        133.33        127.70        22.79 o                         
  -8  11  12        413.48        391.36        53.13 o                         
  -7  11  12         38.99         28.81        19.32 o                         
  -6  11  12          5.64         22.72        14.25 o                         
  -5  11  12          5.74         11.19        13.56 o                         
  -4  11  12          0.03         18.78        11.16 o                         
  -3  11  12          7.20          5.72        12.41 o                         
  -2  11  12          4.60         -2.62         9.94 o                         
  -1  11  12         79.70         99.05        13.78 o                         
   0  11  12        190.97        145.81        15.77 o                         
   1  11  12        101.12         65.03        12.79 o                         
   2  11  12        437.67        418.65        22.75 o                         
   3  11  12        472.04        487.14        40.34 o                         
   4  11  12        171.57        162.09        37.26 o                         
   5  11  12         32.79         45.45        15.52 o                         
   6  11  12          4.85         24.45        15.52 o                         
  -8  12  12         11.26          9.09        21.39 o                         
  -7  12  12        417.21        478.94        35.13 o                         
  -6  12  12        734.72        685.14        49.68 o                         
  -5  12  12         72.48         60.68        17.05 o                         
  -4  12  12        105.50        104.05        19.22 o                         
  -3  12  12          4.54        -12.57        12.57 o                         
  -2  12  12         88.64         54.07        16.08 o                         
  -1  12  12         37.84         57.45        15.90 o                         
   0  12  12          1.00          1.03        13.56 o                         
   1  12  12         94.85        116.31        18.46 o                         
   2  12  12        610.11        655.45        51.75 o                         
   3  12  12         42.74         23.11        13.58 o                         
   4  12  12        869.25        840.69        37.10 o                         
  -6  13  12        233.02        327.30        29.82 o                         
  -5  13  12        265.63        282.18        27.69 o                         
  -4  13  12         42.08         48.10        16.89 o                         
  -3  13  12        364.69        434.36        31.43 o                         
  -2  13  12        306.77        301.19        26.85 o                         
  -1  13  12         13.83         22.73        17.94 o                         
   0  13  12        708.55        655.02        43.47 o                         
   1  13  12          1.33        -14.12        14.12 o                         
   2  13  12       1051.63       1264.67        47.41 o                         
   3  13  12         52.98         96.75        20.21 o                         
  -3  14  12         86.75         74.41        19.84 o                         
  -2  14  12         33.42         20.34        17.05 o                         
  -1  14  12        374.93        418.67        32.16 o                         
   0  14  12         35.41         56.79        18.23 o                         
 -13   1  13          1.47         -2.17        15.80 o                         
 -12   1  13          4.61         18.47        11.29 o                         
 -11   1  13         95.07        105.66        14.50 o                         
 -10   1  13         56.33         77.77        11.61 o                         
  -9   1  13         83.74         76.30        24.15 o                         
  -8   1  13         12.81         24.06        11.19 o                         
  -7   1  13         61.68         59.75        11.71 o                         
  -6   1  13        743.72        795.62        27.27 o                         
  -5   1  13        714.85        697.90        28.98 o                         
  -4   1  13        656.62        651.00        15.89 o                         
  -3   1  13         25.64         24.57         5.17 o                         
  -2   1  13        712.73        590.18        16.49 o                         
  -1   1  13        829.49        808.61        33.12 o                         
   0   1  13        224.28        234.81        14.58 o                         
   1   1  13         32.13         44.45        19.32 o                         
   2   1  13         10.69          4.14         5.85 o                         
   3   1  13         24.10         12.51         7.27 o                         
   4   1  13        787.81        805.65        27.80 o                         
   5   1  13        150.31        152.00        16.50 o                         
   6   1  13        118.63        103.49        15.61 o                         
   7   1  13          0.13          2.44        13.11 o                         
   8   1  13         92.56        105.49        19.32 o                         
   9   1  13        165.99        186.71        24.33 o                         
  10   1  13        344.99        359.06        32.43 o                         
 -13   2  13        139.81        148.52        20.16 o                         
 -12   2  13         76.37         54.97        13.38 o                         
 -11   2  13          1.95          9.34        10.34 o                         
 -10   2  13       1363.94       1252.68        32.97 o                         
  -9   2  13        147.94        178.04        13.35 o                         
  -8   2  13        937.38        937.20        22.47 o                         
  -7   2  13        398.03        400.30        23.89 o                         
  -6   2  13       3588.38       3761.74        70.74 o                         
  -5   2  13        488.42        455.54        19.84 o                         
  -4   2  13        632.58        614.86        14.23 o                         
  -3   2  13       1770.35       1814.21        64.85 o                         
  -2   2  13         18.75         33.84         6.03 o                         
  -1   2  13        666.32        661.66        16.31 o                         
   0   2  13        775.48        718.56        20.41 o                         
   1   2  13          4.17         17.58         5.81 o                         
   2   2  13        165.91        202.14        21.39 o                         
   3   2  13        105.25        116.28        14.49 o                         
   4   2  13        267.42        279.74        19.01 o                         
   5   2  13         84.97         68.29        13.15 o                         
   6   2  13        186.03        200.16        39.33 o                         
   7   2  13        144.76        170.77        20.42 o                         
   8   2  13        244.02        269.89        25.84 o                         
   9   2  13        521.82        470.07        34.63 o                         
  10   2  13        251.72        276.40        47.61 o                         
 -13   3  13        128.89        111.76        19.87 o                         
 -12   3  13        156.12        149.05        17.06 o                         
 -11   3  13         35.28         18.51        11.32 o                         
 -10   3  13         17.95         28.41        10.31 o                         
  -9   3  13         30.71         41.70        10.19 o                         
  -8   3  13        608.52        608.95        20.07 o                         
  -7   3  13         21.49         31.59         6.43 o                         
  -6   3  13       1270.65       1325.28        36.92 o                         
  -5   3  13        629.02        676.41        24.16 o                         
  -4   3  13        707.74        805.50        23.99 o                         
  -3   3  13       3323.83       3286.74        55.00 o                         
  -2   3  13         91.46         78.62         6.81 o                         
  -1   3  13        272.84        238.61        15.25 o                         
   0   3  13        186.88        177.25        15.14 o                         
   1   3  13          7.60         -4.14         9.66 o                         
   2   3  13        122.37        127.87        18.63 o                         
   3   3  13         59.57         44.70         9.61 o                         
   4   3  13         55.16         36.17        10.35 o                         
   5   3  13         96.89        114.55        15.61 o                         
   6   3  13        284.26        310.78        40.71 o                         
   7   3  13        858.35        814.92        36.10 o                         
   8   3  13        139.82        163.60        36.57 o                         
   9   3  13          9.85        -22.23        31.05 o                         
 -13   4  13        378.66        397.83        30.50 o                         
 -12   4  13        295.45        281.83        21.75 o                         
 -11   4  13         71.49         63.54        13.70 o                         
 -10   4  13        832.39        922.96        42.56 o                         
  -9   4  13          0.74          4.84         9.13 o                         
  -8   4  13       2144.22       2221.86        41.82 o                         
  -7   4  13        115.82        142.44        16.34 o                         
  -6   4  13       1164.74       1206.76        24.53 o                         
  -5   4  13       1071.65        943.22        27.82 o                         
  -4   4  13          2.10         -0.51         5.27 o                         
  -3   4  13        277.60        247.85        10.76 o                         
  -2   4  13        719.51        707.31        22.19 o                         
  -1   4  13        232.15        232.44        16.56 o                         
   0   4  13       1521.89       1411.62        49.68 o                         
   1   4  13        846.27        808.19        23.87 o                         
   2   4  13        249.03        280.76        16.56 o                         
   3   4  13        991.90        956.19        30.45 o                         
   4   4  13        521.25        530.50        25.31 o                         
   5   4  13       1664.45       1614.05        45.30 o                         
   6   4  13        253.24        241.39        28.29 o                         
   7   4  13         20.54         13.39        13.15 o                         
   8   4  13        697.79        693.34        37.56 o                         
   9   4  13         53.34         59.34        19.51 o                         
 -12   5  13        120.71         92.18        13.92 o                         
 -11   5  13        812.83        843.51        32.14 o                         
 -10   5  13        477.87        504.79        26.40 o                         
  -9   5  13        548.07        523.71        23.09 o                         
  -8   5  13        465.90        488.36        20.59 o                         
  -7   5  13        526.97        529.11        20.33 o                         
  -6   5  13       1330.19       1280.57        25.08 o                         
  -5   5  13        622.98        623.10        41.63 o                         
  -4   5  13        435.12        429.15        16.77 o                         
  -3   5  13          7.15         11.16         5.81 o                         
  -2   5  13        436.40        422.06        18.82 o                         
  -1   5  13       1855.38       1696.33        30.62 o                         
   0   5  13       1556.42       1530.44        36.11 o                         
   1   5  13       2709.03       2677.68        53.24 o                         
   2   5  13       1122.37       1187.41        32.79 o                         
   3   5  13        130.62        129.84        14.25 o                         
   4   5  13        399.32        439.49        28.29 o                         
   5   5  13         73.53         96.47        15.25 o                         
   6   5  13        758.38        745.16        34.11 o                         
   7   5  13         13.30          6.76         8.82 o                         
   8   5  13         31.40         40.32        28.29 o                         
   9   5  13          9.30         17.90        17.48 o                         
 -12   6  13        765.20        737.24        37.52 o                         
 -11   6  13          1.07         11.32        19.32 o                         
 -10   6  13       1653.84       1538.29        60.75 o                         
  -9   6  13        109.74        118.20        14.16 o                         
  -8   6  13       1403.72       1352.65        34.50 o                         
  -7   6  13          3.22         -5.57         8.12 o                         
  -6   6  13        151.12        159.98        16.93 o                         
  -5   6  13        407.35        401.84        16.70 o                         
  -4   6  13       3758.62       3693.97        48.70 o                         
  -3   6  13       3166.58       3078.31        41.24 o                         
  -2   6  13       6465.00       6226.33        71.75 o                         
  -1   6  13       3645.17       3515.31        47.09 o                         
   0   6  13       2860.25       2662.82        45.70 o                         
   1   6  13        231.87        219.59        16.56 o                         
   2   6  13         12.93         26.70         9.61 o                         
   3   6  13          9.46         17.41        10.21 o                         
   4   6  13        757.61        709.80        22.24 o                         
   5   6  13       1056.97       1039.03        24.97 o                         
   6   6  13       2332.58       2438.94        46.67 o                         
   7   6  13       1476.54       1477.94        46.53 o                         
   8   6  13        490.01        553.15        22.94 o                         
   9   6  13       1275.24       1289.13        33.33 o                         
 -12   7  13         64.47         83.66        19.87 o                         
 -11   7  13         90.58         87.51        18.46 o                         
 -10   7  13        816.48        822.74        31.80 o                         
  -9   7  13       1657.00       1609.29        40.60 o                         
  -8   7  13        497.15        496.81        23.23 o                         
  -7   7  13       3794.77       3785.05        63.40 o                         
  -6   7  13       2085.72       2030.04        61.74 o                         
  -5   7  13         34.00         45.10         9.29 o                         
  -4   7  13         53.56         54.63         8.47 o                         
  -3   7  13        173.16        140.74        17.24 o                         
  -2   7  13         38.32         50.03         6.92 o                         
  -1   7  13         93.42        116.34        12.55 o                         
   0   7  13       1946.14       1827.63        32.92 o                         
   1   7  13         14.96         10.94         6.81 o                         
   2   7  13       1109.05       1093.19        25.19 o                         
   3   7  13        370.91        351.64        16.30 o                         
   4   7  13       1227.91       1189.97        28.39 o                         
   5   7  13          0.96         -4.21         8.47 o                         
   6   7  13          4.59         -0.05        11.70 o                         
   7   7  13        149.98        163.31        15.32 o                         
   8   7  13         40.89         36.01        12.20 o                         
 -11   8  13         19.03         23.07        15.52 o                         
 -10   8  13        959.69       1016.21        41.33 o                         
  -9   8  13          1.50        -10.54        10.54 o                         
  -8   8  13       2202.68       2286.99        48.71 o                         
  -7   8  13        933.53        942.76        30.20 o                         
  -6   8  13         27.65         16.26         9.68 o                         
  -5   8  13       3214.76       3235.70        55.95 o                         
  -4   8  13       2474.54       2397.46        44.54 o                         
  -3   8  13       1175.23       1187.89        29.09 o                         
  -2   8  13        970.70       1013.86        26.38 o                         
  -1   8  13        392.09        353.72        16.61 o                         
   0   8  13       1141.89       1112.59        23.36 o                         
   1   8  13         21.05         27.73         8.61 o                         
   2   8  13        880.02        831.66        23.85 o                         
   3   8  13        135.19        120.52        12.02 o                         
   4   8  13          0.11         -8.33         8.33 o                         
   5   8  13       1678.94       1779.00        38.95 o                         
   6   8  13        787.47        832.73        27.78 o                         
   7   8  13       1352.17       1422.57        36.81 o                         
   8   8  13        161.40        179.48        19.54 o                         
 -10   9  13         49.72         66.87        17.56 o                         
  -9   9  13        517.36        517.93        46.92 o                         
  -8   9  13         41.04         25.07        11.53 o                         
  -7   9  13        355.64        377.77        22.31 o                         
  -6   9  13       1450.75       1343.70        35.94 o                         
  -5   9  13       1008.29        921.92        29.38 o                         
  -4   9  13       1224.60       1194.27        32.20 o                         
  -3   9  13        947.46       1002.08        29.09 o                         
  -2   9  13       1473.28       1444.15        34.40 o                         
  -1   9  13        136.37        161.38        13.49 o                         
   0   9  13          7.82          7.31         8.69 o                         
   1   9  13          5.68          4.68         8.31 o                         
   2   9  13        672.18        666.98        32.73 o                         
   3   9  13         97.75        106.30        12.99 o                         
   4   9  13        996.18       1005.11        34.93 o                         
   5   9  13        295.13        270.05        24.16 o                         
   6   9  13        276.16        281.73        19.94 o                         
   7   9  13        476.46        461.78        27.76 o                         
 -10  10  13        285.18        267.98        28.09 o                         
  -9  10  13         63.43         64.22        18.56 o                         
  -8  10  13        779.93        652.45        34.12 o                         
  -7  10  13        981.84        922.77        38.44 o                         
  -6  10  13        126.42        119.14        16.05 o                         
  -5  10  13       1251.31       1303.27        35.84 o                         
  -4  10  13        120.57        123.79        14.09 o                         
  -3  10  13         82.18         76.21        12.04 o                         
  -2  10  13         94.97        121.41        13.68 o                         
  -1  10  13         70.94         30.98        10.75 o                         
   0  10  13       1683.46       1706.09        39.12 o                         
   1  10  13        581.17        522.07        36.65 o                         
   2  10  13        204.59        211.36        17.02 o                         
   3  10  13        618.48        625.20        25.10 o                         
   4  10  13        117.62        146.63        15.57 o                         
   5  10  13        595.01        537.09        28.55 o                         
   6  10  13          4.83        -12.57        12.57 o                         
  -9  11  13        130.41        118.10        21.87 o                         
  -8  11  13         34.34         32.68        17.05 o                         
  -7  11  13          8.51        -16.56        16.56 o                         
  -6  11  13        371.09        435.88        85.55 o                         
  -5  11  13        379.42        376.99        23.21 o                         
  -4  11  13        730.16        708.81        36.32 o                         
  -3  11  13        522.88        531.42        50.13 o                         
  -2  11  13        582.20        538.80        41.15 o                         
  -1  11  13       1333.05       1368.19        36.55 o                         
   0  11  13          0.22         -5.62        10.19 o                         
   1  11  13        737.24        770.66        28.38 o                         
   2  11  13        170.83        141.05        14.14 o                         
   3  11  13         94.47        112.63        15.15 o                         
   4  11  13        461.37        518.18        28.50 o                         
   5  11  13        606.59        654.74        68.99 o                         
  -7  12  13        211.87        239.98        32.43 o                         
  -6  12  13        121.70        101.84        19.44 o                         
  -5  12  13        269.49        271.49        33.12 o                         
  -4  12  13         53.88         76.26        31.05 o                         
  -3  12  13        276.26        309.99        25.19 o                         
  -2  12  13         39.49         57.39        15.52 o                         
  -1  12  13         17.53         17.02        14.54 o                         
   0  12  13         99.24         77.74        17.48 o                         
   1  12  13       1079.01       1153.92        70.37 o                         
   2  12  13        156.28        147.32        20.21 o                         
   3  12  13        505.17        535.21        25.92 o                         
   4  12  13        124.51        149.56        20.21 o                         
  -5  13  13         14.95         29.41        16.89 o                         
  -4  13  13        497.79        485.34        33.15 o                         
  -3  13  13         47.27         64.51        17.48 o                         
  -2  13  13         52.56         50.37        18.63 o                         
  -1  13  13        325.12        333.79        43.47 o                         
   0  13  13        114.46        176.37        57.27 o                         
   1  13  13        384.38        394.62        29.50 o                         
   2  13  13        328.86        404.53        48.30 o                         
 -13   0  14        264.70        309.09        46.92 o                         
 -12   0  14        115.02        169.73        35.88 o                         
 -11   0  14        972.34       1029.40        67.61 o                         
 -10   0  14        260.44        235.96        35.88 o                         
  -9   0  14        633.09        616.81        46.92 o                         
  -8   0  14        634.21        684.42        44.16 o                         
  -7   0  14        122.44         88.31        19.32 o                         
  -6   0  14        511.68        455.36        30.36 o                         
  -5   0  14        924.86        819.65        34.50 o                         
  -4   0  14        730.52        738.24        28.98 o                         
  -3   0  14       6770.17       6789.04       109.21 o                         
  -2   0  14        152.35        136.61        13.80 o                         
  -1   0  14       6571.27       5474.01       133.85 o                         
   1   0  14       3646.28       3419.36        56.59 o                         
   2   0  14        208.61        306.33        22.08 o                         
   3   0  14        190.44        176.63        19.32 o                         
   4   0  14        219.51        264.94        26.22 o                         
   5   0  14          5.14         -1.38        12.42 o                         
   6   0  14       1813.71       1804.89        70.37 o                         
   7   0  14       1655.84       1548.23        68.99 o                         
   8   0  14        226.36        237.34        34.50 o                         
   9   0  14       1192.34       1206.02        68.99 o                         
 -13   1  14         20.97         -0.75        17.05 o                         
 -12   1  14        486.91        514.71        38.05 o                         
 -11   1  14         41.11         46.23        17.56 o                         
 -10   1  14       2791.35       2890.08        83.48 o                         
  -9   1  14       1052.17       1062.41        41.46 o                         
  -8   1  14        148.34        216.02        19.98 o                         
  -7   1  14       1014.48        938.29        32.68 o                         
  -6   1  14        503.68        470.63        22.38 o                         
  -5   1  14       3169.12       3045.56        56.57 o                         
  -4   1  14       2387.84       2417.68        32.48 o                         
  -3   1  14       1766.66       1762.55        29.42 o                         
  -2   1  14       2289.82       2351.95        34.92 o                         
  -1   1  14        244.72        249.66        12.42 o                         
   0   1  14        347.20        328.26        11.00 o                         
   1   1  14        894.08        873.47        33.12 o                         
   2   1  14         16.20         14.59         8.97 o                         
   3   1  14       1215.51       1205.30        31.70 o                         
   4   1  14       1420.41       1350.28        36.58 o                         
   5   1  14       1307.94       1330.13        39.51 o                         
   6   1  14       1516.32       1498.64        44.88 o                         
   7   1  14       1392.01       1367.32        46.34 o                         
   8   1  14        272.34        291.76        26.82 o                         
   9   1  14        338.01        291.32        28.77 o                         
 -13   2  14          6.71          8.72        12.44 o                         
 -12   2  14         83.31        110.18        20.12 o                         
 -11   2  14       1619.00       1587.90        69.03 o                         
 -10   2  14         41.56         27.87         9.83 o                         
  -9   2  14        576.33        594.61        33.65 o                         
  -8   2  14        514.50        520.08        29.75 o                         
  -7   2  14        148.49        174.78        16.59 o                         
  -6   2  14         44.88         44.91        10.21 o                         
  -5   2  14         25.05         37.44         8.25 o                         
  -4   2  14        353.71        369.23        12.55 o                         
  -3   2  14       4557.19       4526.01       117.29 o                         
  -2   2  14        454.36        444.05        20.01 o                         
  -1   2  14       1825.31       1661.25        36.73 o                         
   0   2  14       1620.58       1736.50        38.45 o                         
   1   2  14        165.92        173.87        17.94 o                         
   2   2  14        221.91        252.92        15.10 o                         
   3   2  14          1.14         13.11         7.81 o                         
   4   2  14       1587.86       1588.86        40.95 o                         
   5   2  14        756.89        715.91        54.51 o                         
   6   2  14        485.86        500.01        37.26 o                         
   7   2  14        952.27        907.16        77.27 o                         
   8   2  14         42.61         70.15        18.03 o                         
   9   2  14         36.80         58.59        19.01 o                         
 -13   3  14         65.82        116.72        18.86 o                         
 -12   3  14        640.62        660.35        34.01 o                         
 -11   3  14        125.59        140.10        19.34 o                         
 -10   3  14       3307.62       3251.79        56.97 o                         
  -9   3  14       1156.51       1166.09        55.60 o                         
  -8   3  14          3.02         16.08        11.19 o                         
  -7   3  14         26.82         32.94        17.25 o                         
  -6   3  14        991.04        951.72        50.37 o                         
  -5   3  14       1433.37       1392.58        51.06 o                         
  -4   3  14       4158.87       4125.92        70.49 o                         
  -3   3  14        204.07        203.17        11.94 o                         
  -2   3  14       4280.57       3961.65        97.97 o                         
  -1   3  14        247.69        189.04        19.32 o                         
   0   3  14       5622.60       5308.42       124.19 o                         
   1   3  14        279.52        267.70        23.46 o                         
   2   3  14       1496.49       1558.94        57.96 o                         
   3   3  14         51.80         35.12         9.61 o                         
   4   3  14       1364.37       1319.42        37.26 o                         
   5   3  14        993.24        921.57        34.11 o                         
   6   3  14       1868.72       1829.24        51.16 o                         
   7   3  14          2.78          8.23        13.56 o                         
   8   3  14        610.22        595.84        35.52 o                         
   9   3  14        238.98        246.30        38.64 o                         
 -13   4  14         95.16         65.89        17.86 o                         
 -12   4  14         25.24         30.48        12.87 o                         
 -11   4  14         82.60         56.10        13.38 o                         
 -10   4  14       1296.43       1200.15        52.77 o                         
  -9   4  14          2.76          4.81         8.69 o                         
  -8   4  14       3952.68       3904.90        60.05 o                         
  -7   4  14         43.93         36.05        11.59 o                         
  -6   4  14       1301.81       1265.15        73.13 o                         
  -5   4  14         70.40         77.83         9.13 o                         
  -4   4  14       3637.78       3462.63        53.34 o                         
  -3   4  14        571.18        573.15        21.20 o                         
  -2   4  14         92.96         93.12         9.19 o                         
  -1   4  14        226.73        207.16        22.77 o                         
   0   4  14       2577.95       2519.67        74.51 o                         
   1   4  14        855.00        863.70        24.87 o                         
   2   4  14       3105.22       3046.97        58.74 o                         
   3   4  14       3753.81       3589.44        68.53 o                         
   4   4  14        887.97        899.60        32.02 o                         
   5   4  14         11.49         12.13        11.73 o                         
   6   4  14         41.75         22.70        14.12 o                         
   7   4  14         48.28         40.49        15.52 o                         
   8   4  14         15.59         27.26        16.08 o                         
   9   4  14          1.33         -8.95        20.70 o                         
 -12   5  14        605.25        562.47        62.78 o                         
 -11   5  14        218.92        207.52        18.05 o                         
 -10   5  14        420.01        429.30        21.81 o                         
  -9   5  14        228.53        245.56        25.68 o                         
  -8   5  14         53.00         42.76         9.87 o                         
  -7   5  14          5.15         -0.66         6.81 o                         
  -6   5  14        754.45        712.46        20.71 o                         
  -5   5  14        214.62        183.46        16.28 o                         
  -4   5  14       1662.51       1549.01        31.61 o                         
  -3   5  14       1157.60       1115.36        24.91 o                         
  -2   5  14       1353.06       1312.31        26.33 o                         
  -1   5  14         16.81         19.78         7.05 o                         
   0   5  14          6.21         10.21         6.89 o                         
   1   5  14         92.66         89.69        11.23 o                         
   2   5  14        553.43        561.40        24.16 o                         
   3   5  14        255.86        242.86        18.23 o                         
   4   5  14        525.87        489.67        27.60 o                         
   5   5  14        105.10        111.97        16.50 o                         
   6   5  14       1892.60       1832.14        53.12 o                         
   7   5  14        372.71        341.57        28.25 o                         
   8   5  14       1042.02       1077.30        45.30 o                         
 -12   6  14         36.11         35.68        16.56 o                         
 -11   6  14         35.25         34.17        12.87 o                         
 -10   6  14        114.23        148.90        15.86 o                         
  -9   6  14        495.69        483.53        22.54 o                         
  -8   6  14        793.97        772.90        35.74 o                         
  -7   6  14        649.79        593.09        21.39 o                         
  -6   6  14       1440.03       1449.66        30.54 o                         
  -5   6  14        306.00        299.73        26.41 o                         
  -4   6  14         65.82         64.39        11.23 o                         
  -3   6  14        530.15        474.80        18.18 o                         
  -2   6  14        871.00        862.52        22.71 o                         
  -1   6  14          5.76          3.87         6.81 o                         
   0   6  14        520.22        474.18        21.87 o                         
   1   6  14        574.84        555.83        42.09 o                         
   2   6  14       1057.82        988.67        54.51 o                         
   3   6  14        153.53        175.07        17.87 o                         
   4   6  14         43.47         35.98        12.57 o                         
   5   6  14         38.00         47.92        14.12 o                         
   6   6  14        159.89        182.72        21.81 o                         
   7   6  14          1.00          4.99        15.10 o                         
   8   6  14        250.72        278.54        28.67 o                         
 -11   7  14        138.44        158.26        20.56 o                         
 -10   7  14         18.42         31.94        12.36 o                         
  -9   7  14          2.02          5.68        10.49 o                         
  -8   7  14         63.17         85.90        12.55 o                         
  -7   7  14        899.40        927.37        27.88 o                         
  -6   7  14        369.86        350.86        25.13 o                         
  -5   7  14       1466.82       1488.65        31.40 o                         
  -4   7  14         25.50         16.10         7.59 o                         
  -3   7  14        302.11        275.90        20.83 o                         
  -2   7  14        600.29        561.63        26.67 o                         
  -1   7  14        716.98        747.98        73.82 o                         
   0   7  14        190.28        167.81        15.90 o                         
   1   7  14       1584.61       1432.87        40.06 o                         
   2   7  14       1402.11       1374.62        40.67 o                         
   3   7  14        546.66        544.95        29.46 o                         
   4   7  14          1.86          3.04        12.17 o                         
   5   7  14        100.25         70.28        15.90 o                         
   6   7  14        125.33        118.46        35.19 o                         
   7   7  14        210.13        222.93        44.16 o                         
   8   7  14          1.99          6.31        33.12 o                         
 -11   8  14         47.71         46.92        16.56 o                         
 -10   8  14        138.05        194.39        37.26 o                         
  -9   8  14         75.19         57.93        13.55 o                         
  -8   8  14         47.40         79.18        15.81 o                         
  -7   8  14        216.03        193.76        16.63 o                         
  -6   8  14         30.39          9.29         9.49 o                         
  -5   8  14        118.10        109.52        15.17 o                         
  -4   8  14        488.52        479.75        19.35 o                         
  -3   8  14       1264.48       1252.33        45.07 o                         
  -2   8  14          5.07         20.30        12.45 o                         
  -1   8  14        276.31        307.45        15.14 o                         
   0   8  14         44.33         36.28         7.20 o                         
   1   8  14          9.86         15.14         7.42 o                         
   2   8  14         32.43         32.07         8.84 o                         
   3   8  14         69.12         53.07         9.15 o                         
   4   8  14        338.85        327.39        33.58 o                         
   5   8  14        318.28        321.19        17.36 o                         
   6   8  14        319.95        346.63        18.40 o                         
   7   8  14        493.56        545.96        25.26 o                         
 -10   9  14        489.13        521.08        32.40 o                         
  -9   9  14         60.86         63.36        16.84 o                         
  -8   9  14         96.46         91.94        14.40 o                         
  -7   9  14          9.17         24.02        11.32 o                         
  -6   9  14        249.24        228.04        20.42 o                         
  -5   9  14       1045.07       1110.01        31.09 o                         
  -4   9  14        874.08        914.77        27.89 o                         
  -3   9  14          1.78        -10.86        10.86 o                         
  -2   9  14       2221.35       2266.39        43.46 o                         
  -1   9  14        887.28        838.73        25.24 o                         
   0   9  14         75.81         68.72        10.50 o                         
   1   9  14        410.65        353.64        17.34 o                         
   2   9  14        117.92        101.98        11.94 o                         
   3   9  14          0.43          4.74         9.03 o                         
   4   9  14        218.57        184.66        15.32 o                         
   5   9  14        106.52        121.01        13.84 o                         
   6   9  14        659.94        653.35        25.48 o                         
  -9  10  14         15.60         22.97        16.25 o                         
  -8  10  14        141.25        145.64        33.12 o                         
  -7  10  14        100.30         82.80        14.40 o                         
  -6  10  14        217.51        230.62        18.40 o                         
  -5  10  14         13.64         16.31        10.75 o                         
  -4  10  14          5.48          1.46         9.52 o                         
  -3  10  14         98.72         79.61        12.43 o                         
  -2  10  14          0.92          5.32         9.13 o                         
  -1  10  14          1.76          7.15         9.34 o                         
   0  10  14          7.48         12.82         9.16 o                         
   1  10  14          6.23          5.12         8.25 o                         
   2  10  14         59.92         67.92        17.31 o                         
   3  10  14          7.48          2.14         9.94 o                         
   4  10  14         62.15         78.33        13.12 o                         
   5  10  14         37.23         11.38        11.08 o                         
  -8  11  14         62.80         42.54        21.39 o                         
  -7  11  14         17.66         13.97        15.52 o                         
  -6  11  14         20.04         18.72        20.01 o                         
  -5  11  14        146.41        180.77        17.84 o                         
  -4  11  14        678.93        682.34        28.28 o                         
  -3  11  14        172.04        182.51        17.97 o                         
  -2  11  14        186.19        187.83        16.94 o                         
  -1  11  14          0.17          0.70         9.67 o                         
   0  11  14          5.22         13.62        13.38 o                         
   1  11  14          1.01         -6.82        10.15 o                         
   2  11  14          3.84          3.68         8.96 o                         
   3  11  14        157.84        178.84        16.83 o                         
   4  11  14        113.04        146.56        18.47 o                         
  -7  12  14         31.34         21.14        16.25 o                         
  -6  12  14          9.77         -6.85        14.12 o                         
  -5  12  14          0.37         -2.07        17.25 o                         
  -4  12  14         43.53         69.24        16.25 o                         
  -3  12  14        866.63        934.52        38.44 o                         
  -2  12  14         13.44          7.62        12.84 o                         
  -1  12  14        231.01        253.13        20.06 o                         
   0  12  14         24.93         19.74        12.14 o                         
   1  12  14        534.98        608.04        31.10 o                         
   2  12  14         48.40         37.48        20.01 o                         
   3  12  14        831.69        842.75        50.17 o                         
  -4  13  14          5.14          5.20        14.25 o                         
  -3  13  14          5.69          2.02        13.56 o                         
  -2  13  14        268.15        274.60        25.51 o                         
  -1  13  14         58.58         67.14        18.23 o                         
   0  13  14        137.30        145.46        20.56 o                         
   1  13  14         51.01         54.43        17.24 o                         
 -13   1  15          0.10         14.25        18.03 o                         
 -12   1  15        125.62        168.75        25.31 o                         
 -11   1  15         24.50         10.73        15.10 o                         
 -10   1  15         11.41         26.49        14.54 o                         
  -9   1  15        360.20        332.19        25.37 o                         
  -8   1  15        210.66        205.58        19.01 o                         
  -7   1  15         89.74        115.48        27.60 o                         
  -6   1  15        608.42        674.00        25.84 o                         
  -5   1  15        547.07        537.78        26.22 o                         
  -4   1  15       2224.47       2190.80        41.39 o                         
  -3   1  15          2.92          9.34         6.29 o                         
  -2   1  15       2935.69       2881.14        71.24 o                         
  -1   1  15       2789.34       2665.51        77.27 o                         
   0   1  15       2981.01       2849.71        53.00 o                         
   1   1  15       2384.14       2356.85        63.47 o                         
   2   1  15         91.50        109.78        11.19 o                         
   3   1  15         20.43         28.11         9.23 o                         
   4   1  15        102.90        110.65        13.56 o                         
   5   1  15        148.13        126.91        16.08 o                         
   6   1  15         21.35         10.35        12.68 o                         
   7   1  15        526.74        533.29        32.68 o                         
   8   1  15        147.64        164.32        28.98 o                         
   9   1  15        183.42        223.45        26.29 o                         
 -13   2  15        206.86        273.66        32.20 o                         
 -12   2  15        198.54        242.85        28.25 o                         
 -11   2  15        409.56        390.82        32.20 o                         
 -10   2  15          5.07          4.14        13.66 o                         
  -9   2  15        268.71        282.09        24.87 o                         
  -8   2  15       1158.91       1226.10        40.95 o                         
  -7   2  15        667.42        688.56        29.65 o                         
  -6   2  15       1437.08       1457.14        38.46 o                         
  -5   2  15        888.31        886.66        26.13 o                         
  -4   2  15        313.75        320.53        15.25 o                         
  -3   2  15       2710.80       2551.41        67.61 o                         
  -2   2  15         24.95         16.56         7.27 o                         
  -1   2  15       1046.03        956.80        46.92 o                         
   0   2  15        428.00        360.15        23.46 o                         
   1   2  15       1313.94       1183.94        42.78 o                         
   2   2  15       5229.00       5159.81        85.71 o                         
   3   2  15        357.73        330.89        19.01 o                         
   4   2  15          6.30          9.22         9.23 o                         
   5   2  15       1636.94       1554.74        43.88 o                         
   6   2  15         15.57         11.73        12.68 o                         
   7   2  15          5.14         12.37        14.12 o                         
   8   2  15        216.31        197.80        26.22 o                         
   9   2  15          2.82          1.21        15.52 o                         
 -13   3  15         22.82         40.74        13.76 o                         
 -12   3  15          6.63         15.05        10.96 o                         
 -11   3  15        117.14        152.41        14.01 o                         
 -10   3  15        302.80        308.18        22.98 o                         
  -9   3  15          0.65          6.69        12.57 o                         
  -8   3  15        556.09        573.76        31.70 o                         
  -7   3  15         33.62         28.98        16.56 o                         
  -6   3  15        498.54        536.58        30.36 o                         
  -5   3  15          1.22          1.66         7.27 o                         
  -4   3  15        153.78        172.98        11.94 o                         
  -3   3  15        180.19        183.08        11.23 o                         
  -2   3  15         82.83         37.26        13.80 o                         
  -1   3  15       5572.40       5377.42       126.95 o                         
   0   3  15       4634.96       4774.41       115.91 o                         
   1   3  15       1731.16       1760.73        57.96 o                         
   2   3  15        669.60        657.73        23.17 o                         
   3   3  15        879.33        780.21        27.11 o                         
   4   3  15         28.48         42.37        11.71 o                         
   5   3  15        158.32        124.73        20.01 o                         
   6   3  15         49.83         54.46        14.54 o                         
   7   3  15        199.73        210.00        22.91 o                         
   8   3  15        291.32        268.06        26.29 o                         
   9   3  15         33.44         30.66        17.24 o                         
 -12   4  15        335.54        343.00        22.28 o                         
 -11   4  15         53.65         24.06        11.17 o                         
 -10   4  15         44.45         74.12        11.74 o                         
  -9   4  15        573.36        559.29        23.97 o                         
  -8   4  15        222.24        277.15        37.26 o                         
  -7   4  15        614.78        565.34        37.26 o                         
  -6   4  15        417.69        433.93        23.77 o                         
  -5   4  15        503.77        488.52        25.03 o                         
  -4   4  15         66.29         66.82         8.06 o                         
  -3   4  15        713.18        722.61        23.53 o                         
  -2   4  15         24.76         24.84         7.10 o                         
  -1   4  15       1471.72       1301.23        49.68 o                         
   0   4  15         69.56         82.79        16.56 o                         
   1   4  15       1858.46       1818.99        38.79 o                         
   2   4  15         34.98         59.53         9.94 o                         
   3   4  15         19.54         17.94         9.94 o                         
   4   4  15        526.21        486.14        25.14 o                         
   5   4  15         88.98         80.60        15.52 o                         
   6   4  15        657.58        587.89        30.63 o                         
   7   4  15          3.14          8.23        13.92 o                         
   8   4  15          2.77          4.14        14.54 o                         
 -12   5  15         21.88         33.97        12.71 o                         
 -11   5  15        359.14        322.86        20.66 o                         
 -10   5  15        174.08        199.04        32.93 o                         
  -9   5  15          1.71         10.22         8.69 o                         
  -8   5  15        644.20        650.45        20.25 o                         
  -7   5  15         27.14         24.89        12.17 o                         
  -6   5  15       2106.43       1920.43        48.11 o                         
  -5   5  15        229.21        242.96        38.64 o                         
  -4   5  15          0.86          3.68         6.27 o                         
  -3   5  15        127.47        135.90         9.68 o                         
  -2   5  15         86.29         73.08        10.72 o                         
  -1   5  15       1401.34       1382.70        35.75 o                         
   0   5  15       1277.45       1221.40        31.50 o                         
   1   5  15          5.45         12.34         7.91 o                         
   2   5  15       1508.27       1529.10        39.08 o                         
   3   5  15         33.51         25.92        10.94 o                         
   4   5  15       1928.34       1829.82        48.11 o                         
   5   5  15        451.16        433.75        27.49 o                         
   6   5  15          0.38         -3.37        17.94 o                         
   7   5  15        774.98        893.99        40.41 o                         
   8   5  15         73.31         94.17        20.42 o                         
 -12   6  15        396.15        490.53        29.04 o                         
 -11   6  15        350.14        351.22        22.40 o                         
 -10   6  15        543.06        596.39        25.75 o                         
  -9   6  15        324.18        348.42        19.35 o                         
  -8   6  15         17.22         15.80        10.26 o                         
  -7   6  15        528.14        522.37        18.42 o                         
  -6   6  15        980.44        919.60        35.75 o                         
  -5   6  15         93.23         83.20        14.49 o                         
  -4   6  15       1286.99       1236.02        36.11 o                         
  -3   6  15        102.38        112.37        19.32 o                         
  -2   6  15       2533.40       2509.19        52.37 o                         
  -1   6  15        128.48        176.61        44.85 o                         
   0   6  15       1258.10       1257.08        33.81 o                         
   1   6  15        215.86        268.91        19.32 o                         
   2   6  15          1.84         -2.40         8.93 o                         
   3   6  15        733.43        706.29        29.82 o                         
   4   6  15        156.83        132.12        17.05 o                         
   5   6  15        246.31        216.51        21.81 o                         
   6   6  15        307.12        283.94        25.31 o                         
   7   6  15         90.43         91.96        19.84 o                         
   8   6  15          8.34         46.88        19.01 o                         
 -11   7  15          2.84         -8.18        12.95 o                         
 -10   7  15        396.84        351.35        21.75 o                         
  -9   7  15        536.89        613.90        25.68 o                         
  -8   7  15       1281.26       1240.69        32.79 o                         
  -7   7  15         67.89         59.01        10.31 o                         
  -6   7  15         46.18         56.44         9.47 o                         
  -5   7  15        268.04        294.12        14.00 o                         
  -4   7  15        844.66        919.93        44.85 o                         
  -3   7  15        672.95        707.39        28.80 o                         
  -2   7  15        404.09        429.78        23.18 o                         
  -1   7  15        627.60        628.47        26.78 o                         
   0   7  15       2262.63       2167.59        50.29 o                         
   1   7  15        138.36        145.04        15.90 o                         
   2   7  15       1165.55       1078.93        43.47 o                         
   3   7  15          3.77         -1.20        11.19 o                         
   4   7  15        552.99        527.58        29.82 o                         
   5   7  15        887.17        953.68        38.70 o                         
   6   7  15        304.59        264.99        25.14 o                         
   7   7  15        139.71        126.38        24.15 o                         
 -10   8  15        189.92        167.17        17.63 o                         
  -9   8  15        173.17        189.54        20.42 o                         
  -8   8  15        248.99        235.70        17.67 o                         
  -7   8  15         14.79         24.59        10.01 o                         
  -6   8  15        521.92        494.24        37.46 o                         
  -5   8  15        748.37        707.72        23.03 o                         
  -4   8  15        813.92        785.62        22.87 o                         
  -3   8  15         12.35          9.21        11.60 o                         
  -2   8  15       3639.23       3643.06        54.52 o                         
  -1   8  15       1659.16       1628.97        45.97 o                         
   0   8  15       1040.65        987.43        27.93 o                         
   1   8  15       3741.38       3744.64        78.32 o                         
   2   8  15         43.47         58.98        13.92 o                         
   3   8  15        565.94        549.64        33.12 o                         
   4   8  15        221.47        236.34        24.16 o                         
   5   8  15        106.37        106.72        19.84 o                         
   6   8  15       1285.28       1266.60        49.09 o                         
 -10   9  15        117.12        138.88        22.08 o                         
  -9   9  15        164.35        179.72        18.21 o                         
  -8   9  15        427.04        428.08        23.23 o                         
  -7   9  15         22.39          7.64        10.50 o                         
  -6   9  15        525.12        517.59        28.26 o                         
  -5   9  15         59.35         81.39        12.36 o                         
  -4   9  15          9.87          5.44         8.84 o                         
  -3   9  15        235.12        258.33        17.17 o                         
  -2   9  15         54.59         64.10        22.26 o                         
  -1   9  15       2056.73       2099.01        39.58 o                         
   0   9  15        992.06        998.83        28.90 o                         
   1   9  15        104.63        121.20        11.39 o                         
   2   9  15        678.75        635.55        20.13 o                         
   3   9  15         20.26         20.95         9.70 o                         
   4   9  15        438.48        429.70        17.87 o                         
   5   9  15        211.73        193.29        14.32 o                         
   6   9  15          1.35         14.68        15.90 o                         
  -9  10  15        256.48        261.33        52.44 o                         
  -8  10  15         96.56         65.84        16.56 o                         
  -7  10  15        619.92        660.57        28.20 o                         
  -6  10  15        744.09        737.50        40.18 o                         
  -5  10  15        165.61        221.90        18.28 o                         
  -4  10  15       1408.36       1391.31        35.12 o                         
  -3  10  15        269.12        240.77        22.27 o                         
  -2  10  15        717.45        721.90        24.93 o                         
  -1  10  15         16.91         26.23         9.80 o                         
   0  10  15        143.28        137.06        13.22 o                         
   1  10  15        230.45        231.94        14.06 o                         
   2  10  15         17.55         19.96         9.44 o                         
   3  10  15        576.94        663.26        49.00 o                         
   4  10  15        694.72        714.55        25.19 o                         
   5  10  15        157.28        176.80        15.09 o                         
  -8  11  15         40.79         32.55        16.25 o                         
  -7  11  15         98.88        113.78        18.56 o                         
  -6  11  15        250.46        281.59        21.04 o                         
  -5  11  15        809.07        819.80        44.92 o                         
  -4  11  15        266.30        242.44        23.84 o                         
  -3  11  15        857.82       1004.53        31.92 o                         
  -2  11  15        351.91        323.62        20.42 o                         
  -1  11  15       1091.26       1083.31        31.30 o                         
   0  11  15        134.91        110.44        14.17 o                         
   1  11  15        484.65        472.27        22.05 o                         
   2  11  15         18.95         14.65         9.70 o                         
   3  11  15         17.88         16.06        10.98 o                         
   4  11  15         62.70         57.82        12.79 o                         
  -6  12  15         78.53         64.46        20.01 o                         
  -5  12  15        474.36        504.90       100.73 o                         
  -4  12  15        400.78        349.77        55.89 o                         
  -3  12  15         43.51         52.97        13.84 o                         
  -2  12  15         81.85         85.74        14.88 o                         
  -1  12  15        234.25        243.56        19.40 o                         
   0  12  15         54.04         78.29        14.32 o                         
   1  12  15        200.08        201.94        17.73 o                         
   2  12  15          2.82         19.09        14.25 o                         
  -3  13  15        149.65        173.93        21.20 o                         
  -2  13  15         68.06         25.36        15.25 o                         
 -13   0  16          3.17          1.38        26.22 o                         
 -12   0  16        485.42        619.57        57.96 o                         
 -11   0  16        328.02        332.55        42.78 o                         
 -10   0  16       1797.99       1944.26        82.79 o                         
  -9   0  16        220.51        231.82        31.74 o                         
  -8   0  16       2133.03       2224.38        78.65 o                         
  -7   0  16        186.54        204.22        24.84 o                         
  -6   0  16        164.63        168.35        20.70 o                         
  -5   0  16        149.27        103.49        15.18 o                         
  -4   0  16        265.19        229.06        17.94 o                         
  -3   0  16         12.53         15.18         9.66 o                         
  -2   0  16       4682.83       4632.28       117.29 o                         
  -1   0  16       1852.99       1708.30        51.06 o                         
   1   0  16        732.17        712.02        28.98 o                         
   2   0  16        675.60        575.41        28.98 o                         
   3   0  16        197.09        219.40        22.08 o                         
   4   0  16        229.07        176.63        23.46 o                         
   5   0  16       2510.98       2461.72        81.41 o                         
   6   0  16         34.65         37.26        19.32 o                         
   7   0  16        658.14        565.75        44.16 o                         
   8   0  16        857.92        939.70        57.96 o                         
 -13   1  16         12.94          4.66        18.03 o                         
 -12   1  16        117.61        173.69        59.34 o                         
 -11   1  16         26.71         17.44        16.08 o                         
 -10   1  16        285.33        294.33        26.34 o                         
  -9   1  16       1050.59       1046.54        47.61 o                         
  -8   1  16        235.03        284.62        28.98 o                         
  -7   1  16        350.07        320.45        31.74 o                         
  -6   1  16        884.06        817.99        27.27 o                         
  -5   1  16        387.10        377.54        18.03 o                         
  -4   1  16       2240.64       2260.56        59.34 o                         
  -3   1  16         18.76         16.31         5.17 o                         
  -2   1  16       1314.46       1282.91        53.82 o                         
  -1   1  16         33.44         50.95         7.62 o                         
   0   1  16        358.90        365.67        22.08 o                         
   1   1  16        897.17       1004.56        37.26 o                         
   2   1  16        575.41        572.86        23.46 o                         
   3   1  16          6.98         15.25         9.23 o                         
   4   1  16        306.06        276.20        19.01 o                         
   5   1  16         17.34         21.62        11.59 o                         
   6   1  16        730.02        658.22        53.82 o                         
   7   1  16          2.93         10.35        13.66 o                         
   8   1  16        184.94        196.20        43.47 o                         
 -12   2  16        359.27        417.13        35.09 o                         
 -11   2  16        482.91        504.88        35.52 o                         
 -10   2  16        768.19        829.53        40.95 o                         
  -9   2  16        342.96        330.51        25.84 o                         
  -8   2  16       1659.90       1728.33        68.30 o                         
  -7   2  16        183.49        160.69        16.59 o                         
  -6   2  16       2282.38       2274.20        69.68 o                         
  -5   2  16        461.38        417.89        18.86 o                         
  -4   2  16          1.78         -4.37         5.61 o                         
  -3   2  16        768.97        670.62        31.74 o                         
  -2   2  16       4988.26       4575.70       106.25 o                         
  -1   2  16        558.85        488.48        26.22 o                         
   0   2  16       3501.43       3605.64        89.69 o                         
   1   2  16         19.99         24.84        12.42 o                         
   2   2  16       2097.10       2176.12        45.17 o                         
   3   2  16       1649.65       1654.11        40.41 o                         
   4   2  16        222.73        266.90        19.51 o                         
   5   2  16        696.78        697.13        30.72 o                         
   6   2  16         64.69         40.49        14.12 o                         
   7   2  16       1192.94       1135.73        46.92 o                         
   8   2  16        222.73        226.42        26.91 o                         
 -12   3  16         50.73         58.96        19.98 o                         
 -11   3  16        292.63        337.46        38.64 o                         
 -10   3  16        176.80        175.24        22.38 o                         
  -9   3  16        556.52        616.30        53.13 o                         
  -8   3  16        159.28        147.59        18.03 o                         
  -7   3  16        833.01        866.35        33.57 o                         
  -6   3  16         67.20         60.09        11.19 o                         
  -5   3  16        138.42        145.07        12.93 o                         
  -4   3  16       1125.58       1007.33        40.65 o                         
  -3   3  16         86.46         96.47         9.66 o                         
  -2   3  16          4.48         -9.66        11.04 o                         
  -1   3  16       1107.73       1139.79        42.78 o                         
   0   3  16        253.13        296.68        24.84 o                         
   1   3  16       1899.08       1843.53        59.34 o                         
   2   3  16        180.99        185.09        13.92 o                         
   3   3  16         20.33         26.91         9.76 o                         
   4   3  16        634.00        623.79        27.11 o                         
   5   3  16        128.42        137.00        16.89 o                         
   6   3  16        525.02        563.57        30.63 o                         
   7   3  16          2.44         -7.79        13.56 o                         
   8   3  16        178.66        165.15        22.79 o                         
 -12   4  16         73.28         75.35        12.38 o                         
 -11   4  16        273.22        263.49        28.77 o                         
 -10   4  16        445.75        470.16        35.88 o                         
  -9   4  16        213.95        211.20        22.79 o                         
  -8   4  16        148.71        156.21        19.01 o                         
  -7   4  16         28.44         28.77        12.57 o                         
  -6   4  16        102.66        100.86        18.63 o                         
  -5   4  16       1453.32       1436.83        36.73 o                         
  -4   4  16         56.32         45.58         7.25 o                         
  -3   4  16       2747.38       2544.59        51.69 o                         
  -2   4  16        381.73        356.01        27.60 o                         
  -1   4  16        638.75        629.23        35.88 o                         
   0   4  16        124.83        132.47        19.32 o                         
   1   4  16        415.54        408.69        33.81 o                         
   2   4  16        214.18        206.14        21.39 o                         
   3   4  16       1006.01        924.74        31.43 o                         
   4   4  16        564.30        508.43        26.13 o                         
   5   4  16        665.60        694.02        31.61 o                         
   6   4  16          2.54         14.19        13.56 o                         
   7   4  16        642.16        646.16        34.55 o                         
   8   4  16          0.84         -2.76        15.61 o                         
 -12   5  16         70.82         96.62        15.02 o                         
 -11   5  16         17.69         24.41        13.56 o                         
 -10   5  16          8.24          5.38         8.70 o                         
  -9   5  16        850.10        816.71        90.38 o                         
  -8   5  16        255.09        263.97        23.77 o                         
  -7   5  16        175.26        196.23        19.44 o                         
  -6   5  16        136.79        125.41        15.52 o                         
  -5   5  16       1418.47       1322.40        37.46 o                         
  -4   5  16         68.12         76.23        10.94 o                         
  -3   5  16         16.04         17.12         6.07 o                         
  -2   5  16       1344.54       1218.15        33.49 o                         
  -1   5  16       1522.84       1582.73        62.09 o                         
   0   5  16       1018.01        924.52        45.54 o                         
   1   5  16       4712.08       4647.67        81.93 o                         
   2   5  16        153.62        173.65        15.90 o                         
   3   5  16       2565.24       2500.54        56.19 o                         
   4   5  16         48.89         29.47        12.42 o                         
   5   5  16          2.34          0.33        11.94 o                         
   6   5  16          3.67          7.59        14.49 o                         
   7   5  16         91.09        104.00        19.84 o                         
 -11   6  16        387.33        407.00        22.08 o                         
 -10   6  16          3.13         16.00         9.83 o                         
  -9   6  16          5.97         22.75         8.81 o                         
  -8   6  16         10.92          0.36        13.15 o                         
  -7   6  16        605.51        651.38        33.13 o                         
  -6   6  16        102.48        121.58        16.08 o                         
  -5   6  16        551.02        523.80        26.85 o                         
  -4   6  16        265.33        229.75        22.08 o                         
  -3   6  16        550.40        580.90        23.74 o                         
  -2   6  16         51.89         39.11         9.40 o                         
  -1   6  16         75.98         70.97        13.11 o                         
   0   6  16         25.23         16.01         9.19 o                         
   1   6  16        464.78        479.38        24.52 o                         
   2   6  16         51.94         64.48        13.80 o                         
   3   6  16         42.38         60.29        13.25 o                         
   4   6  16         36.22         35.43        13.56 o                         
   5   6  16        237.75        255.91        23.77 o                         
   6   6  16          4.61          0.64        14.54 o                         
   7   6  16         56.17         73.72        19.44 o                         
 -11   7  16         11.09          5.60        12.38 o                         
 -10   7  16         22.13          9.98        10.85 o                         
  -9   7  16         68.11         81.19        12.20 o                         
  -8   7  16        141.01        148.86        12.75 o                         
  -7   7  16        245.90        194.84        12.29 o                         
  -6   7  16         83.40         84.45        16.56 o                         
  -5   7  16        187.97        234.38        20.42 o                         
  -4   7  16       1806.90       1718.01        46.35 o                         
  -3   7  16        261.71        237.91        18.86 o                         
  -2   7  16        521.76        509.27        24.76 o                         
  -1   7  16        106.45         80.81        12.93 o                         
   0   7  16         12.17         15.81        10.21 o                         
   1   7  16          2.16         10.25         9.94 o                         
   2   7  16          9.76         -1.18         9.94 o                         
   3   7  16        284.28        316.99        23.87 o                         
   4   7  16        103.45        122.82        18.23 o                         
   5   7  16         11.61         28.83        13.92 o                         
   6   7  16        256.37        252.01        25.31 o                         
 -10   8  16        124.93        122.46        16.04 o                         
  -9   8  16         32.07         27.14        14.20 o                         
  -8   8  16         26.34         40.16        11.20 o                         
  -7   8  16         70.07         68.50        10.73 o                         
  -6   8  16          3.69         12.40         7.80 o                         
  -5   8  16        112.86        141.20        18.56 o                         
  -4   8  16        618.55        625.11        31.80 o                         
  -3   8  16        564.53        531.09        32.43 o                         
  -2   8  16         18.95         24.59        17.25 o                         
  -1   8  16        560.55        555.26        27.84 o                         
   0   8  16          1.30         -3.91         8.06 o                         
   1   8  16          0.61          5.52        10.94 o                         
   2   8  16          9.80         -5.27        10.60 o                         
   3   8  16        100.30         80.97        16.25 o                         
   4   8  16         86.34         69.89        24.15 o                         
   5   8  16         13.16         19.67        15.10 o                         
   6   8  16         53.17         66.92        18.23 o                         
  -9   9  16         46.94         21.37        12.72 o                         
  -8   9  16          0.33          6.14        14.78 o                         
  -7   9  16        131.70        135.63        16.50 o                         
  -6   9  16        224.07        212.17        15.61 o                         
  -5   9  16         18.54         45.73         9.70 o                         
  -4   9  16        320.68        333.14        16.31 o                         
  -3   9  16        328.80        293.23        13.72 o                         
  -2   9  16        100.86         86.53        28.98 o                         
  -1   9  16         43.52         56.32        14.54 o                         
   0   9  16          2.11          4.64        13.11 o                         
   1   9  16          1.13          1.32        14.49 o                         
   2   9  16          4.55          0.50        13.11 o                         
   3   9  16         52.63         46.05        15.25 o                         
   4   9  16        281.39        310.47        35.88 o                         
   5   9  16         23.78         37.65        16.56 o                         
  -8  10  16        144.24        128.53        28.25 o                         
  -7  10  16          5.14         -3.69        11.08 o                         
  -6  10  16         12.81         10.42        10.42 o                         
  -5  10  16         89.13         85.74        15.33 o                         
  -4  10  16          1.75          7.46         9.33 o
[truncated: 87,481 more chars]
